# Supplementary material for: Soft fibers with magnetoelasticity for wearable electronics
Source: Nat Commun. 2021 Nov 19;12:6755. doi: 10.1038/s41467-021-27066-1 (PMC8604991; doi:10.1038/s41467-021-27066-1)
Supplement: Supplementary file 7 — Source Data [file 41467_2021_27066_MOESM7_ESM.zip]

Archive with 4 entries (4 files):
- 320631_2_figure_5996656_r1dlqt.xlsx
- 320631_2_figure_5996657_r1dlqz.xlsx
- 320631_2_figure_5996654_r1dlq9.xlsx
- 320631_2_figure_5996655_r1dlq9.xlsx
