# Supplementary material for: Soft fibers with magnetoelasticity for wearable electronics
Source: Nat Commun. 2021 Nov 19;12:6755. doi: 10.1038/s41467-021-27066-1 (PMC8604991; doi:10.1038/s41467-021-27066-1)
Supplement: Supplementary file 7 — Source Data [file 41467_2021_27066_MOESM7_ESM.zip › 320631_2_figure_5996656_r1dlqt.xlsx]

## Sheet: Figure 3b
Plain-Voc (mv)	Plain-Isc (mA)	Satin-Voc (mv)	Satin-Isc (mA)	Twill-Voc (mv)	Twill-Isc (mA)
143.5	2.87	87.2	2.53	83.1	1.5
117.5	2.33	49	1.83	79.4	1.47
102	2.84	82.3	1.94	69.5	1.43
118.7	2.84	59.1	1.85	74.1	1.27
106.1	2.46	82.9	1.26	74.7	1.75

## Sheet: Figure 3d
Time (s)	I-Voc (V)	Time (s)	II-Voc (V)	Time (s)	III-Voc (V)	Time (s)	IV-Voc (V)		Time (s)	I-Isc (mA)	Time (s)	II-Isc (mA)	Time (s)	III-Isc (mA)	Time (s)	IV-Isc (mA)
0	0.00186	2.5	0.000222	6.2	-0.000107	10	0.000222		0	0.01865	2.5	0.02851	6.2	-0.10626	9.5	0.0055
0.001	0.00121	2.501	-0.000107	6.201	-0.000436	10.001	0.000222		0.001	0.02523	2.501	0.05481	6.201	-0.07996	9.501	0.00879
0.002	0.000879	2.502	0.000222	6.202	0.000222	10.002	0.00055		0.002	0.02194	2.502	0.04824	6.202	-0.06352	9.502	0.00222
0.003	0.00121	2.503	-0.000436	6.203	-0.000436	10.003	0.000222		0.003	0.00222	2.503	0.06138	6.203	-0.05038	9.503	0.00222
0.004	0.000879	2.504	-0.000436	6.204	0.00055	10.004	0.00055		0.004	-0.00764	2.504	0.07782	6.204	-0.01751	9.504	-0.00107
0.005	0.000879	2.505	-0.000107	6.205	0.00055	10.005	0.000222		0.005	-0.00764	2.505	0.09097	6.205	0.02851	9.505	-0.00107
0.006	0.000879	2.506	-0.000436	6.206	0.000879	10.006	0.000222		0.006	-0.00764	2.506	0.09097	6.206	0.02523	9.506	0.00222
0.007	0.00154	2.507	-0.000107	6.207	0.000222	10.007	0.000222		0.007	-0.01093	2.507	0.11398	6.207	0.05152	9.507	0.00222
0.008	0.00154	2.508	0.000222	6.208	-0.000107	10.008	-0.000107		0.008	0.00222	2.508	0.09754	6.208	0.07125	9.508	0.00222
0.009	0.000879	2.509	-0.000107	6.209	0.00055	10.009	0.000222		0.009	-0.01093	2.509	0.08111	6.209	0.09426	9.509	0.0055
0.01	0.00055	2.51	-0.000107	6.21	-0.000107	10.01	-0.000436		0.01	-0.02737	2.51	0.07125	6.21	0.1074	9.51	0.00222
0.011	0.00121	2.511	0.000222	6.211	0.000879	10.011	0.000222		0.011	-0.01751	2.511	0.0581	6.211	0.12055	9.511	0.00222
0.012	0.000222	2.512	-0.000107	6.212	-0.000107	10.012	0.000222		0.012	-0.02079	2.512	0.06796	6.212	0.15671	9.512	0.00222
0.013	0.000222	2.513	-0.000764	6.213	-0.000436	10.013	0.000222		0.013	-0.00764	2.513	0.09426	6.213	0.19616	9.513	0.00879
0.014	0.000222	2.514	-0.000107	6.214	-0.000107	10.014	-0.000436		0.014	0.01865	2.514	0.07453	6.214	0.20602	9.514	0.00222
0.015	-0.000764	2.515	0.000222	6.215	-0.000107	10.015	-0.000107		0.015	0.00222	2.515	0.04824	6.215	0.21588	9.515	0.0055
0.016	-0.00142	2.516	0.00055	6.216	0.000222	10.016	0.000222		0.016	-0.01422	2.516	0.05481	6.216	0.22574	9.516	0.00222
0.017	-0.000764	2.517	-0.000107	6.217	-0.000436	10.017	-0.000436		0.017	-0.00436	2.517	0.07125	6.217	0.23889	9.517	0.00222
0.018	-0.00109	2.518	-0.000107	6.218	0.000222	10.018	-0.000107		0.018	0.01865	2.518	0.07453	6.218	0.25204	9.518	0.00222
0.019	-0.00175	2.519	0.000222	6.219	0.000222	10.019	0.00055		0.019	0.0318	2.519	0.0581	6.219	0.25532	9.519	0.00222
0.02	-0.00208	2.52	0.000222	6.22	-0.000107	10.02	-0.000107		0.02	0.02523	2.52	0.0581	6.22	0.25861	9.52	0.00222
0.021	-0.00175	2.521	0.000222	6.221	-0.000107	10.021	0.000222		0.021	0.04495	2.521	0.07125	6.221	0.28162	9.521	0.00222
0.022	-0.00208	2.522	0.000222	6.222	0.000222	10.022	-0.000107		0.022	0.0581	2.522	0.06138	6.222	0.28819	9.522	0.00222
0.023	-0.00142	2.523	0.000222	6.223	0.000222	10.023	-0.000107		0.023	0.05152	2.523	0.07453	6.223	0.27505	9.523	0.0055
0.024	-0.00109	2.524	-0.000764	6.224	-0.000107	10.024	-0.000107		0.024	0.07125	2.524	0.08768	6.224	0.28162	9.524	0.00222
0.025	-0.000764	2.525	0.000879	6.225	-0.000107	10.025	-0.000107		0.025	0.06138	2.525	0.07125	6.225	0.27505	9.525	0.00222
0.026	-0.000107	2.526	-0.000107	6.226	-0.000107	10.026	-0.000107		0.026	0.03509	2.526	0.0581	6.226	0.26518	9.526	0.00879
0.027	-0.000436	2.527	-0.000107	6.227	-0.000107	10.027	-0.000436		0.027	0.0318	2.527	0.0581	6.227	0.2619	9.527	0.00222
0.028	-0.000436	2.528	0.000222	6.228	0.000222	10.028	-0.000436		0.028	0.02194	2.528	0.06467	6.228	0.24218	9.528	0.0055
0.029	-0.00109	2.529	0.000222	6.229	-0.000107	10.029	-0.000436		0.029	0.0318	2.529	0.08111	6.229	0.24875	9.529	0.0055
0.03	-0.000436	2.53	0.000222	6.23	0.000222	10.03	0.00055		0.03	0.05481	2.53	0.09097	6.23	0.25532	9.53	-0.00107
0.031	-0.000107	2.531	0.00055	6.231	-0.000436	10.031	0.000222		0.031	0.05152	2.531	0.06796	6.231	0.2093	9.531	0.00222
0.032	-0.000107	2.532	0.00055	6.232	0.00055	10.032	-0.000107		0.032	0.0318	2.532	0.05481	6.232	0.18958	9.532	-0.00107
0.033	-0.000764	2.533	0.000222	6.233	-0.000107	10.033	0.000879		0.033	0.02523	2.533	0.07453	6.233	0.17315	9.533	0.00222
0.034	-0.000107	2.534	0.000222	6.234	-0.000107	10.034	0.00055		0.034	0.04824	2.534	0.10083	6.234	0.16	9.534	0.0055
0.035	-0.000436	2.535	-0.000107	6.235	-0.000107	10.035	0.00055		0.035	0.06467	2.535	0.10412	6.235	0.14028	9.535	0.00222
0.036	0.000222	2.536	0.000222	6.236	-0.000436	10.036	0.00055		0.036	0.06796	2.536	0.09754	6.236	0.1074	9.536	0.00222
0.037	-0.000107	2.537	0.000222	6.237	-0.000107	10.037	-0.000107		0.037	0.04824	2.537	0.10412	6.237	0.10412	9.537	0.0055
0.038	-0.000107	2.538	0.000222	6.238	0.000222	10.038	0.000222		0.038	0.06138	2.538	0.11069	6.238	0.11069	9.538	0.0055
0.039	-0.000436	2.539	0.00055	6.239	0.000222	10.039	0.000222		0.039	0.06467	2.539	0.08768	6.239	0.08111	9.539	-0.00107
0.04	0.000222	2.54	0.000222	6.24	-0.000436	10.04	0.000222		0.04	0.05152	2.54	0.09426	6.24	0.06467	9.54	0.0055
0.041	0.000222	2.541	-0.000107	6.241	-0.000107	10.041	-0.000107		0.041	0.06138	2.541	0.07782	6.241	0.05152	9.541	0.00222
0.042	0.000222	2.542	-0.000107	6.242	0.000222	10.042	0.000222		0.042	0.04495	2.542	0.04824	6.242	0.04166	9.542	0.00222
0.043	0.000222	2.543	0.00055	6.243	-0.000436	10.043	0.000222		0.043	0.01208	2.543	0.03509	6.243	0.02523	9.543	0.00222
0.044	0.000222	2.544	0.000222	6.244	-0.000436	10.044	-0.000107		0.044	-0.00764	2.544	0.02523	6.244	0.01537	9.544	0.00222
0.045	0.00055	2.545	-0.000107	6.245	0.000222	10.045	-0.000107		0.045	-0.02737	2.545	0.03509	6.245	0.01208	9.545	0.0055
0.046	0.000222	2.546	0.000222	6.246	0.000222	10.046	-0.000436		0.046	-0.02079	2.546	0.05481	6.246	0.01865	9.546	0.00222
0.047	0.000879	2.547	0.000222	6.247	0.000222	10.047	0.000222		0.047	0.0055	2.547	0.04495	6.247	0.01865	9.547	0.00222
0.048	0.000222	2.548	0.000222	6.248	-0.000436	10.048	0.000222		0.048	-0.01751	2.548	0.02194	6.248	-0.00764	9.548	-0.00107
0.049	0.000222	2.549	0.000222	6.249	-0.000107	10.049	0.000222		0.049	-0.0438	2.549	0.01208	6.249	-0.02079	9.549	0.0055
0.05	0.000222	2.55	-0.000436	6.25	-0.000107	10.05	0.00055		0.05	-0.04052	2.55	0.03509	6.25	-0.02079	9.55	0.00222
0.051	-0.000436	2.551	0.000222	6.251	0.00055	10.051	-0.000107		0.051	-0.00436	2.551	0.04166	6.251	-0.02408	9.551	0.00879
0.052	0.000222	2.552	-0.000107	6.252	-0.000107	10.052	0.000222		0.052	0.01208	2.552	0.03509	6.252	-0.04052	9.552	0.00222
0.053	-0.000107	2.553	0.00055	6.253	-0.000107	10.053	0.000222		0.053	-0.00107	2.553	0.02851	6.253	-0.05366	9.553	0.00222
0.054	0.000222	2.554	-0.000107	6.254	-0.000107	10.054	0.000222		0.054	0.01865	2.554	0.02851	6.254	-0.05038	9.554	0.0055
0.055	0.000879	2.555	0.000222	6.255	-0.000107	10.055	0.000222		0.055	0.03509	2.555	0.02194	6.255	-0.0438	9.555	0.0055
0.056	-0.000107	2.556	-0.000764	6.256	0.00055	10.056	-0.000107		0.056	0.0318	2.556	0.01208	6.256	-0.0701	9.556	0.00222
0.057	0.00055	2.557	-0.000436	6.257	-0.000107	10.057	0.00055		0.057	0.03509	2.557	0.01208	6.257	-0.07667	9.557	0.00222
0.058	0.000879	2.558	-0.000107	6.258	-0.000436	10.058	-0.000107		0.058	0.04824	2.558	-0.00436	6.258	-0.07339	9.558	0.0055
0.059	0.000879	2.559	-0.000107	6.259	0.000222	10.059	0.000222		0.059	0.02851	2.559	-0.03723	6.259	-0.08982	9.559	0.00222
0.06	0.000879	2.56	-0.000107	6.26	0.000222	10.06	-0.000107		0.06	0.00879	2.56	-0.0438	6.26	-0.08982	9.56	0.00222
0.061	0.000222	2.561	-0.000107	6.261	0.00055	10.061	0.000222		0.061	0.00879	2.561	-0.05695	6.261	-0.09311	9.561	0.00222
0.062	0.000222	2.562	0.000222	6.262	-0.000107	10.062	0.000222		0.062	-0.00107	2.562	-0.05038	6.262	-0.08654	9.562	0.0055
0.063	0.000222	2.563	-0.000436	6.263	-0.000436	10.063	0.000222		0.063	0.01865	2.563	-0.01751	6.263	-0.06352	9.563	-0.00107
0.064	0.000222	2.564	-0.000436	6.264	-0.000436	10.064	-0.000107		0.064	0.03509	2.564	-0.05038	6.264	-0.07996	9.564	0.0055
0.065	0.000222	2.565	-0.000436	6.265	0.000222	10.065	0.00055		0.065	0.02523	2.565	-0.0701	6.265	-0.08325	9.565	0.0055
0.066	-0.000107	2.566	0.000222	6.266	0.000222	10.066	0.00055		0.066	0.0055	2.566	-0.06681	6.266	-0.08654	9.566	0.0055
0.067	0.00055	2.567	-0.000436	6.267	-0.000107	10.067	-0.000436		0.067	0.02523	2.567	-0.03723	6.267	-0.0701	9.567	0.00222
0.068	-0.000107	2.568	-0.000436	6.268	-0.000107	10.068	0.000222		0.068	0.04495	2.568	-0.03065	6.268	-0.07667	9.568	0.00879
0.069	0.000222	2.569	-0.000107	6.269	-0.000107	10.069	0.000222		0.069	0.04166	2.569	-0.04709	6.269	-0.07996	9.569	0.00879
0.07	-0.000107	2.57	-0.000107	6.27	0.00055	10.07	0.000222		0.07	0.02851	2.57	-0.03723	6.27	-0.08325	9.57	0.00222
0.071	-0.000107	2.571	0.000222	6.271	0.000222	10.071	0.000222		0.071	0.04166	2.571	-0.01751	6.271	-0.06681	9.571	0.0055
0.072	-0.000764	2.572	0.000222	6.272	0.00055	10.072	0.000222		0.072	0.06138	2.572	-0.02408	6.272	-0.06681	9.572	0.00222
0.073	-0.000107	2.573	-0.000436	6.273	0.000222	10.073	0.000222		0.073	0.06138	2.573	-0.00764	6.273	-0.07996	9.573	0.00222
0.074	0.000222	2.574	0.000222	6.274	-0.000107	10.074	0.000222		0.074	0.08439	2.574	0.0055	6.274	-0.07996	9.574	0.0055
0.075	0.000222	2.575	0.000222	6.275	0.000222	10.075	0.000222		0.075	0.19287	2.575	-0.01751	6.275	-0.07996	9.575	0.00222
0.076	-0.000107	2.576	-0.000107	6.276	-0.000107	10.076	0.07188		0.076	1.51757	2.576	-0.02737	6.276	-0.07667	9.576	0.00879
0.077	-0.000436	2.577	-0.000107	6.277	-0.000107	10.077	-0.10102		0.077	6.0702	2.577	-0.02408	6.277	-0.07339	9.577	0.0055
0.078	0.00055	2.578	-0.000107	6.278	0.000222	10.078	0.00581		0.078	10.419	2.578	-0.01751	6.278	-0.07339	9.578	0.0055
0.079	-0.000436	2.579	0.00055	6.279	0.000222	10.079	-0.01424		0.079	1.75424	2.579	0.00222	6.279	-0.0438	9.579	0.00222
0.08	-0.00109	2.58	0.000222	6.28	-0.000107	10.08	-0.02147		0.08	-7.08147	2.58	0.01208	6.28	-0.02079	9.58	0.00222
0.081	-0.000764	2.581	0.000222	6.281	-0.000764	10.081	0.02356		0.081	-8.00843	2.581	-0.00107	6.281	-0.02408	9.581	0.00222
0.082	-0.000436	2.582	0.000222	6.282	0.000222	10.082	-0.000107		0.082	2.15198	2.582	-0.00436	6.282	-0.03065	9.582	-0.00107
0.083	-0.00142	2.583	0.00055	6.283	0.000879	10.083	-0.02279		0.083	-0.3002	2.583	0.01208	6.283	-0.01751	9.583	0.00879
0.084	-0.000764	2.584	0.000222	6.284	-0.000107	10.084	-0.02575		0.084	-0.44154	2.584	0.02851	6.284	-0.00107	9.584	0.0055
0.085	-0.000764	2.585	-0.000107	6.285	-0.000436	10.085	-0.01654		0.085	2.80611	2.585	0.0318	6.285	0.0055	9.585	0.00222
0.086	-0.00109	2.586	0.000222	6.286	-0.000436	10.086	-0.00537		0.086	3.93358	2.586	0.01537	6.286	0.0055	9.586	0.00222
0.087	-0.00109	2.587	-0.000436	6.287	0.00055	10.087	-0.000107		0.087	3.24329	2.587	0.03837	6.287	0.02523	9.587	0.00222
0.088	-0.00109	2.588	0.00055	6.288	0.00055	10.088	-0.008		0.088	2.9113	2.588	0.05481	6.288	0.05152	9.588	-0.00107
0.089	-0.00175	2.589	0.000222	6.289	0.000222	10.089	-0.01654		0.089	3.12825	2.589	0.04495	6.289	0.04495	9.589	-0.00107
0.09	-0.00142	2.59	0.000222	6.29	-0.000107	10.09	-0.01917		0.09	4.1834	2.59	0.06138	6.29	0.05481	9.59	0.00222
0.091	-0.000107	2.591	-0.000436	6.291	-0.000107	10.091	-0.02114		0.091	4.24586	2.591	0.04824	6.291	0.06138	9.591	0.0055
0.092	-0.000436	2.592	0.000222	6.292	-0.000436	10.092	-0.02739		0.092	3.12496	2.592	0.0318	6.292	0.06467	9.592	0.00222
0.093	-0.000764	2.593	0.00055	6.293	-0.000107	10.093	-0.03232		0.093	1.99748	2.593	0.03837	6.293	0.06467	9.593	0.0055
0.094	-0.000764	2.594	-0.000107	6.294	-0.000107	10.094	-0.03495		0.094	0.99821	2.594	0.0318	6.294	0.06796	9.594	0.0055
0.095	-0.000764	2.595	-0.000436	6.295	0.00055	10.095	-0.03758		0.095	0.16328	2.595	0.04166	6.295	0.08111	9.595	0.0055
0.096	-0.00109	2.596	-0.000107	6.296	-0.000107	10.096	-0.03692		0.096	-1.0135	2.596	0.06796	6.296	0.09754	9.596	0.00222
0.097	-0.000764	2.597	0.000222	6.297	-0.000107	10.097	-0.03495		0.097	-2.17055	2.597	0.04824	6.297	0.1074	9.597	0.00222
0.098	-0.00109	2.598	0.000222	6.298	-0.000107	10.098	-0.03068		0.098	-2.65376	2.598	0.0318	6.298	0.09097	9.598	0.0055
0.099	-0.00175	2.599	-0.000436	6.299	-0.000107	10.099	-0.02312		0.099	-2.95946	2.599	0.02851	6.299	0.08768	9.599	0.0055
0.1	-0.00142	2.6	-0.000436	6.3	0.00055	10.1	-0.01589		0.1	-3.2027	2.6	0.04824	6.3	0.10083	9.6	0.00222
0.101	-0.00109	2.601	-0.000107	6.301	-0.000436	10.101	-0.00865		0.101	-3.40321	2.601	0.06467	6.301	0.10412	9.601	0.0055
0.102	-0.00109	2.602	0.00055	6.302	0.000222	10.102	-0.00339		0.102	-3.63002	2.602	0.0581	6.302	0.10083	9.602	-0.00107
0.103	-0.000764	2.603	-0.000107	6.303	-0.000107	10.103	0.00121		0.103	-3.63331	2.603	0.07453	6.303	0.08439	9.603	0.00222
0.104	-0.000436	2.604	-0.000107	6.304	0.000222	10.104	0.00647		0.104	-3.33418	2.604	0.07782	6.304	0.10083	9.604	0.00222
0.105	-0.000764	2.605	0.000222	6.305	-0.000107	10.105	0.01041		0.105	-2.97589	2.605	0.07782	6.305	0.11069	9.605	0.00222
0.106	-0.000764	2.606	-0.000107	6.306	0.00055	10.106	0.01469		0.106	-2.49269	2.606	0.07453	6.306	0.09426	9.606	0.0055
0.107	-0.000764	2.607	-0.000107	6.307	0.000222	10.107	0.01699		0.107	-2.12125	2.607	0.08439	6.307	0.08768	9.607	0.00222
0.108	-0.000107	2.608	-0.000107	6.308	-0.000107	10.108	0.01666		0.108	-1.90101	2.608	0.06467	6.308	0.08111	9.608	0.0055
0.109	-0.000107	2.609	-0.000107	6.309	0.000222	10.109	0.016		0.109	-1.73008	2.609	0.04166	6.309	0.07125	9.609	0.0055
0.11	-0.000436	2.61	0.000222	6.31	-0.000436	10.11	0.01501		0.11	-1.50327	2.61	0.03837	6.31	0.06467	9.61	0.00222
0.111	-0.000764	2.611	0.00055	6.311	0.000222	10.111	0.01304		0.111	-1.14498	2.611	0.02851	6.311	0.04824	9.611	0.0055
0.112	-0.000436	2.612	0.000222	6.312	0.000222	10.112	0.01206		0.112	-0.71108	2.612	0.04166	6.312	0.05152	9.612	0.00222
0.113	-0.000107	2.613	-0.000107	6.313	0.000222	10.113	0.01107		0.113	-0.26075	2.613	0.0581	6.313	0.07125	9.613	0.0055
0.114	0.000222	2.614	0.000222	6.314	-0.000107	10.114	0.00811		0.114	0.11398	2.614	0.04166	6.314	0.05481	9.614	-0.00107
0.115	-0.000764	2.615	0.000222	6.315	0.00055	10.115	0.00614		0.115	0.38681	2.615	0.02194	6.315	0.04166	9.615	0.00222
0.116	-0.000764	2.616	0.000879	6.316	-0.000107	10.116	0.00417		0.116	0.55116	2.616	0.02851	6.316	0.04824	9.616	0.00222
0.117	-0.00109	2.617	0.000222	6.317	0.00055	10.117	0.00252		0.117	0.65964	2.617	0.05152	6.317	0.05481	9.617	0.0055
0.118	-0.00109	2.618	0.000222	6.318	0.000222	10.118	0.00154		0.118	0.62348	2.618	0.06796	6.318	0.0581	9.618	0.0055
0.119	-0.00208	2.619	0.00055	6.319	0.000222	10.119	0.00219		0.119	0.50514	2.619	0.05152	6.319	0.04166	9.619	-0.00107
0.12	-0.00208	2.62	-0.000107	6.32	-0.000436	10.12	0.01074		0.12	0.28162	2.62	0.06138	6.32	0.05152	9.62	0.00222
0.121	-0.00307	2.621	-0.000107	6.321	-0.000764	10.121	0.02783		0.121	0.10412	2.621	0.08439	6.321	0.06467	9.621	0.00222
0.122	-0.00537	2.622	-0.000107	6.322	0.000222	10.122	0.04624		0.122	0.07125	2.622	0.06796	6.322	0.06796	9.622	0.00222
0.123	-0.00602	2.623	-0.000107	6.323	0.000222	10.123	0.05643		0.123	0.00222	2.623	0.07453	6.323	0.05152	9.623	-0.00107
0.124	-0.00898	2.624	-0.000107	6.324	-0.000107	10.124	0.05479		0.124	-0.02737	2.624	0.08111	6.324	0.05481	9.624	0.00222
0.125	0.02751	2.625	0.00055	6.325	-0.000436	10.125	0.05643		0.125	-0.09968	2.625	0.05481	6.325	0.04495	9.625	0.0055
0.126	0.09029	2.626	0.000222	6.326	-0.000436	10.126	0.04854		0.126	-0.20158	2.626	0.04495	6.326	0.03837	9.626	0.0055
0.127	0.36575	2.627	-0.000436	6.327	0.000222	10.127	0.03638		0.127	-0.20816	2.627	0.03837	6.327	0.02851	9.627	0.00222
0.128	-0.50139	2.628	0.000222	6.328	0.000222	10.128	0.01271		0.128	-0.07667	2.628	0.03837	6.328	0.01865	9.628	0.0055
0.129	-0.01983	2.629	-0.000436	6.329	-0.000436	10.129	-0.00767		0.129	0.14356	2.629	0.05152	6.329	0.02194	9.629	0.0055
0.13	0.37331	2.63	0.000222	6.33	-0.000436	10.13	-0.00504		0.13	0.39338	2.63	0.06467	6.33	0.04166	9.63	0.0055
0.131	-0.03396	2.631	0.000222	6.331	0.000222	10.131	0.00384		0.131	0.53801	2.631	0.04824	6.331	0.01537	9.631	0.00222
0.132	-0.07308	2.632	0.000222	6.332	0.000222	10.132	0.00581		0.132	0.58403	2.632	0.02851	6.332	0.0055	9.632	-0.00107
0.133	-0.01194	2.633	0.000222	6.333	0.00055	10.133	0.00417		0.133	0.60704	2.633	0.04166	6.333	0.0055	9.633	-0.00107
0.134	0.00975	2.634	0.000222	6.334	-0.000107	10.134	0.00482		0.134	0.6169	2.634	0.06138	6.334	0.01865	9.634	0.0055
0.135	0.02323	2.635	-0.000107	6.335	-0.000107	10.135	0.00285		0.135	0.65306	2.635	0.0581	6.335	0.00879	9.635	0.0055
0.136	0.00285	2.636	-0.000107	6.336	-0.000107	10.136	-0.00635		0.136	0.65306	2.636	0.05152	6.336	-0.00764	9.636	-0.00107
0.137	-0.00471	2.637	-0.000436	6.337	0.000222	10.137	-0.01556		0.137	0.62348	2.637	0.0581	6.337	0.00879	9.637	0.00222
0.138	-0.01654	2.638	0.000222	6.338	0.000222	10.138	-0.01917		0.138	0.63005	2.638	0.06467	6.338	0.02851	9.638	0.00222
0.139	-0.02969	2.639	-0.000107	6.339	0.000222	10.139	-0.01325		0.139	0.64649	2.639	0.04166	6.339	0.01208	9.639	0.00222
0.14	-0.05533	2.64	0.000222	6.34	-0.000107	10.14	-0.000764		0.14	0.58732	2.64	0.05481	6.34	0.01208	9.64	0.0055
0.141	-0.06651	2.641	-0.000436	6.341	-0.000436	10.141	0.00351		0.141	0.50186	2.641	0.04166	6.341	0.01865	9.641	0.00222
0.142	-0.079	2.642	-0.000107	6.342	-0.000107	10.142	-0.000764		0.142	0.38023	2.642	0.02194	6.342	0.00879	9.642	0.0055
0.143	-0.08426	2.643	-0.000107	6.343	0.000222	10.143	-0.000436		0.143	0.24875	2.643	0.0055	6.343	0.00879	9.643	0.0055
0.144	-0.07801	2.644	-0.000436	6.344	0.000222	10.144	0.000879		0.144	0.10083	2.644	-0.00436	6.344	0.00879	9.644	0.00879
0.145	-0.06881	2.645	-0.000107	6.345	-0.000436	10.145	0.00055		0.145	-0.07339	2.645	-0.00107	6.345	-0.00107	9.645	0.00222
0.146	-0.04448	2.646	-0.000107	6.346	-0.000436	10.146	-0.00274		0.146	-0.19501	2.646	0.01865	6.346	0.01537	9.646	0.0055
0.147	-0.00635	2.647	-0.000107	6.347	-0.000107	10.147	-0.00635		0.147	-0.19172	2.647	0.0055	6.347	0.01865	9.647	0.0055
0.148	0.05512	2.648	0.00055	6.348	-0.000107	10.148	-0.00668		0.148	-0.15885	2.648	-0.01751	6.348	-0.00107	9.648	0.0055
0.149	0.11626	2.649	0.000222	6.349	-0.000107	10.149	-0.00865		0.149	-0.13913	2.649	-0.02737	6.349	0.00222	9.649	0.00222
0.15	0.16589	2.65	-0.000107	6.35	-0.000436	10.15	-0.01194		0.15	-0.16542	2.65	-0.00107	6.35	0.0055	9.65	0.00222
0.151	0.17181	2.651	-0.000436	6.351	0.00055	10.151	-0.01358		0.151	-0.17529	2.651	0.01537	6.351	0.00222	9.651	0.00879
0.152	0.13927	2.652	-0.000107	6.352	0.000222	10.152	-0.01621		0.152	-0.1983	2.652	0.00222	6.352	0.00222	9.652	0.0055
0.153	0.12152	2.653	-0.000107	6.353	-0.000107	10.153	-0.01424		0.153	-0.30677	2.653	0.00222	6.353	-0.00764	9.653	0.00222
0.154	0.10278	2.654	-0.000107	6.354	0.000222	10.154	-0.00833		0.154	-0.40867	2.654	0.00879	6.354	0.00222	9.654	0.0055
0.155	0.06662	2.655	-0.000436	6.355	0.000222	10.155	-0.00142		0.155	-0.48427	2.655	0.00879	6.355	0.01865	9.655	0.00222
0.156	0.02718	2.656	-0.000436	6.356	0.000222	10.156	0.00647		0.156	-0.54344	2.656	0.0055	6.356	0.0055	9.656	0.0055
0.157	0.00285	2.657	-0.000107	6.357	-0.000107	10.157	0.01173		0.157	-0.54344	2.657	0.01208	6.357	0.00879	9.657	-0.00107
0.158	-0.01589	2.658	-0.000436	6.358	-0.000436	10.158	0.00975		0.158	-0.50071	2.658	-0.01093	6.358	0.0055	9.658	0.00879
0.159	-0.02542	2.659	-0.000436	6.359	-0.000107	10.159	0.00581		0.159	-0.44154	2.659	-0.02737	6.359	-0.00436	9.659	0.0055
0.16	-0.02213	2.66	-0.000107	6.36	-0.000107	10.16	0.00186		0.16	-0.3495	2.66	-0.02408	6.36	-0.01093	9.66	0.0055
0.161	-0.01884	2.661	0.000222	6.361	0.000879	10.161	-0.00405		0.161	-0.23445	2.661	-0.03723	6.361	-0.02737	9.661	-0.00107
0.162	-0.02476	2.662	0.000222	6.362	0.000222	10.162	-0.00964		0.162	-0.16542	2.662	-0.02737	6.362	-0.01751	9.662	0.00222
0.163	-0.04383	2.663	-0.000107	6.363	-0.000436	10.163	-0.01161		0.163	-0.06352	2.663	0.0055	6.363	-0.3495	9.663	-0.00107
0.164	-0.06486	2.664	0.00055	6.364	-0.000436	10.164	-0.01325		0.164	0.02851	2.664	-0.01422	6.364	-0.50728	9.664	0.00222
0.165	-0.06848	2.665	-0.000764	6.365	0.000222	10.165	-0.01227		0.165	0.04824	2.665	-0.03065	6.365	-2.81811	9.665	0.00879
0.166	-0.05697	2.666	0.000222	6.366	0.00055	10.166	-0.0103		0.166	0.06796	2.666	-0.01751	6.366	-3.25201	9.666	0.0055
0.167	-0.04711	2.667	-0.000436	6.367	0.000222	10.167	-0.00241		0.167	0.14028	2.667	0.00222	6.367	-3.11724	9.667	-0.00107
0.168	-0.03988	2.668	-0.000107	6.368	0.000222	10.168	0.00614		0.168	0.21259	2.668	0.01208	6.368	-2.32176	9.668	0.00879
0.169	-0.02476	2.669	0.000879	6.369	-0.000107	10.169	0.01271		0.169	0.24546	2.669	0.0055	6.369	-3.36706	9.669	0.0055
0.17	-0.000436	2.67	0.000222	6.37	0.000222	10.17	0.01764		0.17	0.23889	2.67	0.01537	6.37	-3.82067	9.67	0.0055
0.171	0.02685	2.671	0.000222	6.371	0.00055	10.171	0.0183		0.171	0.25204	2.671	0.03509	6.371	-4.40578	9.671	0.00222
0.172	0.02882	2.672	-0.000107	6.372	0.000222	10.172	0.01304		0.172	0.24875	2.672	0.02194	6.372	-5.57269	9.672	0.0055
0.173	0.00055	2.673	-0.000436	6.373	0.00055	10.173	0.00121		0.173	0.19944	2.673	0.03509	6.373	-5.85867	9.673	0.0055
0.174	-0.03692	2.674	0.000222	6.374	0.000222	10.174	-0.00405		0.174	0.19616	2.674	0.03837	6.374	-3.93901	9.674	0.00222
0.175	-0.05106	2.675	0.00055	6.375	-0.000107	10.175	-0.0057		0.175	0.18301	2.675	0.02523	6.375	-2.15412	9.675	0.00222
0.176	-0.05204	2.676	0.00055	6.376	0.000222	10.176	-0.00537		0.176	0.14685	2.676	0.00879	6.376	-1.83527	9.676	0.00879
0.177	-0.03396	2.677	0.000222	6.377	0.00055	10.177	-0.00602		0.177	0.12384	2.677	0.00222	6.377	-1.76624	9.677	0.0055
0.178	-0.01589	2.678	0.000222	6.378	0.000879	10.178	-0.00734		0.178	0.11069	2.678	0.0055	6.378	-1.39809	9.678	0.00879
0.179	-0.00241	2.679	-0.000107	6.379	-0.000107	10.179	-0.00931		0.179	0.09754	2.679	0.02523	6.379	-1.03322	9.679	0.0055
0.18	-0.00175	2.68	0.000222	6.38	0.000222	10.18	-0.01161		0.18	0.11726	2.68	0.03509	6.38	-0.24103	9.68	0.0055
0.181	-0.00274	2.681	0.000222	6.381	-0.000436	10.181	-0.01227		0.181	0.07453	2.681	0.02194	6.381	0.515	9.681	0.0055
0.182	0.00154	2.682	0.000222	6.382	0.00055	10.182	-0.0103		0.182	0.04824	2.682	0.01208	6.382	0.85357	9.682	0.00222
0.183	-0.00865	2.683	0.000222	6.383	0.000222	10.183	-0.008		0.183	0.03837	2.683	0.02851	6.383	0.86344	9.683	0.0055
0.184	-0.00931	2.684	-0.000107	6.384	-0.000107	10.184	-0.00504		0.184	0.04824	2.684	0.0581	6.384	0.89302	9.684	0.0055
0.185	-0.008	2.685	-0.000107	6.385	-0.000107	10.185	-0.00142		0.185	0.06138	2.685	0.0581	6.385	1.06724	9.685	-0.00107
0.186	-0.01325	2.686	-0.000107	6.386	0.000222	10.186	0.00285		0.186	0.08439	2.686	0.04824	6.386	1.23488	9.686	0.00879
0.187	-0.02213	2.687	-0.000436	6.387	0.00055	10.187	0.00581		0.187	0.08439	2.687	0.06138	6.387	1.49127	9.687	0.00879
0.188	-0.02772	2.688	0.000222	6.388	0.000879	10.188	0.00745		0.188	0.08439	2.688	0.06796	6.388	2.01392	9.688	0.0055
0.189	-0.02673	2.689	0.000222	6.389	0.00055	10.189	0.0091		0.189	0.08111	2.689	0.05152	6.389	2.47083	9.689	0.0055
0.19	-0.02608	2.69	0.000222	6.39	-0.000107	10.19	0.00811		0.19	0.07453	2.69	0.07125	6.39	2.81268	9.69	0.0055
0.191	-0.0264	2.691	-0.000436	6.391	-0.000107	10.191	0.00713		0.191	0.08768	2.691	0.06467	6.391	3.02635	9.691	0.00222
0.192	-0.02542	2.692	0.000222	6.392	-0.000107	10.192	0.00647		0.192	0.07125	2.692	0.04824	6.392	3.3189	9.692	0.00222
0.193	-0.02608	2.693	-0.000107	6.393	-0.000436	10.193	0.00713		0.193	0.03509	2.693	0.03837	6.393	3.69691	9.693	0.0055
0.194	-0.03002	2.694	-0.000107	6.394	-0.000436	10.194	0.00647		0.194	0.02851	2.694	0.0318	6.394	4.16039	9.694	-0.00107
0.195	-0.03429	2.695	-0.000107	6.395	-0.000436	10.195	0.00581		0.195	-0.00764	2.695	0.04166	6.395	4.50554	9.695	0.00222
0.196	-0.03594	2.696	-0.000107	6.396	0.000222	10.196	0.00515		0.196	-0.01751	2.696	0.07125	6.396	4.63702	9.696	0.00222
0.197	-0.03298	2.697	0.000222	6.397	-0.000107	10.197	0.00417		0.197	-0.01093	2.697	0.05481	6.397	4.55813	9.697	-0.00107
0.198	-0.02936	2.698	0.000222	6.398	0.000222	10.198	0.00417		0.198	-0.04052	2.698	0.03837	6.398	4.40693	9.698	0.00222
0.199	-0.02279	2.699	0.000222	6.399	-0.000436	10.199	0.00384		0.199	-0.07996	2.699	0.0318	6.399	4.1834	9.699	-0.00436
0.2	-0.01424	2.7	-0.000436	6.4	0.00055	10.2	0.00351		0.2	-0.09968	2.7	0.0581	6.4	3.84812	9.7	0.0055
0.201	-0.00865	2.701	-0.000436	6.401	0.000222	10.201	0.00285		0.201	-0.09311	2.701	0.06796	6.401	3.45038	9.701	0.0055
0.202	-0.00833	2.702	-0.000107	6.402	0.000222	10.202	0.00285		0.202	-0.07667	2.702	0.07125	6.402	3.05593	9.702	0.00222
0.203	-0.008	2.703	-0.000436	6.403	-0.000436	10.203	0.00154		0.203	-0.08982	2.703	0.0581	6.403	2.74037	9.703	0.00222
0.204	-0.00504	2.704	-0.000436	6.404	-0.000107	10.204	0.00055		0.204	-0.07667	2.704	0.07453	6.404	2.51027	9.704	0.00222
0.205	-0.00274	2.705	0.000222	6.405	0.000222	10.205	-0.00142		0.205	-0.05366	2.705	0.07125	6.405	2.2736	9.705	-0.00107
0.206	0.00055	2.706	0.000222	6.406	0.00055	10.206	-0.00274		0.206	-0.05695	2.706	0.06467	6.406	2.05008	9.706	0.00222
0.207	-0.000764	2.707	-0.000107	6.407	0.00055	10.207	-0.00372		0.207	-0.04709	2.707	0.07782	6.407	1.94489	9.707	0.00222
0.208	-0.000764	2.708	0.000222	6.408	-0.000436	10.208	-0.00471		0.208	-0.02737	2.708	0.0581	6.408	1.84299	9.708	0.00879
0.209	-0.000436	2.709	0.000222	6.409	0.000222	10.209	-0.00537		0.209	-0.0438	2.709	0.03837	6.409	1.74438	9.709	0.0055
0.21	-0.00372	2.71	-0.000107	6.41	-0.000436	10.21	-0.00635		0.21	-0.05366	2.71	0.03509	6.41	1.62933	9.71	-0.00107
0.211	-0.00537	2.711	0.000222	6.411	0.00055	10.211	-0.00602		0.211	-0.03723	2.711	0.02523	6.411	1.46169	9.711	0.00222
0.212	-0.00602	2.712	0.000879	6.412	0.000222	10.212	-0.00668		0.212	-0.02737	2.712	0.04166	6.412	1.31705	9.712	0.00879
0.213	-0.00668	2.713	-0.000107	6.413	-0.000107	10.213	-0.00602		0.213	0.0055	2.713	0.06467	6.413	1.15928	9.713	0.00222
0.214	-0.00668	2.714	0.00055	6.414	-0.000436	10.214	-0.00602		0.214	0.03837	2.714	0.04495	6.414	0.92918	9.714	0.00222
0.215	-0.00898	2.715	-0.000107	6.415	0.000222	10.215	-0.00635		0.215	0.02523	2.715	0.01865	6.415	0.72538	9.715	0.00222
0.216	-0.0057	2.716	0.00055	6.416	-0.000107	10.216	-0.00537		0.216	0.01865	2.716	0.02851	6.416	0.50514	9.716	-0.00107
0.217	0.00219	2.717	-0.000107	6.417	0.000222	10.217	-0.0057		0.217	0.04824	2.717	0.04824	6.417	0.33093	9.717	0.0055
0.218	0.0114	2.718	0.000222	6.418	-0.000436	10.218	-0.00602		0.218	0.08768	2.718	0.0581	6.418	0.20602	9.718	0.0055
0.219	0.01994	2.719	0.000222	6.419	0.00055	10.219	-0.00504		0.219	0.10083	2.719	0.04166	6.419	0.11398	9.719	0.00879
0.22	0.02356	2.72	0.000879	6.42	0.000222	10.22	-0.00438		0.22	0.09754	2.72	0.05152	6.42	0.04166	9.72	0.00222
0.221	0.01107	2.721	0.000222	6.421	0.000222	10.221	-0.00438		0.221	0.11726	2.721	0.06138	6.421	-0.02737	9.721	-0.00107
0.222	-0.00142	2.722	0.000222	6.422	0.000222	10.222	-0.00307		0.222	0.1337	2.722	0.04824	6.422	-0.09311	9.722	-0.00107
0.223	-0.00701	2.723	-0.000436	6.423	0.000222	10.223	-0.00274		0.223	0.10083	2.723	0.05481	6.423	-0.13584	9.723	0.0055
0.224	-0.00833	2.724	-0.000764	6.424	0.000222	10.224	-0.00142		0.224	0.10083	2.724	0.05152	6.424	-0.13255	9.724	-0.00107
0.225	-0.00504	2.725	-0.000107	6.425	0.000222	10.225	-0.00109		0.225	0.10083	2.725	0.02851	6.425	-0.11283	9.725	0.00222
0.226	-0.000107	2.726	0.000222	6.426	-0.000107	10.226	-0.000764		0.226	0.07782	2.726	0.00879	6.426	-0.08325	9.726	0.00879
0.227	0.00252	2.727	-0.000107	6.427	0.000222	10.227	-0.000107		0.227	0.06138	2.727	0.00222	6.427	-0.10626	9.727	0.00222
0.228	0.00417	2.728	0.000222	6.428	0.000222	10.228	0.000222		0.228	0.02851	2.728	-0.00107	6.428	-0.14242	9.728	0.0055
0.229	0.00515	2.729	0.000222	6.429	-0.000436	10.229	0.00055		0.229	0.01865	2.729	0.01208	6.429	-0.16542	9.729	0.00222
0.23	0.00581	2.73	0.000222	6.43	0.00055	10.23	0.00186		0.23	0.03509	2.73	0.02194	6.43	-0.20158	9.73	0.00222
0.231	0.00614	2.731	0.00055	6.431	-0.000436	10.231	0.00219		0.231	0.03837	2.731	-0.00764	6.431	-0.23774	9.731	0.00222
0.232	0.00877	2.732	0.00055	6.432	-0.000436	10.232	0.00318		0.232	0.02523	2.732	-0.02408	6.432	-0.25089	9.732	0.00222
0.233	0.01173	2.733	0.00055	6.433	0.00055	10.233	0.00351		0.233	0.01208	2.733	0.00222	6.433	-0.22788	9.733	0.00222
0.234	0.016	2.734	-0.000107	6.434	-0.000107	10.234	0.00384		0.234	0.01865	2.734	0.02194	6.434	-0.21144	9.734	0.01208
0.235	0.02192	2.735	-0.000107	6.435	0.000222	10.235	0.00417		0.235	0.02851	2.735	0.01865	6.435	-0.28705	9.735	0.00222
0.236	0.02685	2.736	-0.000436	6.436	-0.000436	10.236	0.00417		0.236	0.01208	2.736	0.00879	6.436	-0.39881	9.736	0.00222
0.237	0.02882	2.737	-0.000107	6.437	-0.000107	10.237	0.00417		0.237	0.00222	2.737	0.01537	6.437	-0.48427	9.737	0.00222
0.238	0.03145	2.738	0.000222	6.438	0.00055	10.238	0.00384		0.238	0.02523	2.738	0.0318	6.438	-0.54673	9.738	0.00222
0.239	0.02718	2.739	-0.000107	6.439	-0.000107	10.239	0.00384		0.239	0.03837	2.739	0.01537	6.439	-0.64534	9.739	-0.00107
0.24	0.0252	2.74	0.00055	6.44	0.000222	10.24	0.00318		0.24	0.02194	2.74	0.02523	6.44	-0.75382	9.74	-0.00107
0.241	0.02225	2.741	-0.000107	6.441	-0.000107	10.241	0.00219		0.241	0.03509	2.741	0.01537	6.441	-0.8097	9.741	-0.00107
0.242	0.01797	2.742	0.00055	6.442	-0.000436	10.242	0.00186		0.242	0.02523	2.742	-0.00107	6.442	-0.82942	9.742	0.0055
0.243	0.01337	2.743	0.000222	6.443	-0.000107	10.243	0.00154		0.243	-0.00436	2.743	-0.00764	6.443	-0.79983	9.743	0.00879
0.244	0.01074	2.744	-0.000436	6.444	-0.000436	10.244	0.00055		0.244	-0.00107	2.744	-0.01751	6.444	-0.75382	9.744	0.00879
0.245	0.00811	2.745	-0.000436	6.445	0.000222	10.245	0.00055		0.245	-0.01093	2.745	-0.01422	6.445	-0.71108	9.745	0.00222
0.246	0.00548	2.746	-0.000107	6.446	-0.000436	10.246	-0.000107		0.246	-0.00107	2.746	0.01208	6.446	-0.64863	9.746	0.0055
0.247	0.00252	2.747	0.000222	6.447	-0.000436	10.247	-0.000436		0.247	0.04166	2.747	-0.00107	6.447	-0.62562	9.747	0.0055
0.248	-0.000764	2.748	0.00055	6.448	-0.000436	10.248	-0.000107		0.248	0.02194	2.748	-0.01751	6.448	-0.61904	9.748	0.00222
0.249	-0.00307	2.749	0.00055	6.449	0.00055	10.249	-0.000764		0.249	0.00222	2.749	-0.01751	6.449	-0.60261	9.749	0.0055
0.25	-0.00537	2.75	-0.000436	6.45	0.00055	10.25	-0.000436		0.25	-0.00764	2.75	0.01208	6.45	-0.59932	9.75	0.00222
0.251	-0.008	2.751	0.000222	6.451	0.000222	10.251	-0.00208		0.251	0.02851	2.751	0.02194	6.451	-0.60918	9.751	0.00879
0.252	-0.00931	2.752	0.000222	6.452	0.00055	10.252	-0.00175		0.252	0.03509	2.752	0.01865	6.452	-0.65192	9.752	0.00879
0.253	-0.01063	2.753	-0.000107	6.453	-0.000764	10.253	-0.00175		0.253	0.02194	2.753	0.02194	6.453	-0.71437	9.753	0.0055
0.254	-0.01095	2.754	-0.000436	6.454	-0.000436	10.254	-0.00142		0.254	0.0318	2.754	0.04166	6.454	-0.76696	9.754	0.0055
0.255	-0.01095	2.755	-0.000107	6.455	0.000222	10.255	-0.00208		0.255	0.04166	2.755	0.03509	6.455	-0.78997	9.755	0.0055
0.256	-0.00931	2.756	-0.000107	6.456	0.00055	10.256	-0.00175		0.256	0.04166	2.756	0.03837	6.456	-0.859	9.756	-0.00107
0.257	-0.00898	2.757	0.000222	6.457	-0.000107	10.257	-0.00142		0.257	0.04495	2.757	0.04824	6.457	-0.92474	9.757	0.0055
0.258	-0.008	2.758	-0.000107	6.458	-0.000436	10.258	-0.00142		0.258	0.05152	2.758	0.03509	6.458	-1.00363	9.758	0.0055
0.259	-0.00668	2.759	-0.000107	6.459	0.00055	10.259	-0.00109		0.259	0.04166	2.759	0.01865	6.459	-1.08253	9.759	0.01208
0.26	-0.0057	2.76	0.000222	6.46	0.00055	10.26	-0.000107		0.26	0.01208	2.76	0.01537	6.46	-1.15155	9.76	0.00879
0.261	-0.00471	2.761	0.000222	6.461	0.00055	10.261	0.000222		0.261	0.01865	2.761	0.00879	6.461	-1.24359	9.761	0.00222
0.262	-0.00274	2.762	0.00055	6.462	-0.000436	10.262	0.00055		0.262	0.02194	2.762	0.01537	6.462	-1.32248	9.762	0.00222
0.263	-0.00109	2.763	-0.000107	6.463	-0.000764	10.263	0.00186		0.263	0.03837	2.763	0.05152	6.463	-1.38823	9.763	0.00879
0.264	0.00055	2.764	0.000222	6.464	-0.000436	10.264	0.00252		0.264	0.0581	2.764	0.02523	6.464	-1.45725	9.764	0.0055
0.265	0.00219	2.765	-0.000107	6.465	-0.000107	10.265	0.00285		0.265	0.05152	2.765	0.01208	6.465	-1.48355	9.765	0.00222
0.266	0.00219	2.766	0.00055	6.466	0.000222	10.266	0.00351		0.266	0.03509	2.766	0.02523	6.466	-1.4704	9.766	0.0055
0.267	0.00285	2.767	0.000222	6.467	0.000222	10.267	0.00351		0.267	0.04166	2.767	0.05152	6.467	-1.43096	9.767	0.00879
0.268	0.00384	2.768	-0.000107	6.468	-0.000107	10.268	0.00351		0.268	0.06796	2.768	0.05152	6.468	-1.38494	9.768	0.0055
0.269	0.00417	2.769	0.000222	6.469	0.000222	10.269	0.00449		0.269	0.06467	2.769	0.04495	6.469	-1.33234	9.769	0.0055
0.27	0.00417	2.77	-0.000107	6.47	-0.000107	10.27	0.00417		0.27	0.05152	2.77	0.05481	6.47	-1.23044	9.77	0.0055
0.271	0.00417	2.771	0.000222	6.471	-0.000107	10.271	0.00384		0.271	0.04824	2.771	0.06467	6.471	-1.10553	9.771	0.00879
0.272	0.00417	2.772	-0.000107	6.472	0.000222	10.272	0.00351		0.272	0.06467	2.772	0.05152	6.472	-0.97734	9.772	0.00879
0.273	0.00318	2.773	-0.000436	6.473	-0.000107	10.273	0.00318		0.273	0.04166	2.773	0.0581	6.473	-0.84257	9.773	0.0055
0.274	0.00285	2.774	-0.000436	6.474	-0.000107	10.274	0.00318		0.274	0.04495	2.774	0.06796	6.474	-0.71437	9.774	0.0055
0.275	0.00186	2.775	-0.000107	6.475	-0.000107	10.275	0.00252		0.275	0.04166	2.775	0.04166	6.475	-0.5796	9.775	0.00879
0.276	0.000879	2.776	-0.000107	6.476	-0.000436	10.276	0.00285		0.276	0.01208	2.776	0.02194	6.476	-0.46126	9.776	-0.0438
0.277	-0.00175	2.777	0.00055	6.477	-0.000107	10.277	0.00186		0.277	-0.00436	2.777	0.01537	6.477	-0.34621	9.777	0.15342
0.278	-0.00241	2.778	0.000222	6.478	0.000222	10.278	0.00186		0.278	-0.01422	2.778	0.01865	6.478	-0.26404	9.778	1.32034
0.279	-0.00307	2.779	-0.000107	6.479	0.000222	10.279	0.00055		0.279	-0.01422	2.779	0.03837	6.479	-0.17529	9.779	-0.54673
0.28	-0.00405	2.78	-0.000107	6.48	-0.000107	10.28	0.000879		0.28	0.00879	2.78	0.05152	6.48	-0.09311	9.78	-0.63548
0.281	-0.00438	2.781	0.00055	6.481	-0.000436	10.281	-0.000107		0.281	0.00879	2.781	0.0318	6.481	-0.08654	9.781	0.14028
0.282	-0.00602	2.782	0.000222	6.482	0.000222	10.282	-0.000764		0.282	-0.01751	2.782	0.0055	6.482	-0.0701	9.782	-0.03065
0.283	-0.00668	2.783	0.00055	6.483	0.00055	10.283	-0.00109		0.283	-0.02079	2.783	0.02851	6.483	-0.03065	9.783	-0.01422
0.284	-0.00701	2.784	0.000222	6.484	0.000222	10.284	-0.00208		0.284	-0.00107	2.784	0.05152	6.484	-0.00436	9.784	0.04166
0.285	-0.00635	2.785	0.000222	6.485	0.000222	10.285	-0.00208		0.285	0.02194	2.785	0.0581	6.485	-0.00107	9.785	0.01865
0.286	-0.0057	2.786	-0.000107	6.486	-0.000436	10.286	-0.00175		0.286	0.01537	2.786	0.03837	6.486	0.00879	9.786	-0.04709
0.287	-0.00602	2.787	-0.000107	6.487	0.000222	10.287	-0.00241		0.287	0.01208	2.787	0.06796	6.487	0.0055	9.787	-0.12927
0.288	-0.00504	2.788	-0.000107	6.488	0.000222	10.288	-0.00307		0.288	0.0318	2.788	0.07125	6.488	0.01865	9.788	-0.02408
0.289	-0.00405	2.789	-0.000764	6.489	0.000222	10.289	-0.00307		0.289	0.04166	2.789	0.14685	6.489	0.00879	9.789	-0.00764
0.29	-0.00307	2.79	-0.000107	6.49	-0.000436	10.29	-0.00274		0.29	0.02851	2.79	-1.55258	6.49	0.00222	9.79	-0.03065
0.291	-0.00175	2.791	-0.000764	6.491	-0.000764	10.291	-0.00339		0.291	0.04824	2.791	-5.26042	6.491	0.01537	9.791	-0.04709
0.292	-0.00142	2.792	0.000222	6.492	0.000222	10.292	-0.00372		0.292	0.03837	2.792	-6.33859	6.492	0.04495	9.792	-0.02408
0.293	-0.00208	2.793	-0.000436	6.493	-0.000436	10.293	-0.00241		0.293	0.01537	2.793	-4.64245	6.493	0.07453	9.793	0.0055
0.294	-0.00142	2.794	-0.000436	6.494	-0.000436	10.294	-0.00208		0.294	0.02194	2.794	-2.37107	6.494	0.10412	9.794	0.02194
0.295	-0.000764	2.795	-0.000107	6.495	0.000222	10.295	-0.00241		0.295	0.00222	2.795	-2.19028	6.495	0.15014	9.795	0.02194
0.296	-0.000436	2.796	-0.000107	6.496	-0.000107	10.296	-0.00208		0.296	0.01537	2.796	-1.91087	6.496	0.21588	9.796	0.02194
0.297	-0.000107	2.797	-0.000436	6.497	-0.000107	10.297	-0.00208		0.297	0.04824	2.797	-1.32906	6.497	0.25532	9.797	0.01865
0.298	-0.00109	2.798	-0.000107	6.498	-0.000436	10.298	-0.000436		0.298	0.0318	2.798	-1.25017	6.498	0.27505	9.798	0.02194
0.299	-0.000436	2.799	0.000222	6.499	-0.000107	10.299	-0.000764		0.299	0.0055	2.799	-1.35207	6.499	0.30792	9.799	0.02194
0.3	-0.000764	2.8	-0.000764	6.5	-0.000436	10.3	-0.000436		0.3	0.0055	2.8	-1.09567	6.5	0.32764	9.8	0.02194
0.301	-0.000436	2.801	-0.000764	6.501	-0.000764	10.301	0.000222		0.301	0.02523	2.801	-0.79326	6.501	0.35065	9.801	0.00879
0.302	-0.000436	2.802	-0.000436	6.502	-0.000107	10.302	0.00055		0.302	0.04166	2.802	-0.26732	6.502	0.36051	9.802	-0.00107
0.303	-0.00109	2.803	-0.000764	6.503	-0.000436	10.303	0.00055		0.303	0.02194	2.803	1.04094	6.503	0.36051	9.803	-0.00436
0.304	-0.000764	2.804	-0.00109	6.504	-0.000436	10.304	0.000879		0.304	0.02851	2.804	2.65819	6.504	0.38023	9.804	-0.00764
0.305	-0.00142	2.805	-0.00109	6.505	-0.000436	10.305	0.000879		0.305	0.04166	2.805	4.81781	6.505	0.40324	9.805	-0.01093
0.306	-0.00175	2.806	-0.00142	6.506	-0.000107	10.306	0.00154		0.306	0.0318	2.806	5.31417	6.506	0.38681	9.806	-0.00764
0.307	-0.00175	2.807	-0.00208	6.507	-0.000764	10.307	0.000879		0.307	0.03837	2.807	5.7119	6.507	0.39667	9.807	-0.00764
0.308	-0.00175	2.808	-0.00175	6.508	-0.000436	10.308	0.000879		0.308	0.05152	2.808	5.25171	6.508	0.39009	9.808	-0.00764
0.309	-0.00208	2.809	-0.00307	6.509	-0.000436	10.309	0.00055		0.309	0.02523	2.809	4.56142	6.509	0.37695	9.809	0.0055
0.31	-0.00175	2.81	-0.008	6.51	-0.00109	10.31	0.00055		0.31	0.00879	2.81	4.29516	6.51	0.37037	9.81	0.00222
0.311	-0.00208	2.811	-0.27031	6.511	-0.000436	10.311	0.00154		0.311	0.01208	2.811	3.98289	6.511	0.3638	9.811	0.00879
0.312	-0.00208	2.812	-0.12074	6.512	-0.000436	10.312	0.000879		0.312	0.0055	2.812	3.58844	6.512	0.3638	9.812	0.00879
0.313	-0.00175	2.813	0.26286	6.513	-0.000764	10.313	0.00121		0.313	0.01865	2.813	3.45038	6.513	0.37695	9.813	0.01208
0.314	-0.000764	2.814	0.08437	6.514	-0.000764	10.314	0.00154		0.314	0.03509	2.814	2.42809	6.514	0.36051	9.814	0.01537
0.315	-0.00109	2.815	-0.29233	6.515	-0.000107	10.315	0.00121		0.315	0.00879	2.815	0.55445	6.515	0.3375	9.815	0.00879
0.316	-0.00175	2.816	-0.04317	6.516	-0.000436	10.316	0.00121		0.316	-0.00764	2.816	-0.76368	6.516	0.31778	9.816	0.00879
0.317	-0.000764	2.817	-0.0264	6.517	-0.00175	10.317	0.00154		0.317	0.00879	2.817	-1.40466	6.517	0.30134	9.817	0.0055
0.318	0.000222	2.818	-0.0264	6.518	-0.00241	10.318	0.000879		0.318	0.03837	2.818	-0.90831	6.518	0.26847	9.818	0.02194
0.319	-0.000107	2.819	-0.02279	6.519	-0.00175	10.319	0.00055		0.319	0.16328	2.819	-0.07339	6.519	0.21588	9.819	0.04166
0.32	0.000879	2.82	-0.01227	6.52	-0.00241	10.32	0.000222		0.32	1.10668	2.82	0.07125	6.52	0.17315	9.82	0.04166
0.321	0.00154	2.821	-0.00668	6.521	-0.04908	10.321	0.00055		0.321	4.04206	2.821	0.06796	6.521	0.13041	9.821	0.02194
0.322	0.00186	2.822	0.00548	6.522	-0.31172	10.322	0.000879		0.322	10.4256	2.822	-0.34621	6.522	0.07125	9.822	-0.00107
0.323	0.00252	2.823	0.04032	6.523	0.00417	10.323	0.00055		0.323	5.65274	2.823	-0.97405	6.523	-0.00764	9.823	-0.03065
0.324	0.00318	2.824	0.06728	6.524	0.33353	10.324	0.000222		0.324	-3.85355	2.824	-1.57559	6.524	-0.05695	9.824	-0.06352
0.325	0.00285	2.825	0.07385	6.525	-0.0264	10.325	0.000222		0.325	-10.2141	2.825	-2.03249	6.525	-0.11941	9.825	-0.06352
0.326	0.00285	2.826	0.07484	6.526	-0.22429	10.326	-0.000107		0.326	0.59718	2.826	-2.49598	6.526	-0.17529	9.826	0.07782
0.327	0.00252	2.827	0.05775	6.527	-0.02575	10.327	-0.000107		0.327	3.13811	2.827	-3.03506	6.527	-0.20487	9.827	0.04824
0.328	0.00351	2.828	0.04295	6.528	0.02751	10.328	0.000222		0.328	-0.74724	2.828	-3.46896	6.528	-0.24103	9.828	0.05481
0.329	0.00285	2.829	0.02849	6.529	0.01107	10.329	-0.000107		0.329	1.01793	2.829	-3.68919	6.529	-0.25089	9.829	0.05481
0.33	0.00219	2.83	0.01962	6.53	-0.01917	10.33	0.00055		0.33	3.84155	2.83	-3.70891	6.53	-0.2476	9.83	0.05481
0.331	0.000879	2.831	0.01271	6.531	-0.02016	10.331	0.000222		0.331	3.54242	2.831	-3.584	6.531	-0.26075	9.831	0.02523
0.332	0.000879	2.832	0.01238	6.532	-0.00997	10.332	0.00055		0.332	2.30976	2.832	-3.19941	6.532	-0.25089	9.832	-0.00436
0.333	0.00055	2.833	0.01238	6.533	-0.0057	10.333	-0.000107		0.333	1.65234	2.833	-2.57158	6.533	-0.22459	9.833	-0.04052
0.334	0.00055	2.834	0.00647	6.534	0.00252	10.334	-0.000107		0.334	2.33277	2.834	-1.84513	6.534	-0.19172	9.834	-0.15228
0.335	0.000222	2.835	-0.00339	6.535	0.00121	10.335	0.00055		0.335	3.32547	2.835	-1.1647	6.535	-0.16542	9.835	-0.16871
0.336	-0.000107	2.836	-0.00865	6.536	-0.00471	10.336	-0.000107		0.336	3.11838	2.836	-0.54015	6.536	-0.13584	9.836	-0.05695
0.337	0.000222	2.837	-0.01325	6.537	-0.01128	10.337	-0.000107		0.337	2.29004	2.837	0.08439	6.537	-0.08325	9.837	-0.00107
0.338	0.000222	2.838	-0.0149	6.538	-0.0126	10.338	0.000222		0.338	1.64905	2.838	0.63334	6.538	-0.03394	9.838	0.09754
0.339	-0.000436	2.839	-0.01852	6.539	-0.00668	10.339	0.00055		0.339	1.24803	2.839	1.04423	6.539	-0.01093	9.839	0.1074
0.34	-0.000107	2.84	-0.02312	6.54	0.00186	10.34	0.00055		0.34	0.36051	2.84	1.34993	6.54	0.02523	9.84	0.07125
0.341	0.000222	2.841	-0.02476	6.541	0.01403	10.341	-0.000436		0.341	-0.85243	2.841	1.44854	6.541	0.06467	9.841	0.02194
0.342	0.000222	2.842	-0.02312	6.542	0.0252	10.342	-0.000107		0.342	-2.1344	2.842	1.34664	6.542	0.10083	9.842	-0.03065
0.343	0.000222	2.843	-0.02213	6.543	0.03539	10.343	-0.000107		0.343	-3.28817	2.843	1.12312	6.543	0.13041	9.843	-0.02079
0.344	0.00055	2.844	-0.01983	6.544	0.05183	10.344	-0.000764		0.344	-4.10008	2.844	0.98177	6.544	0.16657	9.844	-0.00764
0.345	0.000222	2.845	-0.01753	6.545	0.06629	10.345	-0.000436		0.345	-4.52083	2.845	0.8733	6.545	0.19287	9.845	0.0055
0.346	0.000222	2.846	-0.01621	6.546	0.07385	10.346	-0.000436		0.346	-4.5274	2.846	0.77797	6.546	0.23889	9.846	0.01208
0.347	0.000222	2.847	-0.01293	6.547	0.06991	10.347	-0.000436		0.347	-4.21513	2.847	0.61033	6.547	0.25204	9.847	0.00222
0.348	-0.000107	2.848	-0.00898	6.548	0.05446	10.348	0.00055		0.348	-3.63002	2.848	0.42296	6.548	0.25532	9.848	-0.00764
0.349	-0.000107	2.849	-0.00537	6.549	0.04098	10.349	0.00055		0.349	-3.04821	2.849	0.32435	6.549	0.26518	9.849	-0.04052
0.35	-0.000107	2.85	-0.00701	6.55	0.03243	10.35	-0.000107		0.35	-2.44667	2.85	0.27833	6.55	0.27833	9.85	-0.04052
0.351	0.00055	2.851	-0.01095	6.551	0.02751	10.351	-0.000107		0.351	-2.05222	2.851	0.24546	6.551	0.28819	9.851	-0.03394
0.352	0.00055	2.852	-0.01753	6.552	0.0229	10.352	-0.000107		0.352	-1.88458	2.852	0.18629	6.552	0.29148	9.852	-0.03394
0.353	-0.000107	2.853	-0.02476	6.553	0.01469	10.353	0.000222		0.353	-1.76624	2.853	0.14356	6.553	0.27833	9.853	-0.02079
0.354	0.00055	2.854	-0.03166	6.554	0.00449	10.354	0.000222		0.354	-1.55587	2.854	0.1074	6.554	0.28819	9.854	-0.01093
0.355	-0.000436	2.855	-0.03594	6.555	-0.0057	10.355	-0.000107		0.355	-1.15155	2.855	0.06467	6.555	0.30792	9.855	0.00222
0.356	0.000222	2.856	-0.04054	6.556	-0.01194	10.356	-0.000436		0.356	-0.70451	2.856	0.09426	6.556	0.28162	9.856	0.01537
0.357	0.000879	2.857	-0.04284	6.557	-0.01654	10.357	-0.000436		0.357	-0.26404	2.857	0.32764	6.557	0.28819	9.857	0.01865
0.358	0.00055	2.858	-0.04317	6.558	-0.01786	10.358	-0.000436		0.358	0.22574	2.858	0.58403	6.558	0.28491	9.858	0.02194
0.359	-0.000107	2.859	-0.03955	6.559	-0.01687	10.359	-0.000436		0.359	0.60376	2.859	0.76154	6.559	0.27176	9.859	0.02523
0.36	-0.000107	2.86	-0.03166	6.56	-0.01556	10.36	-0.000107		0.36	0.87001	2.86	0.87001	6.56	0.27176	9.86	0.02194
0.361	-0.000436	2.861	-0.02345	6.561	-0.01523	10.361	-0.000436		0.361	1.00478	2.861	0.89302	6.561	0.25861	9.861	0.01537
0.362	-0.000764	2.862	-0.01424	6.562	-0.0126	10.362	-0.000107		0.362	0.9489	2.862	0.94233	6.562	0.25861	9.862	0.01208
0.363	-0.000107	2.863	-0.00734	6.563	-0.00898	10.363	-0.000107		0.363	0.78455	2.863	1.03765	6.563	0.26518	9.863	0.01208
0.364	-0.000107	2.864	-0.00175	6.564	-0.00405	10.364	-0.000107		0.364	0.67607	2.864	1.07052	6.564	0.2356	9.864	0.00879
0.365	-0.000436	2.865	0.00351	6.565	0.000222	10.365	-0.000107		0.365	0.52158	2.865	1.06395	6.565	0.21588	9.865	0.01208
0.366	-0.000764	2.866	0.01074	6.566	0.00384	10.366	0.000879		0.366	0.40324	2.866	1.10997	6.566	0.21259	9.866	0.01537
0.367	-0.000436	2.867	0.01534	6.567	0.00548	10.367	-0.000107		0.367	0.33093	2.867	1.20201	6.567	0.20273	9.867	0.00879
0.368	-0.000764	2.868	0.01764	6.568	0.00713	10.368	0.000222		0.368	0.30134	2.868	1.21844	6.568	0.19287	9.868	0.01208
0.369	-0.000436	2.869	0.01962	6.569	0.00745	10.369	0.00055		0.369	0.26847	2.869	1.06395	6.569	0.17643	9.869	0.00879
0.37	0.00055	2.87	0.01994	6.57	0.00647	10.37	-0.000107		0.37	0.19287	2.87	0.80756	6.57	0.15671	9.87	0.00222
0.371	-0.000107	2.871	0.02093	6.571	0.00581	10.371	-0.000107		0.371	0.2093	2.871	0.47227	6.571	0.15014	9.871	0.0055
0.372	-0.000764	2.872	0.02192	6.572	0.00647	10.372	0.000222		0.372	0.23889	2.872	0.17972	6.572	0.14028	9.872	0.00222
0.373	0.00055	2.873	0.02257	6.573	0.00548	10.373	-0.000436		0.373	0.24875	2.873	0.0055	6.573	0.11069	9.873	0.01208
0.374	-0.000107	2.874	0.02422	6.574	0.00449	10.374	-0.000107		0.374	0.32106	2.874	-0.06352	6.574	0.09097	9.874	0.01865
0.375	-0.000436	2.875	0.0252	6.575	0.00351	10.375	-0.000107		0.375	0.37037	2.875	-0.06352	6.575	0.06467	9.875	0.01208
0.376	-0.000107	2.876	0.02586	6.576	0.00252	10.376	-0.000107		0.376	0.34079	2.876	-0.06681	6.576	0.03837	9.876	0.01865
0.377	-0.000107	2.877	0.02619	6.577	0.000879	10.377	0.000222		0.377	0.31449	2.877	-0.12927	6.577	0.01537	9.877	0.01208
0.378	-0.000107	2.878	0.02652	6.578	0.000879	10.378	-0.000107		0.378	0.3112	2.878	-0.24103	6.578	-0.01751	9.878	0.00879
0.379	-0.000107	2.879	0.02882	6.579	-0.000107	10.379	-0.000107		0.379	0.33421	2.879	-0.34621	6.579	-0.02408	9.879	0.00222
0.38	0.00055	2.88	0.03046	6.58	-0.000764	10.38	-0.000107		0.38	0.36051	2.88	-0.34293	6.58	-0.03065	9.88	0.0055
0.381	-0.000764	2.881	0.03211	6.581	-0.00109	10.381	0.00055		0.381	0.33093	2.881	-0.49413	6.581	-0.07339	9.881	0.0055
0.382	-0.000107	2.882	0.03408	6.582	-0.000436	10.382	-0.000107		0.382	0.26847	2.882	-0.51714	6.582	-0.10626	9.882	-0.00107
0.383	-0.000436	2.883	0.03605	6.583	0.00055	10.383	-0.000107		0.383	0.21917	2.883	-0.4021	6.583	-0.11941	9.883	0.00222
0.384	-0.000764	2.884	0.03704	6.584	0.000222	10.384	-0.000107		0.384	0.20273	2.884	-0.38566	6.584	-0.13913	9.884	0.0055
0.385	-0.000107	2.885	0.03737	6.585	-0.00109	10.385	0.000879		0.385	0.14028	2.885	-0.43497	6.585	-0.16871	9.885	-0.00436
0.386	-0.000764	2.886	0.03638	6.586	-0.00471	10.386	-0.000107		0.386	0.03509	2.886	-0.50071	6.586	-0.1983	9.886	0.00222
0.387	-0.000436	2.887	0.03441	6.587	-0.00668	10.387	-0.000107		0.387	-0.07339	2.887	-0.52372	6.587	-0.1983	9.887	-0.00107
0.388	-0.000436	2.888	0.03276	6.588	-0.008	10.388	0.000222		0.388	-0.15885	2.888	-0.50071	6.588	-0.19501	9.888	-0.00436
0.389	-0.00109	2.889	0.03243	6.589	-0.00734	10.389	-0.000107		0.389	-0.23117	2.889	-0.48099	6.589	-0.22788	9.889	0.00222
0.39	-0.00109	2.89	0.03243	6.59	-0.00767	10.39	0.00055		0.39	-0.23774	2.89	-0.42511	6.59	-0.24103	9.89	-0.00107
0.391	-0.000436	2.891	0.02981	6.591	-0.0057	10.391	-0.000107		0.391	-0.172	2.891	-0.40538	6.591	-0.25089	9.891	0.00222
0.392	-0.00142	2.892	0.03046	6.592	-0.00274	10.392	-0.000107		0.392	-0.12927	2.892	-0.41524	6.592	-0.26404	9.892	0.00222
0.393	-0.00142	2.893	0.02553	6.593	-0.00175	10.393	0.000222		0.393	-0.16542	2.893	-0.35936	6.593	-0.27719	9.893	0.00222
0.394	-0.00175	2.894	0.01764	6.594	-0.000107	10.394	0.000222		0.394	-0.17529	2.894	-0.25746	6.594	-0.29034	9.894	-0.00107
0.395	-0.00109	2.895	0.0137	6.595	0.00121	10.395	-0.000107		0.395	-0.20816	2.895	-0.12598	6.595	-0.29034	9.895	0.00222
0.396	-0.00109	2.896	0.00417	6.596	0.00154	10.396	-0.000107		0.396	-0.25746	2.896	-0.00436	6.596	-0.2739	9.896	-0.00107
0.397	-0.000436	2.897	0.00154	6.597	0.00252	10.397	-0.000107		0.397	-0.30348	2.897	0.11726	6.597	-0.26075	9.897	0.0055
0.398	-0.00142	2.898	-0.000107	6.598	0.00351	10.398	0.00055		0.398	-0.37251	2.898	0.2619	6.598	-0.26732	9.898	-0.00107
0.399	-0.00142	2.899	-0.00833	6.599	0.00515	10.399	-0.000107		0.399	-0.41196	2.899	0.43611	6.599	-0.26404	9.899	0.00222
0.4	-0.00175	2.9	-0.01687	6.6	0.00449	10.4	0.00055		0.4	-0.39881	2.9	0.61362	6.6	-0.25418	9.9	0.0055
0.401	-0.00175	2.901	-0.02246	6.601	0.00449	10.401	0.000222		0.401	-0.3495	2.901	0.74181	6.601	-0.23445	9.901	0.00222
0.402	-0.00175	2.902	-0.02377	6.602	0.00417	10.402	0.000222		0.402	-0.32649	2.902	0.81742	6.602	-0.22788	9.902	-0.00107
0.403	-0.00274	2.903	-0.0218	6.603	0.00384	10.403	0.000222		0.403	-0.27719	2.903	0.88316	6.603	-0.21802	9.903	0.00222
0.404	-0.00142	2.904	-0.01687	6.604	0.00318	10.404	0.00055		0.404	-0.18843	2.904	0.90617	6.604	-0.19501	9.904	0.0055
0.405	-0.00142	2.905	-0.00931	6.605	0.00318	10.405	0.000222		0.405	-0.10297	2.905	0.85686	6.605	-0.16542	9.905	0.00222
0.406	-0.000764	2.906	-0.00339	6.606	0.00318	10.406	-0.000107		0.406	-0.02079	2.906	0.79112	6.606	-0.172	9.906	0.0055
0.407	-0.000764	2.907	0.00055	6.607	0.00186	10.407	0.000222		0.407	0.08111	2.907	0.70566	6.607	-0.15556	9.907	0.00222
0.408	-0.000436	2.908	0.00482	6.608	0.00154	10.408	-0.000107		0.408	0.16657	2.908	0.58075	6.608	-0.14899	9.908	0.00222
0.409	-0.000107	2.909	0.00811	6.609	0.00121	10.409	0.000222		0.409	0.18958	2.909	0.46898	6.609	-0.1457	9.909	0.00879
0.41	-0.000436	2.91	0.01206	6.61	0.000222	10.41	-0.000764		0.41	0.20602	2.91	0.39009	6.61	-0.13255	9.91	0.0055
0.411	0.000222	2.911	0.01206	6.611	-0.000436	10.411	-0.000107		0.411	0.22903	2.911	0.31778	6.611	-0.12927	9.911	-0.00107
0.412	0.00055	2.912	0.01206	6.612	-0.00142	10.412	-0.000436		0.412	0.23231	2.912	0.28491	6.612	-0.0964	9.912	0.0055
0.413	0.000879	2.913	0.01074	6.613	-0.00208	10.413	0.00055		0.413	0.24546	2.913	0.27176	6.613	-0.05695	9.913	0.00879
0.414	0.000879	2.914	0.01074	6.614	-0.00274	10.414	-0.000107		0.414	0.24218	2.914	0.19616	6.614	-0.04709	9.914	0.00222
0.415	0.00055	2.915	0.01041	6.615	-0.00274	10.415	-0.000107		0.415	0.2093	2.915	0.11398	6.615	-0.03065	9.915	-0.00107
0.416	-0.000107	2.916	0.0114	6.616	-0.00208	10.416	0.000222		0.416	0.17972	2.916	0.05481	6.616	-0.01093	9.916	0.0055
0.417	0.000222	2.917	0.00745	6.617	-0.00274	10.417	0.00055		0.417	0.17972	2.917	0.01537	6.617	0.02851	9.917	-0.00107
0.418	0.000879	2.918	-0.000436	6.618	-0.00241	10.418	0.000222		0.418	0.16986	2.918	-0.04709	6.618	0.0581	9.918	-0.00107
0.419	0.00055	2.919	-0.00734	6.619	-0.00274	10.419	0.000222		0.419	0.15342	2.919	-0.10626	6.619	0.08439	9.919	-0.00764
0.42	0.000222	2.92	-0.01161	6.62	-0.00274	10.42	-0.000107		0.42	0.12384	2.92	-0.12598	6.62	0.11069	9.92	-0.00107
0.421	0.000222	2.921	-0.01194	6.621	-0.00307	10.421	0.000222		0.421	0.11726	2.921	-0.13584	6.621	0.15342	9.921	-0.00436
0.422	-0.000436	2.922	-0.01063	6.622	-0.00208	10.422	0.00055		0.422	0.11069	2.922	-0.15228	6.622	0.18301	9.922	-0.00436
0.423	-0.000436	2.923	-0.00997	6.623	-0.00142	10.423	-0.000107		0.423	0.05152	2.923	-0.13913	6.623	0.19944	9.923	-0.00436
0.424	0.000222	2.924	-0.01161	6.624	0.000222	10.424	-0.000107		0.424	0.0318	2.924	-0.14242	6.624	0.21917	9.924	0.00222
0.425	0.000222	2.925	-0.01358	6.625	-0.000107	10.425	-0.000107		0.425	0.03509	2.925	-0.15885	6.625	0.23231	9.925	-0.00107
0.426	-0.000107	2.926	-0.01589	6.626	-0.00109	10.426	-0.000107		0.426	0.01537	2.926	-0.172	6.626	0.24546	9.926	-0.00107
0.427	-0.000107	2.927	-0.01654	6.627	-0.00307	10.427	-0.000107		0.427	-0.01751	2.927	-0.18186	6.627	0.25532	9.927	0.00222
0.428	0.000879	2.928	-0.01621	6.628	-0.00372	10.428	0.000222		0.428	-0.03065	2.928	-0.19172	6.628	0.25861	9.928	-0.00436
0.429	-0.000107	2.929	-0.01556	6.629	-0.00438	10.429	-0.000107		0.429	-0.00764	2.929	-0.18186	6.629	0.27833	9.929	-0.00107
0.43	0.000222	2.93	-0.01589	6.63	-0.0057	10.43	-0.000107		0.43	-0.00107	2.93	-0.18515	6.63	0.30134	9.93	-0.00107
0.431	-0.000107	2.931	-0.01654	6.631	-0.00602	10.431	0.000222		0.431	-0.00107	2.931	-0.20487	6.631	0.28491	9.931	-0.00436
0.432	0.000222	2.932	-0.01523	6.632	-0.0057	10.432	-0.000107		0.432	-0.00107	2.932	-0.20816	6.632	0.27176	9.932	-0.00764
0.433	-0.000107	2.933	-0.01194	6.633	-0.00602	10.433	0.000222		0.433	0.01537	2.933	-0.16871	6.633	0.27833	9.933	-0.00436
0.434	-0.000107	2.934	-0.00701	6.634	-0.00767	10.434	-0.000107		0.434	0.04166	2.934	-0.12927	6.634	0.28162	9.934	0.00222
0.435	0.000222	2.935	-0.00208	6.635	-0.01128	10.435	0.000879		0.435	0.06796	2.935	-0.12927	6.635	0.27505	9.935	-0.00764
0.436	-0.000107	2.936	0.00154	6.636	-0.01786	10.436	0.000222		0.436	0.06138	2.936	-0.13913	6.636	0.25861	9.936	-0.00436
0.437	0.000879	2.937	0.00384	6.637	-0.02673	10.437	0.000222		0.437	0.04166	2.937	-0.13255	6.637	0.26518	9.937	-0.00107
0.438	0.000879	2.938	0.00482	6.638	-0.03594	10.438	0.000222		0.438	0.04495	2.938	-0.13913	6.638	0.27176	9.938	0.00222
0.439	0.00055	2.939	0.00417	6.639	-0.03725	10.439	0.000222		0.439	0.03509	2.939	-0.15885	6.639	0.24546	9.939	0.00222
0.44	0.000222	2.94	0.00417	6.64	-0.03298	10.44	0.000222		0.44	-0.00107	2.94	-0.13913	6.64	0.2356	9.94	0.00222
0.441	0.00154	2.941	0.00318	6.641	-0.02969	10.441	-0.000107		0.441	0.01537	2.941	-0.13584	6.641	0.22245	9.941	0.00222
0.442	0.00154	2.942	0.00417	6.642	-0.02706	10.442	-0.000436		0.442	-0.01422	2.942	-0.13584	6.642	0.19616	9.942	0.0055
0.443	0.000879	2.943	0.00417	6.643	-0.0218	10.443	-0.000107		0.443	-0.06352	2.943	-0.12269	6.643	0.18629	9.943	0.00222
0.444	0.000879	2.944	0.00548	6.644	-0.01457	10.444	-0.000436		0.444	-0.06681	2.944	-0.11941	6.644	0.15014	9.944	-0.00107
0.445	0.00121	2.945	0.0068	6.645	-0.00833	10.445	0.000222		0.445	-0.08982	2.945	-0.08982	6.645	0.13041	9.945	0.00222
0.446	0.00121	2.946	0.0068	6.646	-0.000764	10.446	-0.000107		0.446	-0.07667	2.946	-0.05038	6.646	0.1337	9.946	0.00222
0.447	0.000879	2.947	0.00713	6.647	0.00548	10.447	-0.000107		0.447	-0.04709	2.947	-0.04052	6.647	0.11726	9.947	0.00222
0.448	0.000879	2.948	0.0068	6.648	0.01107	10.448	0.000222		0.448	-0.06352	2.948	-0.03394	6.648	0.07782	9.948	0.00222
0.449	0.000222	2.949	0.0068	6.649	0.01699	10.449	-0.000107		0.449	-0.0701	2.949	-0.02079	6.649	0.04824	9.949	-0.00107
0.45	0.000879	2.95	0.00581	6.65	0.02225	10.45	-0.000107		0.45	-0.05695	2.95	0.02194	6.65	0.04166	9.95	0.00222
0.451	0.00121	2.951	0.00548	6.651	0.02652	10.451	-0.000107		0.451	-0.01751	2.951	0.03509	6.651	0.0318	9.951	0.0055
0.452	0.00055	2.952	0.00647	6.652	0.03013	10.452	0.000222		0.452	0.0055	2.952	0.02194	6.652	0.01865	9.952	0.00222
0.453	0.000879	2.953	0.00614	6.653	0.03178	10.453	0.00055		0.453	0.01537	2.953	0.03509	6.653	-0.00436	9.953	0.0055
0.454	0.000879	2.954	0.00548	6.654	0.03243	10.454	0.00055		0.454	0.0318	2.954	0.05152	6.654	-0.00764	9.954	0.0055
0.455	-0.000107	2.955	0.00548	6.655	0.03145	10.455	0.000222		0.455	0.03837	2.955	0.06467	6.655	0.00879	9.955	-0.00107
0.456	0.00121	2.956	0.00581	6.656	0.02948	10.456	-0.000107		0.456	0.02194	2.956	0.06138	6.656	-0.02737	9.956	0.0055
0.457	0.00154	2.957	0.00449	6.657	0.02685	10.457	0.00055		0.457	0.03509	2.957	0.06467	6.657	-0.03723	9.957	0.00222
0.458	0.00121	2.958	0.00384	6.658	0.02389	10.458	-0.000107		0.458	0.05481	2.958	0.02523	6.658	-0.05366	9.958	0.00879
0.459	0.00121	2.959	0.00384	6.659	0.02192	10.459	-0.000436		0.459	0.03837	2.959	-0.00436	6.659	-0.06024	9.959	0.00879
0.46	0.000879	2.96	0.00318	6.66	0.0183	10.46	-0.000436		0.46	0.0318	2.96	-0.03723	6.66	-0.06352	9.96	0.00879
0.461	0.00121	2.961	0.00318	6.661	0.01534	10.461	-0.000436		0.461	0.04824	2.961	-0.0701	6.661	-0.08325	9.961	0.0055
0.462	0.000879	2.962	0.00285	6.662	0.01271	10.462	-0.000764		0.462	0.05152	2.962	-0.06681	6.662	-0.07996	9.962	0.0055
0.463	0.00055	2.963	0.00252	6.663	0.00943	10.463	0.000222		0.463	0.07782	2.963	-0.04052	6.663	-0.06681	9.963	0.00879
0.464	0.000879	2.964	0.00252	6.664	0.00647	10.464	-0.000436		0.464	0.11398	2.964	-0.05695	6.664	-0.08325	9.964	0.0055
0.465	0.000222	2.965	0.00154	6.665	0.00449	10.465	0.000222		0.465	0.08439	2.965	-0.06024	6.665	-0.09311	9.965	-0.00107
0.466	-0.000436	2.966	0.00252	6.666	0.00121	10.466	0.000222		0.466	0.06796	2.966	-0.02737	6.666	-0.10297	9.966	0.00222
0.467	-0.000436	2.967	0.00186	6.667	-0.00109	10.467	0.000222		0.467	0.07125	2.967	0.01208	6.667	-0.09311	9.967	0.00879
0.468	-0.000436	2.968	0.00186	6.668	-0.00372	10.468	0.000222		0.468	0.09097	2.968	0.0318	6.668	-0.09311	9.968	0.00222
0.469	-0.000764	2.969	0.00219	6.669	-0.00537	10.469	-0.000107		0.469	0.09097	2.969	0.04495	6.669	-0.09968	9.969	0.00222
0.47	-0.000436	2.97	0.00186	6.67	-0.00767	10.47	0.000222		0.47	0.06796	2.97	0.06467	6.67	-0.09968	9.97	0.00222
0.471	-0.000764	2.971	0.00186	6.671	-0.00898	10.471	-0.000107		0.471	0.07125	2.971	0.08111	6.671	-0.08982	9.971	0.0055
0.472	-0.00142	2.972	0.00055	6.672	-0.00964	10.472	0.000222		0.472	0.07125	2.972	0.06796	6.672	-0.08982	9.972	0.0055
0.473	-0.00142	2.973	-0.000436	6.673	-0.00964	10.473	-0.000436		0.473	0.04495	2.973	0.09426	6.673	-0.08982	9.973	0.0055
0.474	-0.000764	2.974	-0.000436	6.674	-0.00997	10.474	-0.000107		0.474	0.03509	2.974	0.09754	6.674	-0.09311	9.974	0.00222
0.475	-0.00109	2.975	-0.00142	6.675	-0.00898	10.475	-0.000436		0.475	0.0318	2.975	0.08768	6.675	-0.08654	9.975	0.0055
0.476	-0.00142	2.976	-0.00142	6.676	-0.00865	10.476	-0.000107		0.476	-0.00107	2.976	0.07782	6.676	-0.08982	9.976	0.01208
0.477	-0.00109	2.977	-0.00208	6.677	-0.00767	10.477	-0.000107		0.477	-0.02737	2.977	0.06796	6.677	-0.07667	9.977	0.00222
0.478	-0.00109	2.978	-0.00241	6.678	-0.00602	10.478	-0.000107		0.478	-0.03394	2.978	0.06467	6.678	-0.08654	9.978	0.00222
0.479	-0.00142	2.979	-0.00241	6.679	-0.0057	10.479	-0.000764		0.479	-0.03394	2.979	0.08111	6.679	-0.07339	9.979	0.00222
0.48	-0.000764	2.98	-0.00274	6.68	-0.00471	10.48	0.00055		0.48	-0.01422	2.98	0.08768	6.68	-0.05038	9.98	0.00222
0.481	-0.00109	2.981	-0.00307	6.681	-0.00405	10.481	-0.000107		0.481	-0.00107	2.981	0.0581	6.681	-0.05695	9.981	0.00222
0.482	-0.00208	2.982	-0.00372	6.682	-0.00339	10.482	0.000222		0.482	-0.01751	2.982	0.05481	6.682	-0.05695	9.982	0.00222
0.483	-0.00109	2.983	-0.00372	6.683	-0.00307	10.483	0.000222		0.483	-0.02408	2.983	0.09097	6.683	-0.05366	9.983	0.00879
0.484	-0.00208	2.984	-0.00307	6.684	-0.00307	10.484	0.000222		0.484	0.0055	2.984	0.11398	6.684	-0.03723	9.984	0.00879
0.485	-0.00208	2.985	-0.00372	6.685	-0.00274	10.485	0.00055		0.485	0.0318	2.985	0.1074	6.685	-0.0438	9.985	0.00222
0.486	-0.00208	2.986	-0.00307	6.686	-0.00208	10.486	-0.000107		0.486	0.02851	2.986	0.10083	6.686	-0.0438	9.986	0.00222
0.487	-0.00175	2.987	-0.00339	6.687	-0.00109	10.487	0.000222		0.487	0.03509	2.987	0.1074	6.687	-0.03394	9.987	-0.00107
0.488	-0.00142	2.988	-0.00241	6.688	-0.000764	10.488	-0.000436		0.488	0.04495	2.988	0.1074	6.688	-0.01093	9.988	0.00222
0.489	-0.00109	2.989	-0.00307	6.689	-0.00109	10.489	0.00055		0.489	0.06138	2.989	0.09097	6.689	-0.01422	9.989	0.0055
0.49	-0.00175	2.99	-0.00274	6.69	-0.000764	10.49	-0.000107		0.49	0.05152	2.99	0.10083	6.69	-0.00436	9.99	-0.00107
0.491	-0.00142	2.991	-0.00307	6.691	-0.000436	10.491	-0.000436		0.491	0.06796	2.991	0.08768	6.691	0.00222	9.991	0.00222
0.492	-0.000764	2.992	-0.00175	6.692	0.00055	10.492	0.000222		0.492	0.04495	2.992	0.06467	6.692	0.0055	9.992	0.00879
0.493	-0.00109	2.993	-0.00142	6.693	0.000879	10.493	-0.000436		0.493	0.01208	2.993	0.0581	6.693	0.01537	9.993	0.0055
0.494	-0.00175	2.994	-0.00208	6.694	0.000879	10.494	-0.000107		0.494	0.02194	2.994	0.04824	6.694	0.01865	9.994	-0.00107
0.495	-0.00175	2.995	-0.00175	6.695	0.00186	10.495	-0.000107		0.495	0.00222	2.995	0.06467	6.695	0.0318	9.995	0.00222
0.496	-0.00208	2.996	-0.00175	6.696	0.00219	10.496	-0.000436		0.496	0.01537	2.996	0.10083	6.696	0.0581	9.996	-0.00107
0.497	-0.00208	2.997	-0.00175	6.697	0.00252	10.497	0.000222		0.497	0.04495	2.997	0.08111	6.697	0.07453	9.997	0.00222
0.498	-0.00307	2.998	-0.000436	6.698	0.00318	10.498	-0.000107		0.498	0.0318	2.998	0.07453	6.698	0.06796	9.998	0.00222
0.499	0.01304	2.999	-0.000436	6.699	0.00351	10.499	0.000222		0.499	0.01537	2.999	0.08768	6.699	0.07125	9.999	0.00222
0.5	0.01764	3	-0.000764	6.7	0.00351	10.5	-0.000436		0.5	0.02523	3	0.11726	6.7	0.08111	10	0.00222
0.501	0.3434	3.001	-0.00142	6.701	0.00318	10.501	-0.000436		0.501	0.05152	3.001	0.14028	6.701	0.09754	10.001	0.0055
0.502	0.36608	3.002	-0.00142	6.702	0.00318	10.502	0.00055		0.502	0.07125	3.002	0.14356	6.702	0.09754	10.002	0.0055
0.503	-0.49339	3.003	-0.00175	6.703	0.00285	10.503	-0.000107		0.503	0.0581	3.003	0.15342	6.703	0.08768	10.003	0.00222
0.504	0.05873	3.004	-0.00175	6.704	0.00252	10.504	0.00055		0.504	0.0581	3.004	0.16986	6.704	0.10412	10.004	0.00222
0.505	0.35654	3.005	-0.00208	6.705	0.00219	10.505	-0.000436		0.505	0.06796	3.005	0.16	6.705	0.12384	10.005	0.00222
0.506	-0.07012	3.006	-0.00208	6.706	0.00252	10.506	-0.000107		0.506	0.06467	3.006	0.15014	6.706	0.10083	10.006	0.00222
0.507	0.03671	3.007	-0.00175	6.707	0.00121	10.507	-0.000436		0.507	0.06796	3.007	0.14356	6.707	0.10412	10.007	0.00222
0.508	0.07878	3.008	-0.00241	6.708	0.00055	10.508	-0.000436		0.508	0.06467	3.008	0.11069	6.708	0.09754	10.008	0.00222
0.509	0.03408	3.009	-0.00109	6.709	0.00055	10.509	0.000222		0.509	0.03837	3.009	0.07782	6.709	0.09426	10.009	0.0055
0.51	-0.01391	3.01	-0.000764	6.71	-0.000107	10.51	-0.000436		0.51	0.02194	3.01	0.06796	6.71	0.09426	10.01	0.00879
0.511	-0.03101	3.011	-0.00109	6.711	-0.00142	10.511	-0.000436		0.511	0.02194	3.011	0.06796	6.711	0.08111	10.011	0.00879
0.512	-0.02739	3.012	-0.000107	6.712	-0.00274	10.512	-0.000436		0.512	0.01208	3.012	0.07782	6.712	0.09097	10.012	0.00222
0.513	-0.01391	3.013	-0.000107	6.713	-0.00405	10.513	-0.000107		0.513	0.01865	3.013	0.10412	6.713	0.11069	10.013	0.00222
0.514	-0.02279	3.014	0.00121	6.714	-0.00504	10.514	0.00055		0.514	0.0318	3.014	0.08439	6.714	0.09754	10.014	0.00222
0.515	-0.02246	3.015	0.00055	6.715	-0.0057	10.515	-0.000436		0.515	0.00879	3.015	0.08111	6.715	0.08439	10.015	-0.00764
0.516	-0.07078	3.016	0.00154	6.716	-0.00668	10.516	-0.000107		0.516	-0.01751	3.016	0.10083	6.716	0.07782	10.016	0.0055
0.517	-0.07209	3.017	0.00121	6.717	-0.00734	10.517	0.000222		0.517	-0.01093	3.017	0.13041	6.717	0.08768	10.017	0.0055
0.518	-0.06552	3.018	0.00121	6.718	-0.008	10.518	0.00055		0.518	0.01537	3.018	0.1337	6.718	0.07782	10.018	0.00879
0.519	-0.0195	3.019	0.00219	6.719	-0.00734	10.519	0.000222		0.519	0.01537	3.019	0.12055	6.719	0.07453	10.019	0.00222
0.52	0.07122	3.02	0.00121	6.72	-0.00767	10.52	0.00055		0.52	0.0055	3.02	0.13041	6.72	0.06467	10.02	0.0055
0.521	0.12973	3.021	0.00186	6.721	-0.00767	10.521	-0.000107		0.521	0.01537	3.021	0.13699	6.721	0.06796	10.021	0.00879
0.522	0.11922	3.022	0.00219	6.722	-0.00701	10.522	-0.000107		0.522	0.0318	3.022	0.12384	6.722	0.06796	10.022	0.0055
0.523	0.0939	3.023	0.00154	6.723	-0.00537	10.523	-0.000107		0.523	0.01865	3.023	0.13041	6.723	0.05481	10.023	0.00222
0.524	0.07057	3.024	0.00154	6.724	-0.00438	10.524	-0.000436		0.524	0.03509	3.024	0.12713	6.724	0.05481	10.024	0.0055
0.525	0.06859	3.025	0.00252	6.725	-0.00241	10.525	-0.000107		0.525	0.0318	3.025	0.09754	6.725	0.03837	10.025	-0.00107
0.526	0.09226	3.026	0.00186	6.726	-0.00208	10.526	-0.000107		0.526	0.00879	3.026	0.0581	6.726	0.02851	10.026	0.0055
0.527	0.11198	3.027	0.00219	6.727	-0.000436	10.527	-0.000436		0.527	0.00222	3.027	0.04166	6.727	0.02851	10.027	0.00222
0.528	0.11823	3.028	0.00219	6.728	0.00121	10.528	-0.000107		0.528	-0.00107	3.028	0.02194	6.728	0.02194	10.028	-0.00107
0.529	0.10081	3.029	0.00252	6.729	0.00252	10.529	-0.000436		0.529	0.0055	3.029	0.01208	6.729	0.02523	10.029	0.0055
0.53	0.07122	3.03	0.00186	6.73	0.00318	10.53	0.000222		0.53	0.02523	3.03	-0.01751	6.73	0.04824	10.03	0.00222
0.531	0.01994	3.031	0.00186	6.731	0.00318	10.531	0.00055		0.531	0.02523	3.031	-0.06352	6.731	0.01865	10.031	0.00222
0.532	-0.02213	3.032	0.00154	6.732	0.00482	10.532	-0.000107		0.532	0.01208	3.032	-0.08982	6.732	0.01865	10.032	0.00222
0.533	-0.04185	3.033	0.00154	6.733	0.00482	10.533	0.000222		0.533	0.00879	3.033	-0.08325	6.733	0.02194	10.033	0.0055
0.534	-0.04383	3.034	0.000879	6.734	0.00515	10.534	-0.000107		0.534	0.03837	3.034	-0.06681	6.734	0.01865	10.034	0.0055
0.535	-0.05862	3.035	0.00121	6.735	0.00515	10.535	0.000879		0.535	0.06796	3.035	-0.07996	6.735	0.01537	10.035	-0.00107
0.536	-0.09576	3.036	0.000879	6.736	0.00449	10.536	0.000222		0.536	0.0581	3.036	-0.08982	6.736	-0.00436	10.036	0.00222
0.537	-0.13849	3.037	0.000879	6.737	0.00515	10.537	0.00055		0.537	0.04824	3.037	-0.09311	6.737	0.00879	10.037	0.00222
0.538	-0.13619	3.038	0.000222	6.738	0.00482	10.538	-0.000107		0.538	0.05152	3.038	-0.08982	6.738	0.02851	10.038	0.00879
0.539	-0.12009	3.039	0.000222	6.739	0.00449	10.539	0.000222		0.539	0.06467	3.039	-0.11612	6.739	0.00879	10.039	0.0055
0.54	-0.07834	3.04	0.000222	6.74	0.00285	10.54	-0.000107		0.54	0.04824	3.04	-0.10626	6.74	0.01208	10.04	0.00222
0.541	-0.02936	3.041	-0.000764	6.741	0.00285	10.541	-0.000107		0.541	0.05481	3.041	-0.11283	6.741	0.01208	10.041	0.00222
0.542	0.01699	3.042	-0.000107	6.742	0.00252	10.542	-0.000436		0.542	0.04166	3.042	-0.13255	6.742	0.00222	10.042	0.00222
0.543	0.05216	3.043	-0.000436	6.743	0.00219	10.543	-0.000436		0.543	0.01208	3.043	-0.12927	6.743	-0.00436	10.043	0.0055
0.544	0.0469	3.044	-0.00175	6.744	0.00121	10.544	-0.000107		0.544	0.0055	3.044	-0.12927	6.744	-0.00436	10.044	0.0055
0.545	0.03868	3.045	-0.00175	6.745	0.00186	10.545	-0.000107		0.545	-0.00436	3.045	-0.10626	6.745	0.00222	10.045	0.0055
0.546	0.03671	3.046	-0.00208	6.746	0.00121	10.546	0.00055		0.546	0.00222	3.046	-0.07667	6.746	0.01537	10.046	0.0055
0.547	0.00943	3.047	-0.00175	6.747	0.00121	10.547	-0.000436		0.547	0.02851	3.047	-0.08325	6.747	0.01537	10.047	0.0055
0.548	-0.03068	3.048	-0.000436	6.748	0.00154	10.548	0.00055		0.548	0.0055	3.048	-0.10626	6.748	0.00222	10.048	0.00879
0.549	-0.04547	3.049	-0.000436	6.749	0.00055	10.549	0.000222		0.549	-0.01093	3.049	-0.10297	6.749	0.00222	10.049	0.0055
0.55	-0.04876	3.05	-0.00109	6.75	0.00055	10.55	0.000222		0.55	-0.01093	3.05	-0.07339	6.75	0.01208	10.05	0.00222
0.551	-0.03857	3.051	-0.000764	6.751	0.000222	10.551	0.000222		0.551	0.02851	3.051	-0.04709	6.751	0.00879	10.051	0.00879
0.552	-0.03659	3.052	-0.000436	6.752	0.000879	10.552	-0.000436		0.552	0.02851	3.052	-0.05366	6.752	0.01208	10.052	0.00222
0.553	-0.04251	3.053	-0.00109	6.753	-0.000107	10.553	0.000222		0.553	0.01865	3.053	-0.0438	6.753	0.0055	10.053	0.00222
0.554	-0.03824	3.054	-0.00109	6.754	0.000222	10.554	0.000879		0.554	0.01865	3.054	-0.02737	6.754	0.01208	10.054	-0.00107
0.555	-0.03068	3.055	-0.000764	6.755	0.00055	10.555	0.00055		0.555	0.02194	3.055	-0.02079	6.755	0.03509	10.055	0.00222
0.556	-0.02246	3.056	-0.000436	6.756	0.000879	10.556	0.000222		0.556	0.01537	3.056	-0.02079	6.756	0.01865	10.056	0.00222
0.557	-0.01457	3.057	-0.000436	6.757	0.00055	10.557	-0.000107		0.557	0.01537	3.057	-0.00436	6.757	0.01537	10.057	0.00222
0.558	-0.00997	3.058	-0.000436	6.758	0.00055	10.558	-0.000436		0.558	0.02194	3.058	-0.02079	6.758	0.01208	10.058	0.0055
0.559	-0.01654	3.059	-0.000436	6.759	-0.000107	10.559	-0.000107		0.559	0.00879	3.059	-0.05038	6.759	0.00879	10.059	0.0055
0.56	-0.01161	3.06	0.000222	6.76	0.000222	10.56	-0.000436		0.56	0.0055	3.06	-0.0438	6.76	0.01208	10.06	0.0055
0.561	-0.00307	3.061	-0.000764	6.761	-0.000107	10.561	-0.000436		0.561	0.01865	3.061	-0.04709	6.761	0.00879	10.061	0.0055
0.562	0.000222	3.062	-0.000107	6.762	-0.00109	10.562	-0.000436		0.562	0.15671	3.062	-0.02079	6.762	0.01537	10.062	0.00222
0.563	0.00055	3.063	-0.000436	6.763	-0.00175	10.563	-0.000436		0.563	1.79368	3.063	0.01537	6.763	0.02851	10.063	-0.00107
0.564	-0.000107	3.064	0.000222	6.764	-0.000436	10.564	-0.000764		0.564	6.69146	3.064	0.0055	6.764	0.01865	10.064	0.01208
0.565	-0.000107	3.065	0.000222	6.765	-0.000436	10.565	-0.000436		0.565	9.50522	3.065	-0.00107	6.765	0.01208	10.065	-0.00107
0.566	0.00186	3.066	-0.000436	6.766	-0.000107	10.566	-0.00109		0.566	0.17972	3.066	0.02523	6.766	0.0055	10.066	0.00222
0.567	0.00482	3.067	-0.000436	6.767	-0.000107	10.567	-0.000764		0.567	-6.6673	3.067	0.06138	6.767	0.01208	10.067	0.00879
0.568	0.00745	3.068	-0.000436	6.768	-0.000764	10.568	0.07911		0.568	-4.33675	3.068	0.07782	6.768	0.00879	10.068	-0.00107
0.569	0.00745	3.069	-0.000107	6.769	0.000222	10.569	-0.02903		0.569	2.14212	3.069	0.07453	6.769	0.00222	10.069	0.0055
0.57	0.00778	3.07	0.000222	6.77	0.000222	10.57	0.02586		0.57	-0.04709	3.07	0.09426	6.77	0.00222	10.07	-0.00107
0.571	0.00811	3.071	0.000222	6.771	-0.000436	10.571	-0.07177		0.571	-1.05294	3.071	0.11398	6.771	0.02194	10.071	-0.00107
0.572	0.00844	3.072	0.00055	6.772	-0.000107	10.572	-0.05237		0.572	2.85542	3.072	0.1074	6.772	0.01208	10.072	0.00222
0.573	0.00581	3.073	-0.000107	6.773	0.00055	10.573	-0.05106		0.573	4.35105	3.073	0.13041	6.773	-0.01422	10.073	0.00222
0.574	0.00252	3.074	-0.000436	6.774	-0.000107	10.574	-0.00372		0.574	3.48325	3.074	0.12713	6.774	-0.33307	10.074	-0.00107
0.575	-0.00241	3.075	0.00055	6.775	-0.000107	10.575	0.01501		0.575	2.79954	3.075	0.10083	6.775	-0.10626	10.075	0.00222
0.576	-0.00537	3.076	0.00055	6.776	0.000222	10.576	0.00285		0.576	2.69106	3.076	0.08768	6.776	1.74109	10.076	-0.00107
0.577	-0.00734	3.077	0.000222	6.777	-0.000107	10.577	-0.01621		0.577	3.572	3.077	0.08111	6.777	-0.03065	10.077	0.00222
0.578	-0.00931	3.078	0.00055	6.778	0.000222	10.578	-0.02608		0.578	3.36163	3.078	0.07782	6.778	-0.67493	10.078	0.0055
0.579	-0.01227	3.079	0.000222	6.779	-0.000107	10.579	-0.02312		0.579	2.39851	3.079	0.09097	6.779	-1.46054	10.079	0.0055
0.58	-0.01556	3.08	0.00055	6.78	-0.000764	10.58	-0.0172		0.58	1.6359	3.08	0.08111	6.78	-1.10225	10.08	0.0055
0.581	-0.01983	3.081	0.00055	6.781	-0.00142	10.581	-0.01917		0.581	1.02779	3.081	0.06467	6.781	-1.65777	10.081	-0.00107
0.582	-0.02246	3.082	-0.000107	6.782	-0.00142	10.582	-0.02312		0.582	0.26847	3.082	0.04824	6.782	-2.15083	10.082	-0.00107
0.583	-0.02443	3.083	0.000222	6.783	-0.000764	10.583	-0.02476		0.583	-0.88201	3.083	0.06796	6.783	-3.39006	10.083	0.0055
0.584	-0.0264	3.084	-0.000107	6.784	-0.00208	10.584	-0.02345		0.584	-1.99962	3.084	0.08439	6.784	-5.04347	10.084	0.0055
0.585	-0.0264	3.085	0.00055	6.785	-0.00109	10.585	-0.01983		0.585	-2.5913	3.085	0.07782	6.785	-6.37474	10.085	0.00222
0.586	-0.02575	3.086	0.000879	6.786	-0.00208	10.586	-0.01457		0.586	-3.13696	3.086	0.07453	6.786	-6.44049	10.086	0.0055
0.587	-0.02805	3.087	0.00055	6.787	-0.00175	10.587	-0.00734		0.587	-3.59715	3.087	0.09097	6.787	-5.68446	10.087	0.00222
0.588	-0.02903	3.088	0.000879	6.788	-0.00142	10.588	-0.00307		0.588	-3.81081	3.088	0.09754	6.788	-4.44194	10.088	-0.00107
0.589	-0.03068	3.089	0.00055	6.789	-0.00142	10.589	-0.00274		0.589	-3.85026	3.089	0.09097	6.789	-2.8707	10.089	0.00222
0.59	-0.03166	3.09	-0.000107	6.79	-0.00175	10.59	-0.00438		0.59	-3.57414	3.09	0.11069	6.79	-1.81555	10.09	-0.00107
0.591	-0.03199	3.091	-0.000436	6.791	-0.00241	10.591	-0.00668		0.591	-3.19613	3.091	0.09754	6.791	-1.51971	10.091	-0.00107
0.592	-0.03265	3.092	0.000222	6.792	-0.00175	10.592	-0.00668		0.592	-2.6439	3.092	0.07782	6.792	-1.13183	10.092	0.00879
0.593	-0.03528	3.093	0.000222	6.793	-0.00142	10.593	-0.00307		0.593	-2.00949	3.093	0.07782	6.793	-0.90502	10.093	0.00222
0.594	-0.03068	3.094	-0.000436	6.794	-0.000764	10.594	0.00219		0.594	-1.53286	3.094	0.07125	6.794	-0.78997	10.094	0.00222
0.595	-0.03035	3.095	0.00055	6.795	-0.000436	10.595	0.00778		0.595	-1.25345	3.095	0.08111	6.795	-0.65849	10.095	0.00222
0.596	-0.02279	3.096	-0.000436	6.796	-0.000107	10.596	0.01173		0.596	-1.0135	3.096	0.10083	6.796	-0.36594	10.096	0.0055
0.597	-0.01194	3.097	-0.000107	6.797	0.000222	10.597	0.01534		0.597	-0.82613	3.097	0.08111	6.797	-0.09311	10.097	-0.00107
0.598	-0.000764	3.098	-0.000107	6.798	0.00055	10.598	0.01764		0.598	-0.6552	3.098	0.07125	6.798	0.23231	10.098	-0.00107
0.599	0.00515	3.099	0.000222	6.799	0.000879	10.599	0.01764		0.599	-0.4777	3.099	0.06467	6.799	0.68593	10.099	0.0055
0.6	0.00778	3.1	-0.000436	6.8	0.00121	10.6	0.01732		0.6	-0.34293	3.1	0.09754	6.8	1.31048	10.1	0.0055
0.601	0.00943	3.101	-0.00109	6.801	0.000879	10.601	0.01633		0.601	-0.20158	3.101	0.10412	6.801	1.92188	10.101	0.00222
0.602	0.0114	3.102	-0.000107	6.802	0.00121	10.602	0.01501		0.602	-0.04709	3.102	0.09097	6.802	2.43467	10.102	0.00879
0.603	0.01501	3.103	-0.000436	6.803	0.000879	10.603	0.01469		0.603	0.08768	3.103	0.09426	6.803	2.89486	10.103	0.0055
0.604	0.01896	3.104	0.000222	6.804	0.00154	10.604	0.01403		0.604	0.19944	3.104	0.10083	6.804	3.41751	10.104	0.0055
0.605	0.02192	3.105	-0.000107	6.805	0.00055	10.605	0.01238		0.605	0.26518	3.105	0.10083	6.805	3.9796	10.105	-0.00107
0.606	0.02488	3.106	0.000222	6.806	0.00121	10.606	0.01008		0.606	0.25204	3.106	0.09754	6.806	4.42665	10.106	0.00222
0.607	0.02751	3.107	-0.000107	6.807	0.00055	10.607	0.00877		0.607	0.22903	3.107	0.09754	6.807	4.71263	10.107	0.00222
0.608	0.02915	3.108	-0.000107	6.808	0.000222	10.608	0.00614		0.608	0.19616	3.108	0.08111	6.808	4.93615	10.108	0.00222
0.609	0.03079	3.109	0.00055	6.809	0.00055	10.609	0.00581		0.609	0.2093	3.109	0.0581	6.809	4.9756	10.109	0.00879
0.61	0.03178	3.11	0.000222	6.81	0.00055	10.61	0.00515		0.61	0.21259	3.11	0.05152	6.81	4.92629	10.11	0.00222
0.611	0.03342	3.111	0.000879	6.811	0.00055	10.611	0.00482		0.611	0.19944	3.111	0.04495	6.811	4.84082	10.111	0.0055
0.612	0.03671	3.112	0.000222	6.812	0.000222	10.612	0.01337		0.612	0.15671	3.112	0.06138	6.812	4.70605	10.112	0.00222
0.613	0.03868	3.113	-0.000107	6.813	0.000222	10.613	0.03211		0.613	0.17643	3.113	0.07782	6.813	4.50554	10.113	0.00222
0.614	0.04098	3.114	-0.000107	6.814	0.000222	10.614	0.05019		0.614	0.23889	3.114	0.04824	6.814	4.23271	10.114	0.0055
0.615	0.04131	3.115	0.00055	6.815	0.00055	10.615	0.05413		0.615	0.37037	3.115	0.02523	6.815	3.90729	10.115	0.00222
0.616	0.03967	3.116	0.000222	6.816	0.000879	10.616	0.03967		0.616	0.47556	3.116	0.01865	6.816	3.60816	10.116	-0.00107
0.617	0.03539	3.117	-0.000107	6.817	0.000222	10.617	0.02488		0.617	0.54788	3.117	0.03837	6.817	3.37149	10.117	0.00879
0.618	0.02751	3.118	0.000222	6.818	0.00055	10.618	0.00975		0.618	0.58403	3.118	0.04166	6.818	3.09209	10.118	0.0055
0.619	0.01896	3.119	0.000222	6.819	0.00055	10.619	-0.01358		0.619	0.54459	3.119	0.01537	6.819	2.75352	10.119	0.00222
0.62	0.01107	3.12	-0.000107	6.82	0.000222	10.62	-0.03101		0.62	0.45912	3.12	0.01865	6.82	2.42481	10.12	0.00222
0.621	0.00219	3.121	0.000222	6.821	0.000879	10.621	-0.03758		0.621	0.4394	3.121	0.02523	6.821	2.1454	10.121	0.0055
0.622	-0.00438	3.122	-0.000107	6.822	0.00121	10.622	-0.05073		0.622	0.45912	3.122	0.00222	6.822	1.83642	10.122	0.0055
0.623	-0.00833	3.123	-0.000107	6.823	0.000879	10.623	-0.05171		0.623	0.47227	3.123	0.01865	6.823	1.50113	10.123	-0.00107
0.624	-0.01128	3.124	0.000222	6.824	0.00055	10.624	-0.04974		0.624	0.49857	3.124	0.00879	6.824	1.15599	10.124	0.00222
0.625	-0.01523	3.125	-0.000107	6.825	0.000222	10.625	-0.04415		0.625	0.46898	3.125	-0.03065	6.825	0.78783	10.125	0.0055
0.626	-0.01852	3.126	0.00055	6.826	0.00055	10.626	-0.03594		0.626	0.38352	3.126	-0.0438	6.826	0.44269	10.126	0.00879
0.627	-0.02082	3.127	-0.000436	6.827	0.000222	10.627	-0.03462		0.627	0.26518	3.127	-0.05366	6.827	0.11726	10.127	-0.00107
0.628	-0.02082	3.128	0.000222	6.828	-0.000436	10.628	-0.03561		0.628	0.1074	3.128	-0.05695	6.828	-0.18186	10.128	0.00222
0.629	-0.02049	3.129	-0.000107	6.829	-0.000764	10.629	-0.03363		0.629	-0.05366	3.129	-0.04052	6.829	-0.41853	10.129	0.0055
0.63	-0.01983	3.13	0.00055	6.83	-0.000436	10.63	-0.03035		0.63	-0.18515	3.13	-0.04709	6.83	-0.56316	10.13	0.00222
0.631	-0.01917	3.131	0.000879	6.831	-0.000107	10.631	-0.02279		0.631	-0.2739	3.131	-0.06681	6.831	-0.70451	10.131	0.00222
0.632	-0.01753	3.132	0.00055	6.832	-0.000107	10.632	-0.01753		0.632	-0.31992	3.132	-0.08654	6.832	-0.81627	10.132	-0.00436
0.633	-0.0172	3.133	0.000222	6.833	0.000222	10.633	-0.0126		0.633	-0.38566	3.133	-0.07667	6.833	-0.90831	10.133	0.00222
0.634	-0.01786	3.134	-0.000436	6.834	-0.000436	10.634	-0.00537		0.634	-0.42511	3.134	-0.05695	6.834	-0.9609	10.134	0.0055
0.635	-0.01753	3.135	-0.000107	6.835	-0.000107	10.635	0.00351		0.635	-0.38895	3.135	-0.06352	6.835	-0.99049	10.135	-0.00107
0.636	-0.01753	3.136	-0.000107	6.836	-0.000107	10.636	0.00975		0.636	-0.31663	3.136	-0.06681	6.836	-0.97076	10.136	0.0055
0.637	-0.01523	3.137	-0.000764	6.837	0.000222	10.637	0.016		0.637	-0.22459	3.137	-0.05366	6.837	-0.84257	10.137	0.00222
0.638	-0.01424	3.138	0.00055	6.838	0.000222	10.638	0.02093		0.638	-0.16871	3.138	-0.03723	6.838	-0.66835	10.138	0.0055
0.639	-0.01227	3.139	0.000222	6.839	0.000222	10.639	0.02093		0.639	-0.15556	3.139	-0.04052	6.839	-0.6059	10.139	-0.00107
0.64	-0.00931	3.14	-0.000107	6.84	-0.000107	10.64	0.02126		0.64	-0.22131	3.14	-0.02079	6.84	-0.51057	10.14	0.00222
0.641	-0.00701	3.141	-0.000436	6.841	-0.000107	10.641	0.02159		0.641	-0.24432	3.141	-0.02408	6.841	-0.3495	10.141	0.0055
0.642	-0.00438	3.142	0.00055	6.842	-0.000107	10.642	0.01994		0.642	-0.31006	3.142	-0.04052	6.842	-0.20158	10.142	0.00222
0.643	-0.00208	3.143	0.000222	6.843	-0.000764	10.643	0.01666		0.643	-0.39224	3.143	-0.03394	6.843	-0.08654	10.143	0.0055
0.644	0.000222	3.144	-0.000436	6.844	-0.000764	10.644	0.00975		0.644	-0.40867	3.144	-0.0438	6.844	0.03837	10.144	0.00222
0.645	0.00219	3.145	0.000222	6.845	-0.000764	10.645	0.00449		0.645	-0.36594	3.145	-0.02737	6.845	0.12055	10.145	0.00222
0.646	0.00285	3.146	-0.000107	6.846	-0.000764	10.646	0.00186		0.646	-0.28376	3.146	0.00222	6.846	0.18958	10.146	0.00222
0.647	0.00515	3.147	-0.000436	6.847	-0.00109	10.647	-0.00701		0.647	-0.17529	3.147	-0.00436	6.847	0.22903	10.147	0.00222
0.648	0.00548	3.148	0.000222	6.848	-0.00109	10.648	-0.0172		0.648	-0.11283	3.148	-0.02079	6.848	0.25204	10.148	0.0055
0.649	0.00482	3.149	-0.000107	6.849	-0.000764	10.649	-0.02509		0.649	-0.0438	3.149	-0.01422	6.849	0.26518	10.149	-0.00107
0.65	0.00515	3.15	-0.000436	6.85	-0.000107	10.65	-0.02903		0.65	0.03509	3.15	0.00879	6.85	0.27505	10.15	0.00222
0.651	0.00417	3.151	-0.000436	6.851	-0.000436	10.651	-0.02969		0.651	0.12384	3.151	0.01537	6.851	0.24218	10.151	0.0055
0.652	0.00285	3.152	-0.000764	6.852	-0.000436	10.652	-0.01556		0.652	0.20273	3.152	0.01537	6.852	0.1337	10.152	0.01208
0.653	0.00285	3.153	-0.000436	6.853	-0.000764	10.653	-0.00175		0.653	0.2356	3.153	0.02523	6.853	-0.00764	10.153	0.00879
0.654	0.00285	3.154	0.000222	6.854	-0.000107	10.654	0.00581		0.654	0.25532	3.154	0.04166	6.854	-0.10626	10.154	0.00222
0.655	0.00154	3.155	0.000222	6.855	-0.000107	10.655	0.01469		0.655	0.26518	3.155	0.03837	6.855	-0.15556	10.155	-0.00436
0.656	0.00252	3.156	0.000222	6.856	0.000222	10.656	0.0229		0.656	0.27176	3.156	0.05152	6.856	-0.21802	10.156	0.00879
0.657	0.00285	3.157	-0.000107	6.857	-0.000436	10.657	0.02685		0.657	0.25861	3.157	0.06467	6.857	-0.29034	10.157	0.00222
0.658	0.00351	3.158	-0.000436	6.858	-0.000764	10.658	0.02718		0.658	0.23889	3.158	0.04824	6.858	-0.3758	10.158	0.0055
0.659	0.00417	3.159	0.00055	6.859	0.00055	10.659	0.02718		0.659	0.16657	3.159	0.03509	6.859	-0.46126	10.159	0.00879
0.66	0.00449	3.16	0.000879	6.86	0.000222	10.66	0.02652		0.66	0.11726	3.16	0.03509	6.86	-0.53358	10.16	0.00222
0.661	0.00482	3.161	-0.000107	6.861	0.00055	10.661	0.02323		0.661	0.1074	3.161	0.0318	6.861	-0.61576	10.161	0.00222
0.662	0.00548	3.162	0.00055	6.862	0.000222	10.662	0.01896		0.662	0.08439	3.162	0.04824	6.862	-0.63548	10.162	-0.00107
0.663	0.00548	3.163	-0.000436	6.863	-0.000107	10.663	0.01732		0.663	0.06796	3.163	0.06467	6.863	-0.63548	10.163	0.00222
0.664	0.0068	3.164	0.000222	6.864	0.000222	10.664	0.01501		0.664	0.04824	3.164	0.05152	6.864	-0.66506	10.164	0.0055
0.665	0.00745	3.165	-0.000107	6.865	0.000879	10.665	0.0114		0.665	0.02194	3.165	0.03837	6.865	-0.6815	10.165	0.00222
0.666	0.00811	3.166	0.000879	6.866	0.000879	10.666	0.00713		0.666	0.01208	3.166	0.05481	6.866	-0.72094	10.166	-0.00436
0.667	0.00844	3.167	0.000222	6.867	0.00055	10.667	0.00384		0.667	0.00879	3.167	0.08439	6.867	-0.7571	10.167	0.00879
0.668	0.00877	3.168	-0.000107	6.868	0.00055	10.668	0.00154		0.668	0.02851	3.168	0.08439	6.868	-0.81956	10.168	0.00222
0.669	0.00943	3.169	0.00055	6.869	0.00121	10.669	-0.000764		0.669	0.02194	3.169	0.07453	6.869	-0.89845	10.169	0.00222
0.67	0.00975	3.17	-0.000107	6.87	-0.000107	10.67	-0.00241		0.67	-0.00436	3.17	0.08439	6.87	-0.97734	10.17	-0.00107
0.671	0.0091	3.171	0.00055	6.871	0.000222	10.671	-0.00241		0.671	-0.00436	3.171	0.09426	6.871	-1.03322	10.171	0.00222
0.672	0.00811	3.172	-0.000436	6.872	-0.000107	10.672	-0.00142		0.672	0.02194	3.172	0.07453	6.872	-1.10225	10.172	-0.00107
0.673	0.00844	3.173	0.000222	6.873	0.000222	10.673	-0.000107		0.673	0.04824	3.173	0.09097	6.873	-1.19757	10.173	0.00222
0.674	0.00647	3.174	-0.000107	6.874	0.00055	10.674	0.000879		0.674	0.07782	3.174	0.08768	6.874	-1.27318	10.174	0.00222
0.675	0.00548	3.175	-0.000107	6.875	-0.000107	10.675	0.00318		0.675	0.07782	3.175	0.07125	6.875	-1.34878	10.175	0.0055
0.676	0.00351	3.176	-0.000436	6.876	0.000222	10.676	0.00417		0.676	0.05481	3.176	0.05152	6.876	-1.41123	10.176	-0.00107
0.677	0.00154	3.177	-0.000436	6.877	-0.000107	10.677	0.00482		0.677	0.0581	3.177	0.04495	6.877	-1.43096	10.177	0.00222
0.678	-0.000107	3.178	-0.000107	6.878	0.00121	10.678	0.00548		0.678	0.0581	3.178	0.03837	6.878	-1.44082	10.178	0.00222
0.679	-0.000436	3.179	0.000222	6.879	0.000879	10.679	0.00515		0.679	0.07125	3.179	0.06467	6.879	-1.40466	10.179	0.00222
0.68	-0.00142	3.18	-0.000107	6.88	0.000222	10.68	0.00417		0.68	0.09097	3.18	0.06138	6.88	-1.34878	10.18	0.00222
0.681	-0.00372	3.181	-0.000107	6.881	-0.000107	10.681	0.00285		0.681	0.08768	3.181	0.03837	6.881	-1.30933	10.181	0.0055
0.682	-0.00372	3.182	-0.000107	6.882	0.00055	10.682	0.00186		0.682	0.04495	3.182	0.0318	6.882	-1.24359	10.182	-0.00107
0.683	-0.00438	3.183	-0.000107	6.883	0.000879	10.683	0.000222		0.683	0.00879	3.183	0.05152	6.883	-1.14827	10.183	0.0055
0.684	-0.00504	3.184	-0.000107	6.884	-0.000436	10.684	-0.000436		0.684	0.00222	3.184	0.07782	6.884	-1.02993	10.184	0.00222
0.685	-0.00537	3.185	-0.000107	6.885	-0.000107	10.685	-0.000436		0.685	-0.00764	3.185	0.07782	6.885	-0.9116	10.185	0.00222
0.686	-0.0057	3.186	-0.000436	6.886	-0.000436	10.686	-0.000764		0.686	-0.03065	3.186	0.06138	6.886	-0.82613	10.186	0.0055
0.687	-0.00504	3.187	-0.000107	6.887	0.000222	10.687	-0.00109		0.687	-0.06681	3.187	0.07453	6.887	-0.71766	10.187	0.00222
0.688	-0.00537	3.188	0.000222	6.888	0.00055	10.688	-0.000764		0.688	-0.08325	3.188	0.08768	6.888	-0.60918	10.188	0.00222
0.689	-0.00537	3.189	-0.000107	6.889	0.000222	10.689	-0.000436		0.689	-0.08982	3.189	0.08111	6.889	-0.53687	10.189	0.00222
0.69	-0.0057	3.19	-0.000107	6.89	0.000222	10.69	-0.000436		0.69	-0.09968	3.19	0.09426	6.89	-0.44483	10.19	-0.00107
0.691	-0.00504	3.191	-0.000436	6.891	-0.000436	10.691	-0.000107		0.691	-0.07996	3.191	0.07782	6.891	-0.36594	10.191	0.00222
0.692	-0.00504	3.192	0.00055	6.892	-0.000107	10.692	-0.00109		0.692	-0.07339	3.192	0.04824	6.892	-0.32649	10.192	0.00879
0.693	-0.00504	3.193	0.00055	6.893	-0.000107	10.693	-0.00142		0.693	-0.0701	3.193	0.04824	6.893	-0.29362	10.193	0.00879
0.694	-0.00471	3.194	0.000222	6.894	-0.000764	10.694	-0.00241		0.694	-0.05695	3.194	0.03837	6.894	-0.28376	10.194	0.0055
0.695	-0.00405	3.195	0.00055	6.895	-0.000436	10.695	-0.00339		0.695	-0.03723	3.195	0.05152	6.895	-0.2739	10.195	0.00879
0.696	-0.00241	3.196	-0.000436	6.896	-0.000436	10.696	-0.00438		0.696	-0.02408	3.196	0.07453	6.896	-0.27719	10.196	0.00222
0.697	-0.00109	3.197	0.000222	6.897	-0.000436	10.697	-0.00471		0.697	0.01537	3.197	0.0581	6.897	-0.27061	10.197	0.00222
0.698	-0.00175	3.198	0.000222	6.898	-0.000436	10.698	-0.00504		0.698	-0.00436	3.198	0.04166	6.898	-0.26732	10.198	-0.00436
0.699	-0.00307	3.199	0.000222	6.899	0.00055	10.699	-0.00537		0.699	-0.01751	3.199	0.04495	6.899	-0.26732	10.199	-0.00107
0.7	-0.00307	3.2	0.000222	6.9	0.000222	10.7	-0.00504		0.7	-0.00107	3.2	0.06467	6.9	-0.26404	10.2	0.00879
0.701	-0.00339	3.201	0.000222	6.901	-0.000107	10.701	-0.00504		0.701	0.0318	3.201	0.07453	6.901	-0.25418	10.201	0.0055
0.702	-0.00438	3.202	0.00055	6.902	-0.000436	10.702	-0.00471		0.702	0.06467	3.202	0.0581	6.902	-0.25746	10.202	0.0055
0.703	-0.00504	3.203	-0.000436	6.903	-0.00109	10.703	-0.00471		0.703	0.06138	3.203	0.06467	6.903	-0.24103	10.203	0.0055
0.704	-0.00537	3.204	-0.000107	6.904	-0.000436	10.704	-0.00372		0.704	0.08768	3.204	0.07782	6.904	-0.19501	10.204	0.0055
0.705	-0.00537	3.205	-0.000764	6.905	-0.000107	10.705	-0.00438		0.705	0.10412	3.205	0.06138	6.905	-0.12927	10.205	0.0055
0.706	-0.00537	3.206	-0.000107	6.906	0.00055	10.706	-0.00405		0.706	0.11398	3.206	0.05481	6.906	-0.08654	10.206	0.00879
0.707	-0.00504	3.207	-0.000107	6.907	-0.00109	10.707	-0.00471		0.707	0.12384	3.207	0.05152	6.907	-0.02408	10.207	-0.00107
0.708	-0.00537	3.208	-0.000107	6.908	-0.000436	10.708	-0.00537		0.708	0.12713	3.208	0.02194	6.908	0.06467	10.208	-0.00107
0.709	-0.00438	3.209	0.00055	6.909	0.000222	10.709	-0.00471		0.709	0.11069	3.209	0.00222	6.909	0.12713	10.209	0.0055
0.71	-0.00405	3.21	0.000222	6.91	-0.000107	10.71	-0.0057		0.71	0.08439	3.21	-0.00107	6.91	0.18958	10.21	0.0055
0.711	-0.00274	3.211	-0.000436	6.911	-0.000436	10.711	-0.00537		0.711	0.07782	3.211	-0.01751	6.911	0.24875	10.211	0.00222
0.712	-0.00208	3.212	-0.000436	6.912	-0.000436	10.712	-0.00471		0.712	0.05481	3.212	-0.00764	6.912	0.31778	10.212	0.0055
0.713	-0.00175	3.213	-0.000764	6.913	-0.00109	10.713	-0.00372		0.713	0.0581	3.213	0.00879	6.913	0.39667	10.213	-0.00107
0.714	-0.00142	3.214	0.000222	6.914	-0.000436	10.714	-0.00307		0.714	0.0581	3.214	-0.01751	6.914	0.42954	10.214	0.00222
0.715	-0.000436	3.215	-0.000107	6.915	0.00055	10.715	-0.00208		0.715	0.02851	3.215	-0.02737	6.915	0.4657	10.215	0.00222
0.716	-0.000764	3.216	0.00055	6.916	0.000222	10.716	-0.000107		0.716	-0.00107	3.216	-0.01093	6.916	0.49528	10.216	0.00222
0.717	-0.000764	3.217	-0.000436	6.917	0.00055	10.717	0.00055		0.717	-0.00107	3.217	-0.00107	6.917	0.54459	10.217	0.0055
0.718	-0.000436	3.218	-0.000436	6.918	0.000222	10.718	0.00252		0.718	0.01865	3.218	-0.00107	6.918	0.57746	10.218	0.0055
0.719	-0.000436	3.219	0.000222	6.919	0.00055	10.719	0.00318		0.719	0.00879	3.219	-0.01751	6.919	0.58403	10.219	0.0055
0.72	0.000222	3.22	0.00055	6.92	0.000222	10.72	0.00318		0.72	-0.00107	3.22	-0.00436	6.92	0.60704	10.22	0.0055
0.721	0.00055	3.221	0.00055	6.921	0.000222	10.721	0.00449		0.721	0.00222	3.221	-0.00107	6.921	0.63005	10.221	0.00879
0.722	-0.000436	3.222	-0.000107	6.922	0.000222	10.722	0.00482		0.722	0.00879	3.222	-0.01422	6.922	0.6432	10.222	0.00222
0.723	-0.000107	3.223	-0.000107	6.923	-0.000107	10.723	0.00515		0.723	-0.01093	3.223	-0.01093	6.923	0.63663	10.223	0.00222
0.724	-0.000107	3.224	-0.000436	6.924	-0.000107	10.724	0.00482		0.724	0.00222	3.224	-0.01422	6.924	0.63334	10.224	0.00879
0.725	-0.000107	3.225	0.000222	6.925	0.000879	10.725	0.00515		0.725	0.01208	3.225	-0.03723	6.925	0.59718	10.225	0.0055
0.726	0.00055	3.226	0.000222	6.926	0.000222	10.726	0.00548		0.726	-0.01093	3.226	-0.04052	6.926	0.55116	10.226	0.00222
0.727	0.000879	3.227	-0.000107	6.927	-0.000107	10.727	0.00515		0.727	-0.01093	3.227	-0.05366	6.927	0.51172	10.227	0.00222
0.728	0.00154	3.228	0.00055	6.928	0.000879	10.728	0.00548		0.728	-0.01093	3.228	-0.04709	6.928	0.44269	10.228	0.0055
0.729	0.00154	3.229	0.000222	6.929	0.00055	10.729	0.00417		0.729	0.00222	3.229	-0.02079	6.929	0.39009	10.229	0.0055
0.73	0.00351	3.23	0.00055	6.93	0.00055	10.73	0.00384		0.73	0.02194	3.23	-0.02079	6.93	0.3375	10.23	-0.00107
0.731	0.00285	3.231	0.000222	6.931	-0.000107	10.731	0.00384		0.731	0.02851	3.231	-0.03394	6.931	0.24546	10.231	-0.00436
0.732	0.00252	3.232	0.000222	6.932	0.000879	10.732	0.00318		0.732	0.01865	3.232	-0.0438	6.932	0.16	10.232	-0.00107
0.733	0.00285	3.233	-0.000107	6.933	0.00055	10.733	0.00252		0.733	0.01208	3.233	-0.01751	6.933	0.08439	10.233	0.0055
0.734	0.00285	3.234	-0.000107	6.934	0.000222	10.734	0.00154		0.734	0.03509	3.234	0.0055	6.934	0.01537	10.234	0.0055
0.735	0.00285	3.235	-0.000107	6.935	0.000222	10.735	0.000879		0.735	0.0581	3.235	0.00222	6.935	-0.05038	10.235	0.00222
0.736	0.00351	3.236	-0.000107	6.936	-0.000436	10.736	-0.000436		0.736	0.05152	3.236	0.00222	6.936	-0.11941	10.236	0.00222
0.737	0.00351	3.237	0.000222	6.937	0.000222	10.737	-0.000107		0.737	0.04824	3.237	0.01208	6.937	-0.16542	10.237	0.0055
0.738	0.00384	3.238	0.00055	6.938	0.000879	10.738	-0.000764		0.738	0.0581	3.238	0.0318	6.938	-0.20158	10.238	0.00222
0.739	0.00384	3.239	-0.000107	6.939	0.00055	10.739	-0.00109		0.739	0.0581	3.239	0.02523	6.939	-0.25089	10.239	0.0055
0.74	0.00384	3.24	-0.000107	6.94	0.00055	10.74	-0.00175		0.74	0.05152	3.24	0.04166	6.94	-0.28047	10.24	0.00222
0.741	0.00351	3.241	-0.000436	6.941	-0.000436	10.741	-0.00208		0.741	0.06467	3.241	0.02851	6.941	-0.28705	10.241	0.00222
0.742	0.00417	3.242	0.00055	6.942	-0.000107	10.742	-0.00241		0.742	0.05152	3.242	0.0055	6.942	-0.30677	10.242	0.0055
0.743	0.00449	3.243	0.000222	6.943	0.00055	10.743	-0.00208		0.743	0.0318	3.243	0.01208	6.943	-0.29691	10.243	0.0055
0.744	0.00351	3.244	0.000222	6.944	-0.000107	10.744	-0.00208		0.744	0.03509	3.244	0.00222	6.944	-0.28047	10.244	0.00222
0.745	0.00384	3.245	-0.000107	6.945	-0.000436	10.745	-0.00208		0.745	0.02851	3.245	0.01537	6.945	-0.2476	10.245	-0.00107
0.746	0.00351	3.246	-0.000764	6.946	-0.000107	10.746	-0.00274		0.746	0.0318	3.246	0.04495	6.946	-0.1983	10.246	0.0055
0.747	0.00351	3.247	-0.000436	6.947	0.000222	10.747	-0.00175		0.747	0.06138	3.247	0.02851	6.947	-0.16871	10.247	-0.00107
0.748	0.00252	3.248	0.000222	6.948	-0.000107	10.748	-0.00208		0.748	0.04166	3.248	0.01865	6.948	-0.1457	10.248	0.0055
0.749	0.00219	3.249	0.00055	6.949	-0.000107	10.749	-0.00109		0.749	0.02194	3.249	0.01537	6.949	-0.10954	10.249	0.00222
0.75	0.00186	3.25	-0.000107	6.95	-0.000107	10.75	-0.000764		0.75	0.02194	3.25	0.04495	6.95	-0.06024	10.25	0.00222
0.751	0.00186	3.251	-0.000436	6.951	-0.000107	10.751	-0.00175		0.751	0.04166	3.251	0.0581	6.951	-0.02079	10.251	0.00222
0.752	0.00154	3.252	-0.000436	6.952	-0.000107	10.752	-0.00109		0.752	0.05152	3.252	0.04495	6.952	0.01865	10.252	0.00222
0.753	0.00154	3.253	0.000222	6.953	0.000222	10.753	-0.000436		0.753	0.03509	3.253	0.06138	6.953	0.05152	10.253	0.00222
0.754	0.00154	3.254	-0.000436	6.954	-0.000436	10.754	-0.000436		0.754	0.04824	3.254	0.06796	6.954	0.10412	10.254	0.00222
0.755	0.00121	3.255	0.000222	6.955	-0.000107	10.755	-0.000764		0.755	0.04824	3.255	0.06796	6.955	0.16328	10.255	0.00222
0.756	0.00186	3.256	-0.000436	6.956	0.000222	10.756	-0.000107		0.756	0.04495	3.256	0.07125	6.956	0.16657	10.256	0.00222
0.757	0.000879	3.257	-0.000107	6.957	-0.000436	10.757	-0.000107		0.757	0.03509	3.257	0.08111	6.957	0.19287	10.257	0.00222
0.758	0.000879	3.258	-0.000107	6.958	-0.000436	10.758	0.000222		0.758	0.0318	3.258	0.06467	6.958	0.2093	10.258	0.00222
0.759	0.000879	3.259	-0.000107	6.959	0.000222	10.759	-0.000107		0.759	0.01208	3.259	0.04824	6.959	0.21917	10.259	0.00879
0.76	0.00055	3.26	0.000222	6.96	-0.000436	10.76	-0.000107		0.76	-0.01093	3.26	0.04495	6.96	0.2356	10.26	0.00222
0.761	0.00055	3.261	-0.000107	6.961	0.00055	10.761	0.00055		0.761	-0.01422	3.261	0.05152	6.961	0.2356	10.261	-0.00107
0.762	-0.000764	3.262	0.000222	6.962	0.000222	10.762	-0.000107		0.762	-0.01751	3.262	0.05481	6.962	0.24875	10.262	0.0055
0.763	0.000222	3.263	-0.000107	6.963	-0.000436	10.763	0.00121		0.763	-0.00436	3.263	0.07125	6.963	0.27833	10.263	0.00222
0.764	-0.000764	3.264	0.000222	6.964	-0.000436	10.764	0.00121		0.764	0.00879	3.264	0.05152	6.964	0.26518	10.264	0.00222
0.765	-0.00142	3.265	-0.000436	6.965	0.000222	10.765	0.00154		0.765	-0.00764	3.265	0.03509	6.965	0.24875	10.265	0.00222
0.766	-0.000436	3.266	0.000879	6.966	0.00055	10.766	0.00154		0.766	-0.02079	3.266	0.05152	6.966	0.25861	10.266	-0.00436
0.767	-0.000764	3.267	-0.000107	6.967	0.00055	10.767	0.00121		0.767	-0.00107	3.267	0.07453	6.967	0.2619	10.267	0.0055
0.768	-0.00109	3.268	-0.000436	6.968	-0.000107	10.768	0.000879		0.768	0.02523	3.268	0.07453	6.968	0.2619	10.268	0.00222
0.769	-0.000764	3.269	0.000222	6.969	0.000879	10.769	0.00154		0.769	0.02194	3.269	0.06138	6.969	0.25532	10.269	0.00222
0.77	-0.00109	3.27	-0.000436	6.97	0.000222	10.77	0.00055		0.77	0.01537	3.27	0.07453	6.97	0.24875	10.27	0.00222
0.771	-0.00109	3.271	0.000222	6.971	0.000222	10.771	0.000879		0.771	0.02851	3.271	0.09097	6.971	0.25204	10.271	0.00222
0.772	-0.00109	3.272	-0.000107	6.972	0.000222	10.772	0.00055		0.772	0.04824	3.272	0.06796	6.972	0.23889	10.272	0.0055
0.773	-0.00109	3.273	-0.000436	6.973	0.00055	10.773	0.000879		0.773	0.0318	3.273	0.07782	6.973	0.22574	10.273	-0.00107
0.774	-0.000764	3.274	-0.000107	6.974	-0.000107	10.774	0.000222		0.774	0.04824	3.274	0.07453	6.974	0.2093	10.274	0.00222
0.775	-0.00109	3.275	0.000222	6.975	0.00055	10.775	0.000222		0.775	0.04166	3.275	0.05481	6.975	0.18958	10.275	0.0055
0.776	-0.00109	3.276	-0.000107	6.976	-0.000107	10.776	0.000222		0.776	0.02523	3.276	0.04166	6.976	0.16657	10.276	0.0055
0.777	-0.00109	3.277	-0.000107	6.977	0.000222	10.777	0.000222		0.777	0.01208	3.277	0.0318	6.977	0.16657	10.277	-0.00436
0.778	-0.00109	3.278	0.000879	6.978	0.000879	10.778	-0.000107		0.778	0.01537	3.278	0.03509	6.978	0.14028	10.278	0.0055
0.779	-0.00109	3.279	0.000222	6.979	-0.000107	10.779	-0.00109		0.779	0.02523	3.279	0.05152	6.979	0.13699	10.279	0.0055
0.78	-0.00142	3.28	0.00055	6.98	-0.000436	10.78	-0.000107		0.78	0.04824	3.28	0.05152	6.98	0.14356	10.28	-0.00107
0.781	-0.00208	3.281	-0.000107	6.981	-0.000436	10.781	-0.000436		0.781	0.04824	3.281	0.0318	6.981	0.10083	10.281	0.00879
0.782	-0.00175	3.282	-0.000107	6.982	0.00055	10.782	-0.000764		0.782	0.02194	3.282	0.01865	6.982	0.08768	10.282	0.00222
0.783	-0.00241	3.283	0.000222	6.983	-0.000436	10.783	-0.000764		0.783	0.01537	3.283	0.04495	6.983	0.07453	10.283	0.00222
0.784	-0.00241	3.284	-0.000107	6.984	-0.000107	10.784	-0.000764		0.784	0.03509	3.284	0.06467	6.984	0.06467	10.284	0.00879
0.785	-0.00274	3.285	-0.000436	6.985	-0.000107	10.785	-0.000107		0.785	0.04495	3.285	0.06138	6.985	0.05152	10.285	0.0055
0.786	-0.00241	3.286	-0.000107	6.986	-0.000107	10.786	-0.000436		0.786	0.04495	3.286	0.0581	6.986	0.02194	10.286	0.00222
0.787	-0.00208	3.287	0.000222	6.987	-0.000436	10.787	-0.000436		0.787	0.0318	3.287	0.06467	6.987	0.01537	10.287	0.00222
0.788	-0.00241	3.288	-0.000107	6.988	0.00055	10.788	-0.000764		0.788	0.04495	3.288	0.0581	6.988	0.02523	10.288	0.00222
0.789	-0.00208	3.289	0.000222	6.989	0.00055	10.789	-0.000764		0.789	0.04166	3.289	0.04495	6.989	-0.00107	10.289	0.00222
0.79	-0.00241	3.29	-0.000107	6.99	-0.000107	10.79	-0.000436		0.79	0.0318	3.29	0.06138	6.99	-0.01422	10.29	-0.00107
0.791	-0.00142	3.291	-0.000107	6.991	-0.000436	10.791	-0.000764		0.791	0.03837	3.291	0.04495	6.991	-0.02408	10.291	0.00222
0.792	-0.00109	3.292	0.00055	6.992	0.000222	10.792	-0.000764		0.792	0.02523	3.292	0.0318	6.992	-0.05038	10.292	0.0055
0.793	-0.00175	3.293	0.000222	6.993	-0.000107	10.793	-0.000107		0.793	-0.00764	3.293	0.02523	6.993	-0.0701	10.293	0.00222
0.794	-0.00175	3.294	-0.000436	6.994	-0.000107	10.794	-0.000436		0.794	0.00222	3.294	0.00879	6.994	-0.08982	10.294	0.0055
0.795	-0.00142	3.295	-0.000107	6.995	0.000222	10.795	-0.000107		0.795	-0.00764	3.295	0.01537	6.995	-0.0964	10.295	0.0055
0.796	-0.000764	3.296	0.00055	6.996	0.00055	10.796	0.000222		0.796	0.0055	3.296	0.0318	6.996	-0.0964	10.296	0.00222
0.797	-0.00109	3.297	0.000222	6.997	0.000879	10.797	0.000222		0.797	0.02851	3.297	-0.01093	6.997	-0.11283	10.297	0.0055
0.798	-0.00142	3.298	0.00055	6.998	0.000222	10.798	-0.000107		0.798	0.00879	3.298	-0.03394	6.998	-0.1457	10.298	-0.00107
0.799	-0.00109	3.299	0.000222	6.999	0.000222	10.799	0.00055		0.799	-0.00764	3.299	-0.03394	6.999	-0.16214	10.299	0.00222
0.8	-0.00142	3.3	0.00055	7	0.00055	10.8	0.00055		0.8	-0.00764	3.3	0.00222	7	-0.172	10.3	0.0055
0.801	-0.000764	3.301	0.00055	7.001	0.00055	10.801	0.000222		0.801	0.01537	3.301	0.01865	7.001	-0.18515	10.301	-0.00107
0.802	-0.000107	3.302	0.000222	7.002	0.000222	10.802	0.00055		0.802	0.02523	3.302	0.0055	7.002	-0.19501	10.302	0.0055
0.803	-0.00109	3.303	-0.000436	7.003	-0.000107	10.803	0.000879		0.803	0.02851	3.303	0.00879	7.003	-0.21473	10.303	0.00879
0.804	-0.000107	3.304	-0.000107	7.004	-0.000107	10.804	0.000879		0.804	0.07782	3.304	0.0318	7.004	-0.20816	10.304	0.0055
0.805	-0.000764	3.305	0.000222	7.005	-0.000436	10.805	0.00055		0.805	0.22574	3.305	0.01208	7.005	-0.18843	10.305	0.00222
0.806	0.000222	3.306	-0.000107	7.006	0.000222	10.806	-0.000107		0.806	1.6359	3.306	0.02194	7.006	-0.21144	10.306	0.0055
0.807	-0.000107	3.307	-0.000107	7.007	0.000222	10.807	-0.000107		0.807	6.59285	3.307	0.02851	7.007	-0.20816	10.307	0.00222
0.808	0.000222	3.308	-0.000436	7.008	-0.000436	10.808	-0.000107		0.808	11.4808	3.308	0.00222	7.008	-0.21473	10.308	0.00222
0.809	0.000222	3.309	0.000222	7.009	0.000222	10.809	-0.000107		0.809	2.0435	3.309	-0.01751	7.009	-0.21802	10.309	0.01208
0.81	-0.000107	3.31	-0.000436	7.01	-0.000107	10.81	0.000222		0.81	-6.84151	3.31	-0.08982	7.01	-0.21144	10.31	0.0055
0.811	0.000879	3.311	-0.000107	7.011	0.00055	10.811	-0.000107		0.811	-9.41859	3.311	-0.52043	7.011	-0.21144	10.311	0.0055
0.812	0.00055	3.312	-0.000107	7.012	-0.000107	10.812	0.000222		0.812	2.15855	3.312	0.08439	7.012	-0.19501	10.312	0.00222
0.813	0.000222	3.313	0.000222	7.013	-0.000436	10.813	-0.000107		0.813	-0.172	3.313	-3.03835	7.013	-0.16871	10.313	0.00222
0.814	0.000222	3.314	-0.000107	7.014	-0.000107	10.814	0.000222		0.814	-0.54015	3.314	-5.8521	7.014	-0.18186	10.314	-0.00436
0.815	0.000879	3.315	0.000222	7.015	0.000879	10.815	0.000222		0.815	1.866	3.315	-4.7805	7.015	-0.18186	10.315	0.00222
0.816	0.000222	3.316	0.000222	7.016	0.000222	10.816	0.00055		0.816	4.05521	3.316	-1.86814	7.016	-0.17529	10.316	0.00222
0.817	-0.000107	3.317	-0.000107	7.017	-0.000436	10.817	0.00055		0.817	4.05849	3.317	-1.31591	7.017	-0.15885	10.317	0.00879
0.818	0.00055	3.318	-0.000436	7.018	-0.000107	10.818	0.00055		0.818	3.80539	3.318	-1.7761	7.018	-0.1457	10.318	0.00879
0.819	0.00121	3.319	0.000222	7.019	0.000222	10.819	-0.000107		0.819	3.58844	3.319	-1.86157	7.019	-0.13584	10.319	0.0055
0.82	0.000879	3.32	-0.000436	7.02	0.000222	10.82	-0.000107		0.82	4.16368	3.32	-1.68735	7.02	-0.11941	10.32	0.0055
0.821	0.000222	3.321	0.00055	7.021	0.000222	10.821	-0.000107		0.821	3.76266	3.321	-2.01935	7.021	-0.08982	10.321	0.0055
0.822	0.00055	3.322	0.000222	7.022	-0.000107	10.822	-0.000107		0.822	2.87185	3.322	-2.08509	7.022	-0.07339	10.322	0.0055
0.823	0.000222	3.323	-0.000436	7.023	-0.000107	10.823	-0.000107		0.823	1.66549	3.323	-1.4967	7.023	-0.06352	10.323	0.00222
0.824	0.00154	3.324	-0.000107	7.024	-0.000107	10.824	-0.000107		0.824	0.66621	3.324	-0.64534	7.024	-0.03723	10.324	0.0055
0.825	0.00154	3.325	0.000222	7.025	-0.000107	10.825	-0.000107		0.825	-0.01093	3.325	0.20602	7.025	-0.02408	10.325	0.0055
0.826	0.00121	3.326	0.000222	7.026	0.000222	10.826	-0.000107		0.826	-0.9116	3.326	1.50442	7.026	0.00222	10.326	0.01208
0.827	0.00154	3.327	-0.000107	7.027	-0.000436	10.827	0.000222		0.827	-2.17055	3.327	3.67062	7.027	0.02523	10.327	0.00222
0.828	0.00121	3.328	-0.000107	7.028	0.000222	10.828	-0.000107		0.828	-3.00219	3.328	5.40949	7.028	0.03509	10.328	0.0055
0.829	0.000879	3.329	0.00055	7.029	-0.000107	10.829	-0.000107		0.829	-3.15668	3.329	5.8927	7.029	0.07453	10.329	0.00222
0.83	0.00154	3.33	0.000222	7.03	0.000222	10.83	0.000222		0.83	-2.89371	3.33	5.52783	7.03	0.11726	10.33	-0.00107
0.831	0.00154	3.331	0.00055	7.031	-0.000436	10.831	0.000222		0.831	-2.89043	3.331	5.16953	7.031	0.11398	10.331	0.00222
0.832	0.00121	3.332	0.000222	7.032	0.000222	10.832	0.00055		0.832	-3.08108	3.332	4.72577	7.032	0.13041	10.332	0.00222
0.833	0.000879	3.333	0.00055	7.033	0.000222	10.833	0.00055		0.833	-3.28488	3.333	4.21299	7.033	0.16	10.333	0.00222
0.834	0.00055	3.334	-0.000107	7.034	-0.000107	10.834	-0.000436		0.834	-3.25858	3.334	4.02234	7.034	0.17643	10.334	0.01208
0.835	0.000222	3.335	-0.000764	7.035	-0.000107	10.835	0.000879		0.835	-3.05149	3.335	3.53913	7.035	0.18629	10.335	0.0055
0.836	0.000222	3.336	-0.000436	7.036	-0.000436	10.836	0.000222		0.836	-2.76223	3.336	1.77725	7.036	0.19287	10.336	0.0055
0.837	0.00121	3.337	-0.000107	7.037	0.00055	10.837	0.00055		0.837	-2.44667	3.337	-0.4021	7.037	0.21259	10.337	0.00222
0.838	0.000222	3.338	0.000222	7.038	0.00055	10.838	-0.000107		0.838	-2.21657	3.338	-2.07851	7.038	0.24546	10.338	0.0055
0.839	-0.000107	3.339	0.000879	7.039	0.000879	10.839	-0.000107		0.839	-1.98976	3.339	-2.34806	7.039	0.23889	10.339	0.0055
0.84	0.000222	3.34	-0.000107	7.04	-0.000107	10.84	0.00055		0.84	-1.71693	3.34	-1.64791	7.04	0.24218	10.34	0.00222
0.841	0.000222	3.341	-0.000764	7.041	-0.000436	10.841	-0.000436		0.841	-1.25017	3.341	-0.89187	7.041	0.24546	10.341	0.00879
0.842	0.00154	3.342	0.00055	7.042	-0.000107	10.842	-0.000107		0.842	-0.72752	3.342	-0.71437	7.042	0.2356	10.342	0.0055
0.843	0.00121	3.343	0.00055	7.043	0.000222	10.843	-0.000436		0.843	-0.31663	3.343	-0.48756	7.043	0.23889	10.343	0.0055
0.844	0.00121	3.344	-0.000107	7.044	-0.000436	10.844	-0.000107		0.844	0.15342	3.344	-0.46455	7.044	0.23231	10.344	0.0055
0.845	0.00121	3.345	0.000222	7.045	0.000222	10.845	0.00055		0.845	0.515	3.345	-0.59932	7.045	0.23231	10.345	0.00879
0.846	0.00055	3.346	-0.000436	7.046	-0.000107	10.846	-0.000107		0.846	0.76482	3.346	-0.86229	7.046	0.23889	10.346	0.00222
0.847	0.00121	3.347	0.000222	7.047	-0.000107	10.847	-0.000107		0.847	0.82728	3.347	-1.33892	7.047	0.23231	10.347	0.00222
0.848	0.000879	3.348	0.000222	7.048	-0.000107	10.848	0.000222		0.848	0.6432	3.348	-1.94046	7.048	0.20273	10.348	0.00222
0.849	0.000222	3.349	0.000222	7.049	0.000222	10.849	0.000222		0.849	0.39996	3.349	-2.54528	7.049	0.19616	10.349	-0.00107
0.85	-0.000107	3.35	0.000222	7.05	0.000222	10.85	-0.000107		0.85	0.17315	3.35	-2.9726	7.05	0.19287	10.35	0.0055
0.851	-0.000436	3.351	-0.000107	7.051	0.000222	10.851	-0.000107		0.851	0.03509	3.351	-3.21914	7.051	0.18629	10.351	0.00879
0.852	0.00055	3.352	-0.000107	7.052	0.000222	10.852	0.000222		0.852	0.00879	3.352	-3.28817	7.052	0.17315	10.352	0.0055
0.853	-0.000436	3.353	-0.000107	7.053	0.000222	10.853	-0.000107		0.853	-0.02079	3.353	-3.14682	7.053	0.14028	10.353	0.00222
0.854	-0.000436	3.354	-0.000436	7.054	0.000222	10.854	0.00055		0.854	-0.07996	3.354	-2.897	7.054	0.14356	10.354	0.00222
0.855	-0.000764	3.355	-0.000107	7.055	0.000222	10.855	-0.000107		0.855	-0.16542	3.355	-2.51241	7.055	0.14356	10.355	0.00879
0.856	-0.000107	3.356	-0.000107	7.056	0.00055	10.856	-0.000107		0.856	-0.2476	3.356	-2.04236	7.056	0.1074	10.356	0.00222
0.857	-0.000436	3.357	-0.000107	7.057	-0.000436	10.857	-0.000107		0.857	-0.24432	3.357	-1.43753	7.057	0.09754	10.357	0.00222
0.858	-0.000436	3.358	-0.000107	7.058	-0.000107	10.858	-0.000107		0.858	-0.13584	3.358	-0.68479	7.058	0.08111	10.358	0.0055
0.859	-0.000107	3.359	0.000222	7.059	0.00055	10.859	-0.000107		0.859	-0.03065	3.359	-0.05695	7.059	0.07453	10.359	0.01865
0.86	-0.000436	3.36	0.00055	7.06	0.000222	10.86	-0.000764		0.86	0.16328	3.36	0.41639	7.06	0.06138	10.36	0.00222
0.861	0.000222	3.361	-0.000436	7.061	0.000879	10.861	-0.000764		0.861	0.39009	3.361	0.84371	7.061	0.03509	10.361	0.00222
0.862	-0.000436	3.362	0.000222	7.062	-0.000107	10.862	-0.000764		0.862	0.55445	3.362	1.15599	7.062	0.03837	10.362	0.0055
0.863	-0.00109	3.363	-0.000764	7.063	-0.000107	10.863	0.000222		0.863	0.63334	3.363	1.22502	7.063	0.04495	10.363	0.0055
0.864	-0.00109	3.364	0.000222	7.064	0.000222	10.864	-0.000107		0.864	0.63663	3.364	1.13627	7.064	0.0055	10.364	0.0055
0.865	-0.000764	3.365	-0.000436	7.065	-0.000107	10.865	-0.000107		0.865	0.5676	3.365	1.08367	7.065	-0.01422	10.365	-0.00107
0.866	-0.00175	3.366	0.00055	7.066	0.00055	10.866	0.000879		0.866	0.53473	3.366	1.00807	7.066	-0.02408	10.366	0.00222
0.867	-0.00175	3.367	-0.000436	7.067	-0.000107	10.867	0.00055		0.867	0.54788	3.367	0.91274	7.067	-0.02737	10.367	0.0055
0.868	-0.00208	3.368	0.000222	7.068	0.00055	10.868	0.000222		0.868	0.56102	3.368	0.73524	7.068	-0.03723	10.368	0.0055
0.869	-0.00175	3.369	0.00055	7.069	0.000222	10.869	0.00055		0.869	0.5413	3.369	0.49857	7.069	-0.05695	10.369	0.0055
0.87	-0.00175	3.37	-0.000107	7.07	-0.000107	10.87	-0.000107		0.87	0.49857	3.37	0.29477	7.07	-0.05366	10.37	0.00222
0.871	-0.00208	3.371	-0.000107	7.071	-0.000436	10.871	0.00055		0.871	0.42954	3.371	0.15342	7.071	-0.04709	10.371	0.0055
0.872	-0.00307	3.372	-0.000107	7.072	-0.000107	10.872	0.000222		0.872	0.35722	3.372	0.09426	7.072	-0.05695	10.372	-0.00107
0.873	-0.00307	3.373	-0.000107	7.073	0.000222	10.873	-0.000107		0.873	0.20273	3.373	0.15342	7.073	-0.0701	10.373	-0.00107
0.874	-0.00339	3.374	-0.000107	7.074	0.000222	10.874	0.000222		0.874	0.05481	3.374	0.24546	7.074	-0.05695	10.374	0.0055
0.875	-0.00438	3.375	0.00055	7.075	-0.000107	10.875	-0.000107		0.875	-0.0438	3.375	0.38023	7.075	-0.07339	10.375	0.0055
0.876	-0.00602	3.376	0.000222	7.076	-0.000107	10.876	-0.000436		0.876	-0.06681	3.376	0.51829	7.076	-0.07339	10.376	0.00222
0.877	-0.008	3.377	-0.000436	7.077	-0.000107	10.877	-0.000436		0.877	-0.0438	3.377	0.59061	7.077	-0.07996	10.377	0.00879
0.878	0.03342	3.378	0.000222	7.078	0.000222	10.878	0.000222		0.878	-0.00107	3.378	0.63334	7.078	-0.08654	10.378	0.00222
0.879	0.22177	3.379	0.000222	7.079	-0.000107	10.879	-0.000107		0.879	0.01537	3.379	0.68593	7.079	-0.07667	10.379	0.00222
0.88	0.46896	3.38	0.000222	7.08	-0.000436	10.88	-0.000107		0.88	0.07453	3.38	0.71223	7.08	-0.05038	10.38	0.00222
0.881	-0.43203	3.381	0.000222	7.081	0.000222	10.881	0.00055		0.881	0.06467	3.381	0.7188	7.081	-0.07339	10.381	0.00222
0.882	-0.079	3.382	0.000222	7.082	0.000222	10.882	0.000222		0.882	-0.00107	3.382	0.71223	7.082	-0.08325	10.382	0.00222
0.883	0.30822	3.383	0.000222	7.083	0.000222	10.883	-0.000107		0.883	-0.07339	3.383	0.76811	7.083	-0.07667	10.383	0.0055
0.884	0.11922	3.384	0.000222	7.084	-0.00109	10.884	0.000222		0.884	-0.12269	3.384	0.91274	7.084	-0.07339	10.384	0.0055
0.885	0.07484	3.385	-0.000436	7.085	0.00055	10.885	-0.000107		0.885	-0.22131	3.385	1.08367	7.085	-0.07667	10.385	0.00222
0.886	0.08207	3.386	-0.000107	7.086	-0.000436	10.886	0.000222		0.886	-0.3758	3.386	1.21516	7.086	-0.08982	10.386	0.0055
0.887	0.03934	3.387	-0.000107	7.087	-0.000107	10.887	0.00055		0.887	-0.49413	3.387	1.30391	7.087	-0.07339	10.387	0.0055
0.888	0.01337	3.388	0.00055	7.088	0.00055	10.888	0.000879		0.888	-0.52701	3.388	1.31705	7.088	-0.05038	10.388	0.00879
0.889	0.02389	3.389	-0.000107	7.089	0.00055	10.889	-0.000436		0.889	-0.52372	3.389	1.21844	7.089	-0.0701	10.389	0.00222
0.89	0.02849	3.39	-0.000107	7.09	0.000222	10.89	-0.000107		0.89	-0.49413	3.39	1.03437	7.09	-0.06352	10.39	0.00222
0.891	0.03572	3.391	-0.000107	7.091	-0.000764	10.891	-0.000107		0.891	-0.40867	3.391	0.74839	7.091	-0.05366	10.391	-0.00436
0.892	0.04558	3.392	0.000222	7.092	0.000222	10.892	-0.000107		0.892	-0.32978	3.392	0.46241	7.092	-0.05366	10.392	0.01208
0.893	-0.04185	3.393	0.00055	7.093	-0.000764	10.893	-0.000107		0.893	-0.25418	3.393	0.25532	7.093	-0.0438	10.393	0.00222
0.894	0.00285	3.394	-0.000107	7.094	-0.000107	10.894	-0.000107		0.894	-0.15556	3.394	0.10412	7.094	-0.04709	10.394	0.0055
0.895	0.000879	3.395	0.000222	7.095	0.000222	10.895	-0.000107		0.895	-0.07996	3.395	0.04495	7.095	-0.04052	10.395	0.0055
0.896	-0.16249	3.396	-0.000107	7.096	0.000222	10.896	0.000222		0.896	-0.00107	3.396	0.05152	7.096	-0.01422	10.396	0.00222
0.897	-0.01819	3.397	0.000879	7.097	0.000222	10.897	-0.000107		0.897	0.07782	3.397	0.03509	7.097	-0.00764	10.397	0.00222
0.898	-0.01589	3.398	0.00055	7.098	-0.000436	10.898	0.00055		0.898	0.11069	3.398	-0.01093	7.098	-0.01422	10.398	0.00879
0.899	-0.02739	3.399	0.00055	7.099	-0.000436	10.899	0.000222		0.899	0.15014	3.399	-0.06352	7.099	-0.01751	10.399	0.0055
0.9	-0.03495	3.4	-0.000107	7.1	0.000222	10.9	-0.000107		0.9	0.19944	3.4	-0.12598	7.1	-0.00107	10.4	0.0055
0.901	-0.02049	3.401	0.000222	7.101	0.00055	10.901	0.000222		0.901	0.24546	3.401	-0.17529	7.101	0.01537	10.401	0.0055
0.902	0.00252	3.402	-0.000107	7.102	0.000222	10.902	0.000222		0.902	0.26518	3.402	-0.22131	7.102	0.01208	10.402	0.00222
0.903	-0.03199	3.403	-0.000107	7.103	-0.000436	10.903	-0.000107		0.903	0.24875	3.403	-0.32321	7.103	0.01865	10.403	0.0055
0.904	-0.11713	3.404	0.000222	7.104	0.00055	10.904	0.00055		0.904	0.24546	3.404	-0.3002	7.104	0.03837	10.404	0.00222
0.905	-0.11088	3.405	-0.000436	7.105	0.00055	10.905	0.000222		0.905	0.24218	3.405	-0.20816	7.105	0.06796	10.405	0.0055
0.906	0.02685	3.406	-0.000107	7.106	0.000222	10.906	-0.000107		0.906	0.21259	3.406	-0.23445	7.106	0.05481	10.406	0.00879
0.907	0.0446	3.407	-0.000436	7.107	-0.000764	10.907	-0.000107		0.907	0.18629	3.407	-0.3002	7.107	0.06138	10.407	-0.00107
0.908	-0.00175	3.408	-0.000107	7.108	-0.000107	10.908	-0.000107		0.908	0.16657	3.408	-0.38895	7.108	0.08111	10.408	0.00222
0.909	0.00745	3.409	0.000222	7.109	0.000222	10.909	-0.000107		0.909	0.13041	3.409	-0.44811	7.109	0.07125	10.409	0.00879
0.91	-0.02147	3.41	0.00055	7.11	0.00055	10.91	-0.000436		0.91	0.11069	3.41	-0.48099	7.11	0.09097	10.41	0.00222
0.911	-0.06716	3.411	-0.000107	7.111	0.00055	10.911	-0.000764		0.911	0.09426	3.411	-0.46455	7.111	0.08111	10.411	0.00222
0.912	-0.08984	3.412	-0.000107	7.112	-0.000107	10.912	-0.000436		0.912	0.04495	3.412	-0.3758	7.112	0.10083	10.412	0.00222
0.913	-0.08491	3.413	0.000222	7.113	-0.000436	10.913	-0.000107		0.913	0.02851	3.413	-0.26732	7.113	0.12384	10.413	-0.00107
0.914	-0.08524	3.414	-0.000436	7.114	-0.000107	10.914	0.000222		0.914	0.04824	3.414	-0.20487	7.114	0.1074	10.414	-0.00107
0.915	-0.08886	3.415	-0.000764	7.115	0.000222	10.915	-0.000107		0.915	0.01537	3.415	-0.17857	7.115	0.09754	10.415	0.00222
0.916	-0.07801	3.416	0.000222	7.116	0.000222	10.916	0.00055		0.916	0.0055	3.416	-0.09311	7.116	0.09754	10.416	0.00222
0.917	-0.03199	3.417	-0.000107	7.117	-0.000107	10.917	-0.000107		0.917	0.01208	3.417	0.01208	7.117	0.10083	10.417	0.0055
0.918	-0.00109	3.418	0.000222	7.118	-0.000107	10.918	0.000222		0.918	0.02194	3.418	0.08768	7.118	0.10083	10.418	-0.00107
0.919	0.00384	3.419	0.00055	7.119	0.000222	10.919	-0.000107		0.919	0.01208	3.419	0.18301	7.119	0.08439	10.419	0.0055
0.92	0.01041	3.42	-0.000107	7.12	-0.000107	10.92	-0.000107		0.92	0.00879	3.42	0.30792	7.12	0.08439	10.42	-0.00107
0.921	0.0068	3.421	-0.000107	7.121	-0.000107	10.921	0.000222		0.921	0.02194	3.421	0.44598	7.121	0.09754	10.421	0.00222
0.922	0.01764	3.422	0.000222	7.122	0.000222	10.922	0.00055		0.922	0.03837	3.422	0.52815	7.122	0.09754	10.422	0.0055
0.923	0.02192	3.423	-0.000436	7.123	0.00055	10.923	0.000222		0.923	0.02194	3.423	0.61362	7.123	0.08768	10.423	-0.00107
0.924	0.00975	3.424	-0.000436	7.124	0.000222	10.924	-0.000107		0.924	0.0581	3.424	0.65964	7.124	0.08439	10.424	-0.00107
0.925	-0.01523	3.425	0.000222	7.125	-0.000436	10.925	-0.000107		0.925	0.04495	3.425	0.66621	7.125	0.08111	10.425	0.0055
0.926	-0.05632	3.426	-0.000107	7.126	0.000222	10.926	0.000222		0.926	0.02194	3.426	0.63663	7.126	0.06796	10.426	0.00222
0.927	-0.07768	3.427	-0.000107	7.127	-0.000436	10.927	-0.000107		0.927	0.01865	3.427	0.5676	7.127	0.07125	10.427	0.00879
0.928	-0.05369	3.428	-0.000107	7.128	0.000222	10.928	-0.000107		0.928	0.00222	3.428	0.47885	7.128	0.06138	10.428	-0.00107
0.929	-0.04711	3.429	0.00055	7.129	-0.000107	10.929	-0.000107		0.929	0.00222	3.429	0.39667	7.129	0.07453	10.429	0.00222
0.93	-0.03429	3.43	0.00055	7.13	-0.000107	10.93	-0.000107		0.93	0.00222	3.43	0.27833	7.13	0.08439	10.43	0.00879
0.931	-0.01753	3.431	0.000222	7.131	-0.000436	10.931	0.00055		0.931	-0.01422	3.431	0.16986	7.131	0.06796	10.431	0.0055
0.932	0.00417	3.432	0.000222	7.132	0.000222	10.932	0.000222		0.932	-0.06352	3.432	0.11069	7.132	0.05481	10.432	0.00222
0.933	0.01666	3.433	-0.000107	7.133	0.00055	10.933	0.000222		0.933	-0.08654	3.433	0.08768	7.133	0.0581	10.433	0.0055
0.934	0.03013	3.434	-0.000436	7.134	0.000222	10.934	-0.000107		0.934	-0.07339	3.434	0.08111	7.134	0.06138	10.434	0.0055
0.935	0.0446	3.435	-0.000107	7.135	-0.000107	10.935	0.000222		0.935	-0.04709	3.435	0.05152	7.135	0.05481	10.435	0.0055
0.936	0.04	3.436	0.000222	7.136	-0.000107	10.936	0.00055		0.936	-0.0438	3.436	0.01865	7.136	0.0318	10.436	0.00879
0.937	0.01896	3.437	0.000222	7.137	0.000222	10.937	0.000222		0.937	-0.0438	3.437	0.00222	7.137	0.04495	10.437	0.00879
0.938	0.01041	3.438	0.00055	7.138	0.00055	10.938	-0.000107		0.938	-0.03394	3.438	-0.03065	7.138	0.06138	10.438	0.0055
0.939	0.01436	3.439	0.000222	7.139	0.000222	10.939	-0.000436		0.939	-0.02408	3.439	-0.07339	7.139	0.04166	10.439	0.0055
0.94	0.02323	3.44	0.000222	7.14	-0.000764	10.94	-0.000436		0.94	-0.03065	3.44	-0.07667	7.14	0.02851	10.44	0.00222
0.941	0.02455	3.441	-0.000764	7.141	0.000222	10.941	-0.000107		0.941	-0.01093	3.441	-0.08654	7.141	0.02194	10.441	0.00222
0.942	0.01863	3.442	0.00055	7.142	0.00055	10.942	0.000222		0.942	-0.00436	3.442	-0.08982	7.142	0.01865	10.442	0.01208
0.943	0.00844	3.443	0.000222	7.143	0.000222	10.943	-0.000436		0.943	-0.01422	3.443	-0.08654	7.143	0.01208	10.443	-0.16871
0.944	-0.00339	3.444	-0.000107	7.144	0.000222	10.944	-0.000107		0.944		3.444	-0.08325	7.144	0.0055	10.444	0.09426
0.945	-0.00898	3.445	0.000222	7.145	-0.000107	10.945	0.000222		0.945		3.445	-0.08982	7.145	0.01208	10.445	1.13955
0.946	-0.01095	3.446	-0.000107	7.146	-0.000107	10.946	0.000222		0.946		3.446	-0.07339	7.146	0.01865	10.446	-0.25089
0.947	-0.01194	3.447	-0.000107	7.147	-0.000107	10.947	0.00055		0.947		3.447	-0.11283	7.147	0.01537	10.447	-0.48427
0.948	-0.00997	3.448	0.00055	7.148	-0.000107	10.948	-0.000436		0.948		3.448	-0.1457	7.148	0.0055	10.448	0.4131
0.949	-0.0057	3.449	-0.000107	7.149	-0.000107	10.949	0.00055		0.949		3.449	-0.16871	7.149	0.00222	10.449	-0.07339
0.95	-0.00142	3.45	0.000222	7.15	0.000222	10.95	0.000222		0.95		3.45	-0.15228	7.15	0.0055	10.45	0.04166
0.951	0.00252	3.451	0.000222	7.151	0.00055	10.951	0.00055		0.951		3.451	-0.13913	7.151	0.0055	10.451	-0.05038
0.952	0.00482	3.452	0.000222	7.152	0.000222	10.952	0.000879		0.952		3.452	-0.13255	7.152	-0.00107	10.452	-0.01751
0.953	0.00186	3.453	-0.000107	7.153	-0.000436	10.953	0.000222		0.953		3.453	-0.11612	7.153	-0.01422	10.453	-0.0438
0.954	-0.00175	3.454	-0.000436	7.154	-0.000107	10.954	0.00055		0.954		3.454	-0.08982	7.154	-0.00436	10.454	-0.05038
0.955	-0.00898	3.455	-0.000107	7.155	0.000222	10.955	0.000222		0.955		3.455	-0.09311	7.155	0.0055	10.455	-0.03723
0.956	-0.01325	3.456	-0.000764	7.156	0.000222	10.956	-0.000107		0.956		3.456	-0.06352	7.156	-0.01093	10.456	0.0055
0.957	-0.01128	3.457	-0.000436	7.157	-0.000107	10.957	-0.000436		0.957		3.457	-0.05038	7.157	-0.00436	10.457	-0.00764
0.958	-0.00767	3.458	0.000222	7.158	-0.000764	10.958	0.000222		0.958		3.458	-0.05695	7.158	-0.00764	10.458	-0.02408
0.959	-0.00701	3.459	0.000222	7.159	0.000222	10.959	-0.000107		0.959		3.459	-0.05038	7.159	-0.01422	10.459	-0.02079
0.96	-0.00635	3.46	0.00055	7.16	-0.000107	10.96	-0.000107		0.96		3.46	-0.03065	7.16	-0.01422	10.46	-0.00764
0.961	-0.00438	3.461	0.000222	7.161	-0.000107	10.961	-0.000107		0.961		3.461	-0.02408	7.161	-0.01751	10.461	-0.00436
0.962	-0.0057	3.462	-0.000107	7.162	-0.000107	10.962	-0.000107		0.962		3.462	0.0055	7.162	0.0055	10.462	-0.03394
0.963	-0.00964	3.463	-0.000436	7.163	-0.000436	10.963	0.000222		0.963		3.463	0.0318	7.163	0.02523	10.463	-0.03723
0.964	-0.0149	3.464	-0.000107	7.164	-0.000436	10.964	0.000222		0.964		3.464	0.01208	7.164	0.00879	10.464	-0.04052
0.965	-0.02016	3.465	0.000222	7.165	0.000222	10.965	0.00055		0.965		3.465	-0.01093	7.165	0.00222	10.465	-0.03723
0.966	-0.02575	3.466	0.000879	7.166	0.000222	10.966	0.000879		0.966		3.466	0.0055	7.166	0.00222	10.466	-0.03065
0.967	-0.03035	3.467	0.00055	7.167	0.000222	10.967	-0.000107		0.967		3.467	0.02194	7.167	0.00222	10.467	-0.01422
0.968	-0.03133	3.468	0.000222	7.168	0.00055	10.968	0.000879		0.968		3.468	0.02851	7.168	0.00879	10.468	-0.00107
0.969	-0.03166	3.469	0.000222	7.169	-0.000107	10.969	0.000222		0.969		3.469	0.01537	7.169	0.0055	10.469	0.00222
0.97	-0.02969	3.47	0.000222	7.17	0.00055	10.97	-0.000107		0.97		3.47	0.03509	7.17	0.0055	10.47	-0.00764
0.971	-0.02706	3.471	0.000222	7.171	0.00055	10.971	-0.000107		0.971		3.471	0.04495	7.171	0.02194	10.471	-0.00436
0.972	-0.02509	3.472	-0.000436	7.172	-0.000107	10.972	-0.000107		0.972		3.472	0.04824	7.172	0.02523	10.472	-0.00764
0.973	-0.02213	3.473	0.000222	7.173	0.00055	10.973	0.000222		0.973		3.473	0.07453	7.173	0.01865	10.473	-0.01751
0.974	-0.01852	3.474	0.00055	7.174	0.000222	10.974	-0.000107		0.974		3.474	0.07453	7.174	0.02851	10.474	-0.01422
0.975	-0.01457	3.475	0.000222	7.175	-0.000436	10.975	-0.000436		0.975		3.475	0.07125	7.175	0.01865	10.475	-0.02079
0.976	-0.0103	3.476	0.000222	7.176	0.000222	10.976	0.000222		0.976		3.476	0.05481	7.176	0.01537	10.476	-0.01422
0.977	-0.00602	3.477	-0.000107	7.177	-0.000436	10.977	-0.000107		0.977		3.477	0.03837	7.177	0.02194	10.477	-0.01093
0.978	0.00121	3.478	0.000222	7.178	0.000222	10.978	-0.000107		0.978		3.478	0.03509	7.178	0.01537	10.478	-0.01093
0.979	0.00943	3.479	0.000222	7.179	0.000879	10.979	-0.000436		0.979		3.479	0.02194	7.179	0.02851	10.479	-0.01093
0.98	0.01764	3.48	0.00055	7.18	-0.000107	10.98	0.00055		0.98		3.48	-0.01422	7.18	0.04166	10.48	-0.00107
0.981	0.01929	3.481	0.00055	7.181	0.000222	10.981	0.000222		0.981		3.481	-0.05038	7.181	0.01537	10.481	0.00222
0.982	0.01534	3.482	-0.000107	7.182	-0.000107	10.982	0.000222		0.982		3.482	-0.0701	7.182	0.01208	10.482	0.00879
0.983	0.01008	3.483	-0.000107	7.183	0.000222	10.983	0.000222		0.983		3.483	-0.04709	7.183	0.02194	10.483	0.01537
0.984	0.00515	3.484	-0.000107	7.184	0.000222	10.984	0.000222		0.984		3.484	-0.03065	7.184	0.02851	10.484	0.01865
0.985	0.000222	3.485	-0.000436	7.185	-0.000107	10.985	0.00055		0.985		3.485	-0.03394	7.185	0.02851	10.485	0.02523
0.986	-0.00339	3.486	0.000222	7.186	0.000222	10.986	0.00055		0.986		3.486	-0.01422	7.186	0.02194	10.486	0.02851
0.987	-0.00504	3.487	-0.000764	7.187	0.000222	10.987	0.00055		0.987		3.487	0.0055	7.187	0.03509	10.487	0.02523
0.988	-0.00734	3.488	0.00121	7.188	0.00055	10.988	0.000222		0.988		3.488	0.01865	7.188	0.04495	10.488	0.02194
0.989	-0.00997	3.489	0.000222	7.189	0.00055	10.989	0.000222		0.989		3.489	0.02523	7.189	0.03837	10.489	0.02194
0.99	-0.01194	3.49	-0.000107	7.19	0.000222	10.99	0.00055		0.99		3.49	0.04166	7.19	0.03837	10.49	0.01208
0.991	-0.01325	3.491	-0.000764	7.191	0.000222	10.991	0.000222		0.991		3.491	0.04166	7.191	0.04166	10.491	0.0055
0.992	-0.01457	3.492	-0.000107	7.192	-0.000107	10.992	-0.000107		0.992		3.492	0.03509	7.192	-0.07667	10.492	0.01537
0.993	-0.01391	3.493	-0.000107	7.193	-0.000436	10.993	-0.000107		0.993		3.493	0.05152	7.193	0.24546	10.493	0.03837
0.994	-0.01194	3.494	0.000222	7.194	0.000222	10.994	-0.000107		0.994		3.494	0.0581	7.194	-0.76696	10.494	0.05152
0.995	-0.01095	3.495	0.000222	7.195	-0.000436	10.995	0.000222		0.995		3.495	0.06467	7.195	-2.89043	10.495	0.04824
0.996	-0.00833	3.496	0.000222	7.196	-0.000107	10.996	0.000222		0.996		3.496	0.09754	7.196	-3.42294	10.496	0.01865
0.997	-0.00635	3.497	0.000222	7.197	0.000222	10.997	-0.000107		0.997		3.497	0.06796	7.197	-1.96347	10.497	-0.01751
0.998	-0.00339	3.498	0.000222	7.198	-0.000107	10.998	-0.000107		0.998		3.498	0.04824	7.198	-3.28159	10.498	-0.05038
0.999	-0.000107	3.499	0.00055	7.199	-0.000107	10.999	0.00055		0.999		3.499	0.04824	7.199	-3.3046	10.499	-0.05366
1	0.00581	3.5	-0.000107	7.2	0.000222	11	0.000222		1		3.5	0.06796	7.2	-3.67933	10.5	0.02523
1.001	0.01074	3.501	-0.000436	7.201	-0.000107	11.001	-0.000107		1.001		3.501	0.07782	7.201	-4.67532	10.501	0.03837
1.002	0.01633	3.502	-0.000764	7.202	0.000222	11.002	-0.000107		1.002		3.502	0.06138	7.202	-5.77978	10.502	0.01208
1.003	0.01929	3.503	-0.000107	7.203	-0.000107	11.003	-0.000107		1.003		3.503	0.08768	7.203	-5.18811	10.503	0.00879
1.004	0.0229	3.504	-0.000764	7.204	-0.000107	11.004	0.000222		1.004		3.504	0.08768	7.204	-3.32432	10.504	0.00879
1.005	0.02816	3.505	0.000222	7.205	0.000222	11.005	0.00055		1.005		3.505	0.07782	7.205	-2.1574	10.505	0.00222
1.006	0.02783	3.506	-0.000107	7.206	0.00055	11.006	-0.000436		1.006		3.506	0.07782	7.206	-2.28889	10.506	-0.06681
1.007	0.02948	3.507	-0.000107	7.207	0.000222	11.007	-0.000436		1.007		3.507	0.08111	7.207	-2.40394	10.507	-0.08325
1.008	0.02586	3.508	-0.000764	7.208	0.000222	11.008	-0.000107		1.008		3.508	0.03509	7.208	-2.2363	10.508	-0.03065
1.009	0.02027	3.509	-0.000107	7.209	0.000222	11.009	0.000222		1.009		3.509	0.01537	7.209	-1.56902	10.509	-0.05366
1.01	0.01567	3.51	-0.000764	7.21	-0.000107	11.01	-0.000436		1.01		3.51	0.01208	7.21	-0.54673	10.51	-0.02079
1.011	0.01304	3.511	-0.000436	7.211	0.000222	11.011	-0.000107		1.011		3.511	0.00879	7.211	0.32764	10.511	0.01865
1.012	0.00811	3.512	-0.00109	7.212	0.000222	11.012	-0.000436		1.012		3.512	0.03509	7.212	0.77468	10.512	0.03509
1.013	0.00449	3.513	-0.00142	7.213	-0.000107	11.013	0.000222		1.013		3.513	0.05481	7.213	1.04094	10.513	0.01865
1.014	-0.00241	3.514	-0.00109	7.214	-0.000764	11.014	0.000222		1.014		3.514	0.04495	7.214	1.17242	10.514	0.01865
1.015	-0.00865	3.515	-0.00175	7.215	0.000222	11.015	0.000222		1.015		3.515	0.04166	7.215	1.2546	10.515	0.00879
1.016	-0.01325	3.516	-0.00142	7.216	0.00055	11.016	0.00055		1.016		3.516	0.06796	7.216	1.44854	10.516	0.01537
1.017	-0.01556	3.517	-0.0195	7.217	-0.000107	11.017	0.000222		1.017		3.517	0.09754	7.217	1.77067	10.517	0.01865
1.018	-0.01556	3.518	-0.02213	7.218	-0.000107	11.018	0.00055		1.018		3.518	0.09426	7.218	2.07638	10.518	0.02194
1.019	-0.01391	3.519	-0.00734	7.219	0.000222	11.019	-0.000107		1.019		3.519	0.07782	7.219	2.26703	10.519	0.02194
1.02	-0.0103	3.52	-0.15033	7.22	0.000222	11.02	-0.000107		1.02		3.52	0.08768	7.22	2.48726	10.52	0.02194
1.021	-0.008	3.521	-0.27359	7.221	0.00055	11.021	-0.000107		1.021		3.521	0.10412	7.221	2.80282	10.521	0.01865
1.022	-0.00602	3.522	0.21257	7.222	-0.000107	11.022	0.000222		1.022		3.522	0.09097	7.222	3.3682	10.522	0.02194
1.023	-0.00339	3.523	0.29014	7.223	-0.000107	11.023	-0.000107		1.023		3.523	0.09426	7.223	3.97632	10.523	0.01537
1.024	-0.00175	3.524	-0.20161	7.224	0.000222	11.024	-0.000107		1.024		3.524	0.08768	7.224	4.5417	10.524	0.00879
1.025	-0.00241	3.525	-0.17695	7.225	-0.000436	11.025	-0.000107		1.025		3.525	0.05481	7.225	4.88684	10.525	0.00879
1.026	-0.00208	3.526	-0.00274	7.226	-0.000107	11.026	-0.000436		1.026		3.526	0.0318	7.226	4.98546	10.526	-0.00107
1.027	-0.00274	3.527	-0.00997	7.227	-0.000107	11.027	-0.000107		1.027		3.527	0.01865	7.227	4.91971	10.527	0.0055
1.028	-0.00339	3.528	-0.01621	7.228	0.000222	11.028	-0.000107		1.028		3.528	0.0318	7.228	4.77837	10.528	0.00222
1.029	-0.00504	3.529	-0.00175	7.229	-0.000764	11.029	-0.000107		1.029		3.529	0.06138	7.229	4.59758	10.529	-0.00107
1.03	-0.00537	3.53	0.04328	7.23	-0.000107	11.03	0.000222		1.03		3.53	0.06467	7.23	4.27216	10.53	0.00879
1.031	-0.00602	3.531	0.04756	7.231	-0.000764	11.031	0.000222		1.031		3.531	0.05481	7.231	3.86456	10.531	0.01208
1.032	-0.0057	3.532	0.03375	7.232	0.00055	11.032	-0.000107		1.032		3.532	0.05152	7.232	3.51612	10.532	0.01208
1.033	-0.00405	3.533	0.03276	7.233	-0.000107	11.033	-0.000107		1.033		3.533	0.09097	7.233	3.20056	10.533	0.00879
1.034	-0.00405	3.534	0.02882	7.234	-0.000107	11.034	-0.000107		1.034		3.534	0.10083	7.234	2.92773	10.534	0.00879
1.035	-0.00274	3.535	0.01206	7.235	0.000222	11.035	0.00055		1.035		3.535	0.08768	7.235	2.60231	10.535	0.0055
1.036	-0.00274	3.536	-0.01983	7.236	-0.000107	11.036	0.000222		1.036		3.536	0.08768	7.236	2.30318	10.536	-0.00107
1.037	-0.000764	3.537	-0.01621	7.237	-0.000436	11.037	0.00055		1.037		3.537	0.1074	7.237	2.07309	10.537	-0.00436
1.038	0.00055	3.538	-0.00241	7.238	0.000879	11.038	-0.000107		1.038		3.538	0.11398	7.238	1.92188	10.538	-0.00436
1.039	0.00318	3.539	0.0114	7.239	0.000222	11.039	-0.000107		1.039		3.539	0.10412	7.239	1.77396	10.539	-0.00107
1.04	0.00384	3.54	0.02455	7.24	-0.000436	11.04	-0.000107		1.04		3.54	0.12055	7.24	1.67864	10.54	-0.00436
1.041	0.00384	3.541	0.03309	7.241	-0.000107	11.041	-0.000107		1.041		3.541	0.09097	7.241	1.56359	10.541	0.00222
1.042	0.00614	3.542	0.03342	7.242	-0.000107	11.042	-0.000107		1.042		3.542	0.06467	7.242	1.41896	10.542	0.00879
1.043	0.00647	3.543	0.02816	7.243	-0.000436	11.043	-0.000107		1.043		3.543	0.04495	7.243	1.26775	10.543	0.0055
1.044	0.00647	3.544	0.02455	7.244	-0.000436	11.044	-0.000436		1.044		3.544	0.02194	7.244	1.04423	10.544	0.00879
1.045	0.00515	3.545	0.02093	7.245	0.000222	11.045	-0.000107		1.045		3.545	0.01208	7.245	0.81084	10.545	0.0055
1.046	0.00482	3.546	0.01238	7.246	-0.000107	11.046	-0.000107		1.046		3.546	0.0318	7.246	0.60047	10.546	0.00879
1.047	0.00449	3.547	-0.00109	7.247	-0.000436	11.047	0.000222		1.047		3.547	-0.00436	7.247	0.39667	10.547	0.00879
1.048	0.00318	3.548	-0.01358	7.248	-0.000107	11.048	0.00055		1.048		3.548	-0.03723	7.248	0.23231	10.548	0.0055
1.049	0.00252	3.549	-0.01983	7.249	0.000222	11.049	0.000879		1.049		3.549	-0.03723	7.249	0.09426	10.549	0.01208
1.05	0.00186	3.55	-0.0218	7.25	-0.000107	11.05	0.01567		1.05		3.55	-0.02408	7.25	-0.01422	10.55	0.01537
1.051	0.00121	3.551	-0.02345	7.251	-0.000764	11.051	0.08601		1.051		3.551	-0.01422	7.251	-0.13584	10.551	0.00879
1.052	0.000879	3.552	-0.02542	7.252	-0.000436	11.052	-0.01983		1.052		3.552	-0.03065	7.252	-0.25418	10.552	0.0055
1.053	0.000879	3.553	-0.02706	7.253	-0.000436	11.053	-0.08327		1.053		3.553	-0.03723	7.253	-0.36265	10.553	0.0055
1.054	0.000222	3.554	-0.02509	7.254	-0.000764	11.054	-0.03955		1.054		3.554	-0.03394	7.254	-0.36923	10.554	0.0055
1.055	-0.000764	3.555	-0.02114	7.255	-0.000436	11.055	-0.008		1.055		3.555	-0.05695	7.255	-0.32649	10.555	0.00222
1.056	-0.000764	3.556	-0.01753	7.256	-0.000764	11.056	0.04558		1.056		3.556	-0.04709	7.256	-0.31334	10.556	0.0055
1.057	-0.00142	3.557	-0.0126	7.257	-0.00142	11.057	0.02455		1.057		3.557	-0.03723	7.257	-0.35279	10.557	0.0055
1.058	-0.00142	3.558	-0.00997	7.258	-0.00142	11.058	-0.00767		1.058		3.558	-0.06352	7.258	-0.38566	10.558	0.00879
1.059	-0.000764	3.559	-0.00734	7.259	-0.00175	11.059	-0.00997		1.059		3.559	-0.07339	7.259	-0.44483	10.559	0.0055
1.06	-0.000764	3.56	-0.00701	7.26	-0.00241	11.06	-0.00701		1.06		3.56	-0.06352	7.26	-0.47113	10.56	-0.00107
1.061	-0.000436	3.561	-0.00865	7.261	-0.00372	11.061	-0.00175		1.061		3.561	-0.0701	7.261	-0.4777	10.561	-0.00107
1.062	0.00055	3.562	-0.00997	7.262	-0.06848	11.062	-0.01161		1.062		3.562	-0.05366	7.262	-0.44483	10.562	0.00222
1.063	0.000879	3.563	-0.0126	7.263	-0.27951	11.063	-0.02016		1.063		3.563	-0.05038	7.263	-0.38237	10.563	0.00222
1.064	0.000879	3.564	-0.01358	7.264	-0.09905	11.064	-0.01523		1.064		3.564	-0.06352	7.264	-0.37251	10.564	0.0055
1.065	0.000879	3.565	-0.01523	7.265	0.36608	11.065	-0.01161		1.065		3.565	-0.0701	7.265	-0.41196	10.565	0.00879
1.066	0.00121	3.566	-0.0149	7.266	0.1557	11.066	-0.01523		1.066		3.566	-0.0438	7.266	-0.46455	10.566	0.0055
1.067	0.000879	3.567	-0.01654	7.267	-0.21213	11.067	-0.01983		1.067		3.567	-0.00764	7.267	-0.48756	10.567	0.00222
1.068	0.000879	3.568	-0.01687	7.268	-0.18155	11.068	-0.02016		1.068		3.568	-0.00107	7.268	-0.54673	10.568	0.00879
1.069	0.000222	3.569	-0.01654	7.269	-0.07702	11.069	-0.01786		1.069		3.569	-0.01093	7.269	-0.62233	10.569	-0.00107
1.07	0.000222	3.57	-0.01589	7.27	-0.05303	11.07	-0.01293		1.07		3.57	0.01208	7.27	-0.6815	10.57	0.0055
1.071	0.000222	3.571	-0.01293	7.271	-0.06519	11.071	-0.0057		1.071		3.571	0.0318	7.271	-0.66835	10.571	0.00222
1.072	-0.000107	3.572	-0.00931	7.272	-0.06519	11.072	0.00154		1.072		3.572	0.0055	7.272	-0.63877	10.572	0.00222
1.073	-0.000107	3.573	-0.00602	7.273	-0.03692	11.073	0.00713		1.073		3.573	0.02523	7.273	-0.59932	10.573	-0.00107
1.074	-0.000436	3.574	-0.000764	7.274	-0.0172	11.074	0.01206		1.074		3.574	0.01208	7.274	-0.53687	10.574	-0.00107
1.075	-0.000764	3.575	0.00318	7.275	-0.00208	11.075	0.01567		1.075		3.575	-0.00764	7.275	-0.50071	10.575	0.0055
1.076	-0.000764	3.576	0.00778	7.276	0.0091	11.076	0.0183		1.076		3.576	-0.00764	7.276	-0.46126	10.576	0.00222
1.077	-0.00142	3.577	0.01008	7.277	0.02126	11.077	0.0183		1.077		3.577	-0.01422	7.277	-0.4021	10.577	0.00222
1.078	-0.00208	3.578	0.0114	7.278	0.04164	11.078	0.01896		1.078		3.578	-0.00436	7.278	-0.38566	10.578	-0.00107
1.079	-0.00208	3.579	0.01271	7.279	0.05972	11.079	0.02257		1.079		3.579	0.02523	7.279	-0.38566	10.579	0.00222
1.08	-0.00241	3.58	0.01337	7.28	0.07517	11.08	0.02652		1.08		3.58	0.0318	7.28	-0.40538	10.58	0.0055
1.081	-0.00339	3.581	0.0137	7.281	0.07451	11.081	0.03046		1.081		3.581	0.01537	7.281	-0.4777	10.581	0.0055
1.082	-0.00274	3.582	0.01534	7.282	0.06333	11.082	0.03211		1.082		3.582	0.01208	7.282	-0.56645	10.582	0.0055
1.083	-0.00307	3.583	0.0183	7.283	0.05413	11.083	0.03309		1.083		3.583	0.0318	7.283	-0.64205	10.583	-0.00107
1.084	-0.00208	3.584	0.02027	7.284	0.05216	11.084	0.03506		1.084		3.584	0.05152	7.284	-0.71437	10.584	0.00879
1.085	-0.00175	3.585	0.02356	7.285	0.05545	11.085	0.03506		1.085		3.585	0.04824	7.285	-0.79983	10.585	0.0055
1.086	-0.00241	3.586	0.02652	7.286	0.06103	11.086	0.02751		1.086		3.586	0.0581	7.286	-0.90173	10.586	-0.00107
1.087	-0.00142	3.587	0.03079	7.287	0.06005	11.087	0.01008		1.087		3.587	0.07782	7.287	-0.99049	10.587	-0.00436
1.088	-0.000764	3.588	0.03572	7.288	0.05676	11.088	-0.01786		1.088		3.588	0.09097	7.288	-1.08253	10.588	-0.00436
1.089	-0.000107	3.589	0.03802	7.289	0.0561	11.089	-0.0619		1.089		3.589	0.08111	7.289	-1.18771	10.589	-0.00436
1.09	-0.000107	3.59	0.03605	7.29	0.05183	11.09	-0.06651		1.09		3.59	0.09097	7.29	-1.28632	10.59	-0.01093
1.091	0.00121	3.591	0.03868	7.291	0.04493	11.091	-0.07012		1.091		3.591	0.06796	7.291	-1.38165	10.591	-0.00107
1.092	0.00154	3.592	0.04361	7.292	0.03506	11.092	-0.05599		1.092		3.592	0.04824	7.292	-1.49012	10.592	-0.00107
1.093	0.000879	3.593	0.03967	7.293	0.02356	11.093	-0.03166		1.093		3.593	0.03837	7.293	-1.57559	10.593	-0.00764
1.094	0.00154	3.594	0.03211	7.294	0.01238	11.094	-0.02345		1.094		3.594	0.02851	7.294	-1.63804	10.594	-0.01093
1.095	0.00121	3.595	0.02718	7.295	0.00318	11.095	-0.02279		1.095		3.595	0.04166	7.295	-1.66763	10.595	-0.01093
1.096	0.00055	3.596	0.02356	7.296	-0.000436	11.096	-0.02213		1.096		3.596	0.06467	7.296	-1.67091	10.596	-0.00764
1.097	0.000222	3.597	0.01501	7.297	-0.00635	11.097	-0.01852		1.097		3.597	0.04166	7.297	-1.66105	10.597	-0.00764
1.098	-0.000436	3.598	0.00285	7.298	-0.01424	11.098	-0.01293		1.098		3.598	0.0318	7.298	-1.64462	10.598	-0.00107
1.099	-0.00109	3.599	-0.01424	7.299	-0.02246	11.099	-0.00898		1.099		3.599	0.02523	7.299	-1.56902	10.599	0.00879
1.1	-0.00109	3.6	-0.02476	7.3	-0.02871	11.1	-0.00405		1.1		3.6	0.04495	7.3	-1.46383	10.6	0.00879
1.101	-0.00109	3.601	-0.02936	7.301	-0.02871	11.101	-0.000107		1.101		3.601	0.05481	7.301	-1.33563	10.601	-0.00436
1.102	-0.00109	3.602	-0.02542	7.302	-0.02312	11.102	0.00318		1.102		3.602	0.04166	7.302	-1.19429	10.602	-0.01422
1.103	-0.00142	3.603	-0.02147	7.303	-0.02049	11.103	0.00252		1.103		3.603	0.0581	7.303	-1.05294	10.603	-0.01093
1.104	-0.00142	3.604	-0.01556	7.304	-0.01983	11.104	-0.00109		1.104		3.604	0.07125	7.304	-0.90831	10.604	-0.00764
1.105	-0.00142	3.605	-0.00964	7.305	-0.02213	11.105	-0.00307		1.105		3.605	0.06467	7.305	-0.74724	10.605	-0.00107
1.106	-0.000436	3.606	-0.00438	7.306	-0.02147	11.106	-0.00339		1.106		3.606	0.07125	7.306	-0.62233	10.606	-0.00436
1.107	0.000222	3.607	-0.00142	7.307	-0.01852	11.107	-0.00241		1.107		3.607	0.08768	7.307	-0.49085	10.607	-0.00107
1.108	0.000222	3.608	-0.00208	7.308	-0.01194	11.108	-0.00307		1.108		3.608	0.06467	7.308	-0.38566	10.608	0.01208
1.109	0.000222	3.609	-0.00175	7.309	-0.00668	11.109	-0.00504		1.109		3.609	0.04824	7.309	-0.30677	10.609	0.0055
1.11	0.00055	3.61	-0.00208	7.31	-0.00372	11.11	-0.00602		1.11		3.61	0.04166	7.31	-0.24103	10.61	0.01537
1.111	0.00055	3.611	0.00121	7.311	-0.00307	11.111	-0.00175		1.111		3.611	0.04166	7.311	-0.19172	10.611	0.0055
1.112	0.00121	3.612	0.00351	7.312	-0.00471	11.112	0.00548		1.112		3.612	0.05152	7.312	-0.14899	10.612	0.0055
1.113	0.00121	3.613	0.00647	7.313	-0.00602	11.113	0.01238		1.113		3.613	0.07125	7.313	-0.10626	10.613	0.0055
1.114	0.00055	3.614	0.00975	7.314	-0.00602	11.114	0.01567		1.114		3.614	0.04824	7.314	-0.12598	10.614	-0.00436
1.115	0.000879	3.615	0.0137	7.315	-0.00537	11.115	0.01699		1.115		3.615	0.04495	7.315	-0.11283	10.615	0.00222
1.116	0.000879	3.616	0.01666	7.316	-0.00438	11.116	0.01469		1.116		3.616	0.07782	7.316	-0.0964	10.616	0.00222
1.117	0.00121	3.617	0.01567	7.317	-0.00372	11.117	0.00778		1.117		3.617	0.09754	7.317	-0.09311	10.617	0.0055
1.118	0.00055	3.618	0.0114	7.318	-0.00372	11.118	0.00154		1.118		3.618	0.09754	7.318	-0.10297	10.618	0.0055
1.119	0.000879	3.619	0.00943	7.319	-0.00405	11.119	-0.0057		1.119		3.619	0.08768	7.319	-0.11283	10.619	0.0055
1.12	0.00121	3.62	0.00548	7.32	-0.00504	11.12	-0.01161		1.12		3.62	0.09426	7.32	-0.08654	10.62	0.0055
1.121	0.000879	3.621	0.00515	7.321	-0.00602	11.121	-0.01424		1.121		3.621	0.1074	7.321	-0.05038	10.621	0.0055
1.122	0.00055	3.622	0.00417	7.322	-0.00767	11.122	-0.01457		1.122		3.622	0.08439	7.322	-0.02079	10.622	-0.00107
1.123	0.00121	3.623	0.00384	7.323	-0.00931	11.123	-0.01293		1.123		3.623	0.09097	7.323	0.01865	10.623	0.00222
1.124	0.000879	3.624	0.00318	7.324	-0.00898	11.124	-0.0103		1.124		3.624	0.08111	7.324	0.08439	10.624	0.0055
1.125	0.00121	3.625	0.00417	7.325	-0.0103	11.125	-0.00668		1.125		3.625	0.05481	7.325	0.14685	10.625	0.01208
1.126	0.00121	3.626	0.00384	7.326	-0.0103	11.126	-0.00833		1.126		3.626	0.04495	7.326	0.2093	10.626	0.0055
1.127	0.000879	3.627	0.00318	7.327	-0.01161	11.127	-0.01227		1.127		3.627	0.0318	7.327	0.26847	10.627	0.0055
1.128	0.000879	3.628	0.00154	7.328	-0.01128	11.128	-0.00931		1.128		3.628	0.03509	7.328	0.31778	10.628	-0.00107
1.129	0.00121	3.629	0.000879	7.329	-0.00997	11.129	-0.00504		1.129		3.629	0.04166	7.329	0.38681	10.629	0.00222
1.13	0.00154	3.63	0.000222	7.33	-0.00964	11.13	-0.00109		1.13		3.63	0.03509	7.33	0.44598	10.63	0.0055
1.131	0.00055	3.631	-0.000764	7.331	-0.00833	11.131	0.00351		1.131		3.631	0.01208	7.331	0.46241	10.631	0.0055
1.132	0.000879	3.632	-0.00142	7.332	-0.0057	11.132	0.00449		1.132		3.632	-0.00107	7.332	0.48871	10.632	0.0055
1.133	0.00121	3.633	-0.00175	7.333	-0.00241	11.133	0.00844		1.133		3.633	0.01537	7.333	0.51172	10.633	0.00879
1.134	0.000879	3.634	-0.00274	7.334	-0.00109	11.134	0.01074		1.134		3.634	0.0318	7.334	0.52158	10.634	0.0055
1.135	0.00121	3.635	-0.00372	7.335	0.00121	11.135	0.0137		1.135		3.635	0.01537	7.335	0.53144	10.635	0.00879
1.136	0.000879	3.636	-0.00372	7.336	0.00285	11.136	0.016		1.136		3.636	0.01865	7.336	0.52158	10.636	0.00222
1.137	0.000222	3.637	-0.00438	7.337	0.00449	11.137	0.01666		1.137		3.637	0.02194	7.337	0.52487	10.637	0.0055
1.138	0.000879	3.638	-0.00274	7.338	0.00548	11.138	0.01436		1.138		3.638	0.0318	7.338	0.54788	10.638	0.0055
1.139	0.000879	3.639	-0.00339	7.339	0.00614	11.139	0.0137		1.139		3.639	0.01865	7.339	0.53473	10.639	0.0055
1.14	0.00055	3.64	-0.00307	7.34	0.00614	11.14	0.01501		1.14		3.64	0.02851	7.34	0.52487	10.64	0.0055
1.141	0.00055	3.641	-0.00307	7.341	0.00614	11.141	0.01469		1.141		3.641	0.01208	7.341	0.51172	10.641	0.00222
1.142	0.00055	3.642	-0.00142	7.342	0.00614	11.142	0.01567		1.142		3.642	-0.01751	7.342	0.48871	10.642	0.00879
1.143	0.000879	3.643	0.000222	7.343	0.00647	11.143	0.01501		1.143		3.643	-0.01093	7.343	0.45912	10.643	0.00879
1.144	0.00055	3.644	0.00154	7.344	0.00614	11.144	0.01469		1.144		3.644	-0.02737	7.344	0.43283	10.644	0.00879
1.145	0.000879	3.645	0.00318	7.345	0.00515	11.145	0.01304		1.145		3.645	-0.01751	7.345	0.41639	10.645	-0.00107
1.146	0.000222	3.646	0.00482	7.346	0.00417	11.146	0.01238		1.146		3.646	0.00222	7.346	0.40324	10.646	0.00222
1.147	0.00055	3.647	0.00515	7.347	0.00318	11.147	0.01206		1.147		3.647	-0.02737	7.347	0.36051	10.647	0.0055
1.148	0.00055	3.648	0.00614	7.348	0.00186	11.148	0.01173		1.148		3.648	-0.05038	7.348	0.30463	10.648	-0.00107
1.149	-0.000107	3.649	0.00647	7.349	0.00121	11.149	0.01107		1.149		3.649	-0.0438	7.349	0.25532	10.649	0.0055
1.15	-0.000107	3.65	0.00713	7.35	0.000222	11.15	0.01074		1.15		3.65	-0.02737	7.35	0.21917	10.65	0.00879
1.151	-0.000107	3.651	0.0068	7.351	-0.000436	11.151	0.01074		1.151		3.651	-0.01093	7.351	0.15671	10.651	0.00222
1.152	-0.000764	3.652	0.00647	7.352	-0.000107	11.152	0.01074		1.152		3.652	-0.02408	7.352	0.08768	10.652	0.0055
1.153	-0.000764	3.653	0.00614	7.353	-0.00109	11.153	0.00943		1.153		3.653	-0.00436	7.353	0.02194	10.653	0.0055
1.154	-0.00142	3.654	0.00581	7.354	-0.00109	11.154	0.00975		1.154		3.654	0.0055	7.354	-0.02737	10.654	0.00222
1.155	-0.00109	3.655	0.00548	7.355	-0.00109	11.155	0.00844		1.155		3.655	-0.00436	7.355	-0.07667	10.655	0.0055
1.156	-0.000764	3.656	0.00515	7.356	-0.00109	11.156	0.00647		1.156		3.656	0.02194	7.356	-0.14242	10.656	-0.00107
1.157	-0.00109	3.657	0.00449	7.357	0.000222	11.157	0.00515		1.157		3.657	0.02194	7.357	-0.19172	10.657	-0.00436
1.158	-0.000764	3.658	0.00417	7.358	0.000879	11.158	0.00351		1.158		3.658	0.00222	7.358	-0.23117	10.658	0.0055
1.159	-0.000107	3.659	0.00351	7.359	0.00285	11.159	0.00219		1.159		3.659	-0.01093	7.359	-0.27719	10.659	0.00879
1.16	-0.00109	3.66	0.00154	7.36	0.00318	11.16	0.000222		1.16		3.66	-0.01751	7.36	-0.30348	10.66	0.00222
1.161	-0.000436	3.661	-0.000436	7.361	0.00449	11.161	-0.00142		1.161		3.661	-0.01422	7.361	-0.32321	10.661	0.00222
1.162	-0.00109	3.662	-0.00175	7.362	0.00449	11.162	-0.00208		1.162		3.662	0.00222	7.362	-0.31992	10.662	0.0055
1.163	-0.000764	3.663	-0.00471	7.363	0.00417	11.163	-0.00307		1.163		3.663	0.01537	7.363	-0.2739	10.663	0.00222
1.164	-0.000764	3.664	-0.0057	7.364	0.00417	11.164	-0.00372		1.164		3.664	-0.00764	7.364	-0.27061	10.664	0.00222
1.165	-0.000436	3.665	-0.00602	7.365	0.00548	11.165	-0.00405		1.165		3.665	-0.01093	7.365	-0.25418	10.665	-0.00107
1.166	-0.000107	3.666	-0.00635	7.366	0.00581	11.166	-0.00438		1.166		3.666	0.00879	7.366	-0.22131	10.666	0.00222
1.167	-0.000764	3.667	-0.00734	7.367	0.00581	11.167	-0.0057		1.167		3.667	0.02523	7.367	-0.18186	10.667	0.00879
1.168	-0.000436	3.668	-0.00701	7.368	0.00647	11.168	-0.00635		1.168		3.668	0.02851	7.368	-0.15228	10.668	0.00222
1.169	-0.00109	3.669	-0.00635	7.369	0.0068	11.169	-0.00668		1.169		3.669	0.02194	7.369	-0.13255	10.669	0.0055
1.17	-0.000436	3.67	-0.00635	7.37	0.0068	11.17	-0.00767		1.17		3.67	0.04166	7.37	-0.08325	10.67	0.00879
1.171	-0.00109	3.671	-0.00438	7.371	0.00713	11.171	-0.00898		1.171		3.671	0.05481	7.371	-0.02737	10.671	0.00879
1.172	-0.000764	3.672	-0.00307	7.372	0.00713	11.172	-0.00865		1.172		3.672	0.05152	7.372	0.01208	10.672	0.00879
1.173	-0.00109	3.673	-0.00241	7.373	0.00713	11.173	-0.00898		1.173		3.673	0.0581	7.373	0.04824	10.673	-0.00107
1.174	-0.000436	3.674	-0.00109	7.374	0.0068	11.174	-0.00833		1.174		3.674	0.05481	7.374	0.09426	10.674	-0.00107
1.175	-0.000436	3.675	0.000222	7.375	0.00713	11.175	-0.00865		1.175		3.675	0.03837	7.375	0.12713	10.675	0.0055
1.176	-0.000107	3.676	0.000879	7.376	0.00713	11.176	-0.00767		1.176		3.676	0.02851	7.376	0.16328	10.676	0.00222
1.177	-0.000764	3.677	0.00219	7.377	0.00713	11.177	-0.00701		1.177		3.677	0.01537	7.377	0.19944	10.677	-0.00107
1.178	-0.000764	3.678	0.00186	7.378	0.0068	11.178	-0.00635		1.178		3.678	0.02194	7.378	0.21588	10.678	-0.00107
1.179	-0.000764	3.679	0.00186	7.379	0.00647	11.179	-0.00504		1.179		3.679	0.04495	7.379	0.2619	10.679	0.00222
1.18	0.000222	3.68	0.00186	7.38	0.00482	11.18	-0.00438		1.18		3.68	0.04166	7.38	0.29477	10.68	0.00222
1.181	-0.000436	3.681	0.00121	7.381	0.000879	11.181	-0.00339		1.181		3.681	0.02851	7.381	0.29148	10.681	0.00222
1.182	-0.00142	3.682	0.000879	7.382	-0.00701	11.182	-0.00307		1.182		3.682	0.02194	7.382	0.29806	10.682	-0.00436
1.183	-0.00109	3.683	-0.000107	7.383	-0.01654	11.183	-0.00274		1.183		3.683	0.05152	7.383	0.31449	10.683	0.00222
1.184	-0.000436	3.684	-0.000436	7.384	-0.0264	11.184	-0.00307		1.184		3.684	0.05481	7.384	0.32764	10.684	0.00222
1.185	-0.00109	3.685	-0.000436	7.385	-0.03495	11.185	-0.00339		1.185		3.685	0.05481	7.385	0.32764	10.685	-0.00107
1.186	-0.000764	3.686	-0.000436	7.386	-0.0412	11.186	-0.00307		1.186		3.686	0.05481	7.386	0.31449	10.686	0.00222
1.187	-0.000436	3.687	-0.000107	7.387	-0.04514	11.187	-0.00372		1.187		3.687	0.06467	7.387	0.32435	10.687	0.00879
1.188	-0.000436	3.688	0.000222	7.388	-0.04383	11.188	-0.00405		1.188		3.688	0.06796	7.388	0.33421	10.688	0.0055
1.189	-0.000107	3.689	-0.000436	7.389	-0.04251	11.189	-0.00471		1.189		3.689	0.06138	7.389	0.30463	10.689	0.00222
1.19	0.000222	3.69	-0.000436	7.39	-0.03955	11.19	-0.00438		1.19		3.69	0.07453	7.39	0.30134	10.69	-0.00107
1.191	0.000222	3.691	-0.000764	7.391	-0.03232	11.191	-0.00471		1.191		3.691	0.05152	7.391	0.28491	10.691	0.00222
1.192	0.000879	3.692	0.000879	7.392	-0.0241	11.192	-0.00405		1.192		3.692	0.0318	7.392	0.26847	10.692	0.00879
1.193	0.00055	3.693	0.000222	7.393	-0.01589	11.193	-0.00405		1.193		3.693	0.0318	7.393	0.25204	10.693	0.00879
1.194	0.000879	3.694	0.00055	7.394	-0.00833	11.194	-0.00274		1.194		3.694	0.02194	7.394	0.23231	10.694	0.0055
1.195	0.00055	3.695	-0.000764	7.395	-0.000107	11.195	-0.00208		1.195		3.695	0.03509	7.395	0.22245	10.695	0.0055
1.196	0.000222	3.696	-0.000107	7.396	0.00647	11.196	-0.000107		1.196		3.696	0.06467	7.396	0.22574	10.696	0.00222
1.197	0.00055	3.697	0.000222	7.397	0.01271	11.197	0.00055		1.197		3.697	0.04166	7.397	0.2093	10.697	0.00222
1.198	0.00055	3.698	0.00121	7.398	0.0183	11.198	0.00186		1.198		3.698	0.02523	7.398	0.17972	10.698	0.00879
1.199	0.000222	3.699	0.00186	7.399	0.02422	11.199	0.00318		1.199		3.699	0.03509	7.399	0.15671	10.699	0.0055
1.2	-0.000107	3.7	0.00219	7.4	0.02882	11.2	0.00384		1.2		3.7	0.06138	7.4	0.15671	10.7	0.00879
1.201	0.000222	3.701	0.00154	7.401	0.03243	11.201	0.00417		1.201		3.701	0.07125	7.401	0.14028	10.701	0.0055
1.202	0.00055	3.702	0.000879	7.402	0.03441	11.202	0.00417		1.202		3.702	0.06138	7.402	0.12384	10.702	0.00222
1.203	0.00055	3.703	0.00055	7.403	0.03375	11.203	0.00482		1.203		3.703	0.07453	7.403	0.10412	10.703	0.0055
1.204	0.000222	3.704	-0.000436	7.404	0.03441	11.204	0.00515		1.204		3.704	0.08439	7.404	0.10083	10.704	0.00879
1.205	-0.000107	3.705	0.000222	7.405	0.03375	11.205	0.00548		1.205		3.705	0.07453	7.405	0.09754	10.705	0.0055
1.206	0.000879	3.706	-0.000107	7.406	0.03276	11.206	0.00482		1.206		3.706	0.08111	7.406	0.06796	10.706	0.0055
1.207	0.000879	3.707	0.000222	7.407	0.03013	11.207	0.00515		1.207		3.707	0.08768	7.407	0.0581	10.707	0.00879
1.208	0.000222	3.708	-0.000764	7.408	0.02751	11.208	0.00482		1.208		3.708	0.06138	7.408	0.0318	10.708	0.01537
1.209	0.000879	3.709	0.000222	7.409	0.02455	11.209	0.00482		1.209		3.709	0.04166	7.409	0.01537	10.709	0.00222
1.21	0.00055	3.71	0.000222	7.41	0.02159	11.21	0.00384		1.21		3.71	0.04495	7.41	0.00222	10.71	0.0055
1.211	0.000879	3.711	0.00055	7.411	0.01896	11.211	0.00351		1.211		3.711	0.03837	7.411	-0.02737	10.711	0.0055
1.212	0.000879	3.712	0.000879	7.412	0.01567	11.212	0.00351		1.212		3.712	0.04824	7.412	-0.03723	10.712	0.00879
1.213	0.00121	3.713	-0.000436	7.413	0.01107	11.213	0.00285		1.213		3.713	0.05481	7.413	-0.03394	10.713	0.00222
1.214	0.000222	3.714	0.00055	7.414	0.00745	11.214	0.00219		1.214		3.714	0.0318	7.414	-0.07339	10.714	0.0055
1.215	0.000222	3.715	0.000222	7.415	0.00515	11.215	0.000879		1.215		3.715	0.01865	7.415	-0.0964	10.715	0.00222
1.216	0.00055	3.716	0.000879	7.416	0.00121	11.216	0.00055		1.216		3.716	0.0318	7.416	-0.12269	10.716	0.00222
1.217	0.000222	3.717	-0.000436	7.417	-0.00142	11.217	0.000222		1.217		3.717	0.04824	7.417	-0.14242	10.717	0.00879
1.218	0.000222	3.718	-0.000436	7.418	-0.00504	11.218	-0.000107		1.218		3.718	0.05152	7.418	-0.16542	10.718	0.00222
1.219	0.000222	3.719	0.000222	7.419	-0.00734	11.219	-0.000436		1.219		3.719	0.03837	7.419	-0.19501	10.719	0.0055
1.22	0.00055	3.72	-0.000436	7.42	-0.00865	11.22	-0.000764		1.22		3.72	0.04495	7.42	-0.21473	10.72	0.0055
1.221	0.000879	3.721	-0.000107	7.421	-0.0103	11.221	-0.00175		1.221		3.721	0.05481	7.421	-0.22131	10.721	0.0055
1.222	0.000222	3.722	-0.000764	7.422	-0.01063	11.222	-0.00142		1.222		3.722	0.03837	7.422	-0.24432	10.722	0.0055
1.223	0.000879	3.723	-0.000436	7.423	-0.01063	11.223	-0.00241		1.223		3.723	0.05152	7.423	-0.26075	10.723	-0.00107
1.224	0.000879	3.724	-0.000107	7.424	-0.01063	11.224	-0.00208		1.224		3.724	0.04166	7.424	-0.26075	10.724	0.00222
1.225	0.000222	3.725	0.00055	7.425	-0.0103	11.225	-0.00241		1.225		3.725	0.00879	7.425	-0.27061	10.725	0.0055
1.226	0.00055	3.726	-0.000107	7.426	-0.00898	11.226	-0.00208		1.226		3.726	0.0055	7.426	-0.28047	10.726	0.00222
1.227	0.000879	3.727	0.00055	7.427	-0.00865	11.227	-0.00241		1.227		3.727	-0.00436	7.427	-0.28047	10.727	0.00222
1.228	0.000879	3.728	0.00055	7.428	-0.00833	11.228	-0.00208		1.228		3.728	0.00222	7.428	-0.28705	10.728	0.0055
1.229	0.000222	3.729	0.000222	7.429	-0.00734	11.229	-0.00175		1.229		3.729	0.01537	7.429	-0.2739	10.729	0.00222
1.23	0.000222	3.73	0.000879	7.43	-0.00635	11.23	-0.00208		1.23		3.73	0.0055	7.43	-0.25746	10.73	0.00222
1.231	0.000222	3.731	0.00055	7.431	-0.00602	11.231	-0.00142		1.231		3.731	-0.02408	7.431	-0.26404	10.731	0.00222
1.232	-0.000764	3.732	-0.000107	7.432	-0.00471	11.232	-0.00109		1.232		3.732	-0.03065	7.432	-0.26404	10.732	0.00222
1.233	0.000222	3.733	-0.000107	7.433	-0.00372	11.233	-0.00142		1.233		3.733	-0.00764	7.433	-0.2476	10.733	0.0055
1.234	0.00055	3.734	-0.000764	7.434	-0.00438	11.234	-0.00142		1.234		3.734	0.0055	7.434	-0.22788	10.734	0.00879
1.235	-0.000436	3.735	-0.000107	7.435	-0.00274	11.235	-0.000436		1.235		3.735	-0.00107	7.435	-0.21473	10.735	0.00222
1.236	-0.000764	3.736	0.000222	7.436	-0.00339	11.236	-0.000436		1.236		3.736	0.00222	7.436	-0.22131	10.736	0.00879
1.237	-0.000107	3.737	0.000222	7.437	-0.00339	11.237	-0.000107		1.237		3.737	0.01208	7.437	-0.19172	10.737	-0.00107
1.238	-0.000436	3.738	0.000879	7.438	-0.00241	11.238	-0.000107		1.238		3.738	0.01208	7.438	-0.15556	10.738	0.0055
1.239	-0.000436	3.739	0.000222	7.439	-0.00175	11.239	-0.000107		1.239		3.739	0.00879	7.439	-0.16214	10.739	0.0055
1.24	-0.000436	3.74	-0.000436	7.44	-0.00142	11.24	-0.000107		1.24		3.74	0.02194	7.44	-0.14242	10.74	0.0055
1.241	-0.000107	3.741	-0.000107	7.441	-0.00109	11.241	0.000222		1.241		3.741	-0.00107	7.441	-0.13255	10.741	0.00879
1.242	0.000222	3.742	-0.000107	7.442	-0.00109	11.242	0.00055		1.242		3.742	-0.01751	7.442	-0.11612	10.742	0.0055
1.243	0.000222	3.743	-0.000436	7.443	0.000222	11.243	0.000222		1.243		3.743	-0.01422	7.443	-0.09968	10.743	0.00222
1.244	0.000222	3.744	-0.000107	7.444	0.000222	11.244	0.000222		1.244		3.744	-0.03065	7.444	-0.0964	10.744	0.00222
1.245	-0.000764	3.745	-0.000107	7.445	0.000879	11.245	0.000222		1.245		3.745	-0.01422	7.445	-0.06352	10.745	0.0055
1.246	-0.000764	3.746	-0.000436	7.446	0.00154	11.246	0.00055		1.246		3.746	0.00879	7.446	-0.02079	10.746	0.00222
1.247	0.000222	3.747	-0.000107	7.447	0.00154	11.247	0.00121		1.247		3.747	-0.00436	7.447	0.00222	10.747	0.00222
1.248	-0.000107	3.748	-0.000436	7.448	0.00219	11.248	0.000879		1.248		3.748	-0.02737	7.448	0.01208	10.748	-0.00107
1.249	-0.00109	3.749	0.000222	7.449	0.00351	11.249	0.000879		1.249		3.749	-0.01751	7.449	0.04495	10.749	0.0055
1.25	-0.00109	3.75	-0.000436	7.45	0.00318	11.25	0.00121		1.25		3.75	0.0055	7.45	0.07782	10.75	0.00879
1.251	-0.00175	3.751	0.00055	7.451	0.00285	11.251	0.00121		1.251		3.751	0.02194	7.451	0.11069	10.751	0.00222
1.252	-0.00241	3.752	-0.000436	7.452	0.00252	11.252	0.00121		1.252		3.752	0.01537	7.452	0.1337	10.752	0.00222
1.253	-0.00175	3.753	-0.000107	7.453	0.00219	11.253	0.00121		1.253		3.753	0.02851	7.453	0.15342	10.753	0.0055
1.254	-0.00208	3.754	-0.000107	7.454	0.00318	11.254	0.000879		1.254		3.754	0.05152	7.454	0.19944	10.754	0.0055
1.255	-0.00307	3.755	-0.000436	7.455	0.00285	11.255	0.000879		1.255		3.755	0.04166	7.455	0.22574	10.755	0.00879
1.256	-0.00241	3.756	0.000222	7.456	0.00285	11.256	0.00055		1.256		3.756	0.04824	7.456	0.21917	10.756	0.0055
1.257	-0.00307	3.757	-0.000107	7.457	0.00219	11.257	0.00055		1.257		3.757	0.04824	7.457	0.23889	10.757	0.00222
1.258	-0.00438	3.758	-0.000107	7.458	0.00252	11.258	0.000222		1.258		3.758	0.02851	7.458	0.24875	10.758	0.0055
1.259	-0.00668	3.759	0.000879	7.459	0.00252	11.259	0.000222		1.259		3.759	0.01208	7.459	0.2619	10.759	0.0055
1.26	-0.00931	3.76	0.00055	7.46	0.00219	11.26	-0.000436		1.26		3.76	0.00879	7.46	0.26847	10.76	-0.00107
1.261	0.00351	3.761	-0.000107	7.461	0.00121	11.261	-0.000436		1.261		3.761	0.01208	7.461	0.2619	10.761	0.00222
1.262	0.39862	3.762	0.00055	7.462	0.000222	11.262	-0.000764		1.262		3.762	0.02523	7.462	0.27176	10.762	0.0055
1.263	0.00713	3.763	-0.000107	7.463	-0.00175	11.263	-0.000436		1.263		3.763	0.03837	7.463	0.29806	10.763	0.0055
1.264	-0.41048	3.764	0.000222	7.464	-0.00339	11.264	-0.000107		1.264		3.764	0.02523	7.464	0.28491	10.764	0.0055
1.265	0.05512	3.765	0.000222	7.465	-0.00504	11.265	-0.000436		1.265		3.765	0.01208	7.465	0.26847	10.765	-0.00107
1.266	0.2931	3.766	0.000879	7.466	-0.00635	11.266	-0.000436		1.266		3.766	0.0318	7.466	0.2619	10.766	0.00222
1.267	0.1442	3.767	0.000222	7.467	-0.00767	11.267	-0.000107		1.267		3.767	0.05481	7.467	0.26847	10.767	0.0055
1.268	0.09095	3.768	0.000222	7.468	-0.00865	11.268	-0.000107		1.268		3.768	0.0581	7.468	0.26518	10.768	0.00222
1.269	0.0607	3.769	-0.000107	7.469	-0.00964	11.269	-0.000107		1.269		3.769	0.05152	7.469	0.23889	10.769	0.0055
1.27	0.03112	3.77	-0.000107	7.47	-0.00997	11.27	-0.000107		1.27		3.77	0.06467	7.47	0.2356	10.77	0.0055
1.271	0.02553	3.771	0.000222	7.471	-0.0103	11.271	-0.00109		1.271		3.771	0.07782	7.471	0.2356	10.771	0.00222
1.272	0.04361	3.772	-0.000436	7.472	-0.00997	11.272	-0.000764		1.272		3.772	0.0581	7.472	0.21917	10.772	0.00222
1.273	0.07122	3.773	-0.000107	7.473	-0.00964	11.273	-0.000107		1.273		3.773	0.07453	7.473	0.19944	10.773	0.00222
1.274	0.07517	3.774	-0.000436	7.474	-0.00931	11.274	-0.00109		1.274		3.774	0.06796	7.474	0.17643	10.774	0.00222
1.275	0.06465	3.775	-0.000107	7.475	-0.00767	11.275	-0.000436		1.275		3.775	0.05152	7.475	0.15671	10.775	0.0055
1.276	0.0584	3.776	-0.000107	7.476	-0.0057	11.276	-0.000436		1.276		3.776	0.03837	7.476	0.13041	10.776	0.00222
1.277	0.04756	3.777	-0.000436	7.477	-0.00504	11.277	-0.000107		1.277		3.777	0.02851	7.477	0.11726	10.777	0.00222
1.278	0.04	3.778	-0.000107	7.478	-0.00274	11.278	-0.000107		1.278		3.778	0.03509	7.478	0.08768	10.778	0.0055
1.279	0.03901	3.779	-0.000107	7.479	-0.00175	11.279	0.000222		1.279		3.779	0.05481	7.479	0.09426	10.779	0.00222
1.28	0.03408	3.78	0.00055	7.48	0.000222	11.28	-0.000436		1.28		3.78	0.04824	7.48	0.09426	10.78	-0.00107
1.281	0.02948	3.781	0.000222	7.481	0.00154	11.281	0.000879		1.281		3.781	0.0318	7.481	0.0581	10.781	0.00222
1.282	0.02751	3.782	-0.000107	7.482	0.00384	11.282	0.00055		1.282		3.782	0.02851	7.482	0.03837	10.782	0.0055
1.283	0.03506	3.783	0.000879	7.483	0.00417	11.283	-0.000107		1.283		3.783	0.05152	7.483	0.0318	10.783	0.00222
1.284	0.04756	3.784	-0.000436	7.484	0.00482	11.284	0.000222		1.284		3.784	0.07125	7.484	0.02523	10.784	-0.00107
1.285	0.04821	3.785	0.000222	7.485	0.00548	11.285	0.000879		1.285		3.785	0.06138	7.485	0.01208	10.785	0.00222
1.286	-0.00438	3.786	0.000222	7.486	0.00647	11.286	0.00055		1.286		3.786	0.06467	7.486	-0.01422	10.786	0.00222
1.287	-0.08458	3.787	-0.000107	7.487	0.0068	11.287	0.00121		1.287		3.787	0.07453	7.487	-0.02737	10.787	-0.00107
1.288	-0.10102	3.788	0.000879	7.488	0.0068	11.288	0.000222		1.288		3.788	0.06467	7.488	-0.01422	10.788	0.0055
1.289	-0.07735	3.789	0.000222	7.489	0.0068	11.289	0.000879		1.289		3.789	0.07125	7.489	-0.03394	10.789	-0.00107
1.29	-0.04481	3.79	0.000222	7.49	0.00647	11.29	0.000879		1.29		3.79	0.07782	7.49	-0.04052	10.79	0.00222
1.291	-0.02509	3.791	-0.000436	7.491	0.00548	11.291	-0.000107		1.291		3.791	0.05481	7.491	-0.04709	10.791	0.00222
1.292	-0.02279	3.792	0.00055	7.492	0.00515	11.292	0.000222		1.292		3.792	0.0318	7.492	-0.05695	10.792	0.00879
1.293	-0.09116	3.793	0.00055	7.493	0.00482	11.293	0.000222		1.293		3.793	0.02523	7.493	-0.06352	10.793	0.00222
1.294	-0.11779	3.794	-0.000107	7.494	0.00417	11.294	-0.000436		1.294		3.794	0.01865	7.494	-0.07667	10.794	-0.00107
1.295	-0.06946	3.795	-0.000436	7.495	0.00515	11.295	-0.000107		1.295		3.795	0.02851	7.495	-0.07667	10.795	0.0055
1.296	-0.03659	3.796	-0.000107	7.496	0.00384	11.296	0.00055		1.296		3.796	0.04824	7.496	-0.07339	10.796	0.00222
1.297	-0.02673	3.797	-0.000107	7.497	0.00351	11.297	-0.000436		1.297		3.797	0.02523	7.497	-0.07667	10.797	0.00222
1.298	-0.03626	3.798	0.00055	7.498	0.00219	11.298	-0.000107		1.298		3.798	0.01208	7.498	-0.09311	10.798	0.00222
1.299	-0.05204	3.799	0.00055	7.499	0.00219	11.299	0.000222		1.299		3.799	0.01208	7.499	-0.09968	10.799	-0.00436
1.3	-0.05434	3.8	-0.000107	7.5	0.00219	11.3	0.000222		1.3		3.8	0.03837	7.5	-0.0964	10.8	0.00222
1.301	-0.04974	3.801	0.000222	7.501	0.00186	11.301	-0.000107		1.301		3.801	0.04824	7.501	-0.09968	10.801	0.00222
1.302	-0.04613	3.802	-0.000107	7.502	0.000879	11.302	-0.000107		1.302		3.802	0.0318	7.502	-0.0964	10.802	0.00222
1.303	-0.03462	3.803	-0.000107	7.503	0.000879	11.303	0.000222		1.303		3.803	0.05152	7.503	-0.10626	10.803	0.0055
1.304	-0.008	3.804	-0.000764	7.504	0.00055	11.304	-0.000107		1.304		3.804	0.04824	7.504	-0.0964	10.804	0.0055
1.305	0.02159	3.805	0.000222	7.505	0.00055	11.305	0.000222		1.305		3.805	0.03837	7.505	-0.07667	10.805	0.00222
1.306	0.02488	3.806	-0.000436	7.506	0.000879	11.306	-0.000107		1.306		3.806	0.04495	7.506	-0.08982	10.806	0.00222
1.307	0.01567	3.807	-0.000764	7.507	-0.000107	11.307	-0.000764		1.307		3.807	0.04166	7.507	-0.08654	10.807	0.0055
1.308	0.02192	3.808	-0.00109	7.508	-0.000764	11.308	-0.000436		1.308		3.808	0.01865	7.508	-0.08982	10.808	0.00222
1.309	0.03572	3.809	-0.000107	7.509	-0.000107	11.309	-0.000107		1.309		3.809	-0.00107	7.509	-0.09311	10.809	0.0055
1.31	0.0091	3.81	-0.000107	7.51	-0.000107	11.31	-0.000107		1.31		3.81	-0.00764	7.51	-0.07996	10.81	0.00222
1.311	-0.00898	3.811	-0.000107	7.511	-0.000107	11.311	-0.000436		1.311		3.811	-0.00764	7.511	-0.08654	10.811	0.00879
1.312	-0.01457	3.812	-0.000107	7.512	-0.00109	11.312	-0.000764		1.312		3.812	0.00879	7.512	-0.0701	10.812	0.00222
1.313	-0.02575	3.813	-0.00109	7.513	-0.00109	11.313	-0.000107		1.313		3.813	0.01537	7.513	-0.04052	10.813	-0.00107
1.314	-0.04218	3.814	-0.000107	7.514	-0.000764	11.314	0.00055		1.314		3.814	-0.00436	7.514	-0.0438	10.814	-0.00107
1.315	-0.05171	3.815	0.00055	7.515	-0.000436	11.315	-0.000107		1.315		3.815	-0.01422	7.515	-0.05038	10.815	-0.00107
1.316	-0.05566	3.816	0.000222	7.516	-0.000436	11.316	0.000222		1.316		3.816	-0.00764	7.516	-0.0438	10.816	0.0055
1.317	-0.06914	3.817	0.000222	7.517	-0.000107	11.317	0.000222		1.317		3.817	0.01865	7.517	-0.03065	10.817	0.0055
1.318	-0.06355	3.818	-0.000107	7.518	-0.000436	11.318	0.00055		1.318		3.818	0.02194	7.518	-0.02079	10.818	-0.00107
1.319	-0.01884	3.819	0.000222	7.519	-0.000107	11.319	0.000222		1.319		3.819	0.01865	7.519	-0.02737	10.819	0.0055
1.32	0.03934	3.82	0.000222	7.52	-0.000107	11.32	0.00055		1.32		3.82	0.02194	7.52	-0.01422	10.82	0.00222
1.321	0.05873	3.821	0.000879	7.521	0.000222	11.321	-0.000107		1.321		3.821	0.03837	7.521	0.00222	10.821	0.00222
1.322	0.03046	3.822	-0.000107	7.522	0.000879	11.322	0.000222		1.322		3.822	0.01865	7.522	0.00879	10.822	-0.00107
1.323	-0.01621	3.823	0.000222	7.523	0.000879	11.323	0.00055		1.323		3.823	0.03837	7.523	0.01865	10.823	-0.00107
1.324	-0.04646	3.824	-0.000107	7.524	0.00055	11.324	-0.000107		1.324		3.824	0.0318	7.524	0.02523	10.824	0.0055
1.325	-0.04646	3.825	-0.000107	7.525	0.00055	11.325	-0.000436		1.325		3.825	-0.00107	7.525	0.02851	10.825	0.00879
1.326	-0.05336	3.826	-0.000107	7.526	0.00055	11.326	0.000222		1.326		3.826	-0.00764	7.526	0.02851	10.826	0.0055
1.327	-0.04941	3.827	0.00055	7.527	0.000222	11.327	-0.000107		1.327		3.827	-0.01751	7.527	0.04824	10.827	0.00222
1.328	-0.04054	3.828	0.000879	7.528	0.00055	11.328	-0.000107		1.328		3.828	-0.00436	7.528	0.04824	10.828	0.00879
1.329	-0.03002	3.829	0.000222	7.529	0.000222	11.329	0.000222		1.329		3.829	0.02194	7.529	0.07782	10.829	0.0055
1.33	-0.01654	3.83	0.000222	7.53	-0.000436	11.33	0.000222		1.33		3.83	0.00879	7.53	0.09426	10.83	0.00222
1.331	-0.01687	3.831	-0.000107	7.531	-0.000764	11.331	0.000222		1.331		3.831	-0.00436	7.531	0.08439	10.831	0.00222
1.332	-0.01687	3.832	0.000222	7.532	0.000222	11.332	0.000222		1.332		3.832	-0.00107	7.532	0.09426	10.832	-0.00436
1.333	-0.01457	3.833	0.00055	7.533	0.000222	11.333	0.00055		1.333		3.833	0.01865	7.533	0.09754	10.833	0.0055
1.334	-0.00964	3.834	-0.000107	7.534	-0.00109	11.334	0.00055		1.334		3.834	0.03837	7.534	0.11726	10.834	0.0055
1.335	-0.00635	3.835	-0.000107	7.535	-0.00109	11.335	-0.000107		1.335		3.835	0.0318	7.535	0.11398	10.835	0.00222
1.336	-0.00833	3.836	0.000222	7.536	-0.00175	11.336	0.000222		1.336		3.836	0.0318	7.536	0.10083	10.836	0.0055
1.337	-0.01161	3.837	-0.000436	7.537	-0.00175	11.337	0.000222		1.337		3.837	0.04166	7.537	0.11069	10.837	0.00222
1.338	-0.01391	3.838	0.000222	7.538	-0.00109	11.338	-0.000107		1.338		3.838	0.04495	7.538	0.12713	10.838	0.00222
1.339	-0.01128	3.839	0.00055	7.539	-0.00109	11.339	-0.000107		1.339		3.839	0.05152	7.539	0.1074	10.839	0.00879
1.34	-0.00109	3.84	-0.000107	7.54	-0.00208	11.34	-0.000107		1.34		3.84	0.05481	7.54	0.11398	10.84	0.00222
1.341	0.0068	3.841	-0.000436	7.541	-0.00274	11.341	-0.000107		1.341		3.841	0.03837	7.541	0.1074	10.841	0.00222
1.342	0.0091	3.842	0.00055	7.542	-0.00274	11.342	0.000222		1.342		3.842	0.01537	7.542	0.10083	10.842	0.0055
1.343	0.01173	3.843	0.00055	7.543	-0.00208	11.343	-0.000764		1.343		3.843	0.02194	7.543	0.09426	10.843	0.00222
1.344	0.01469	3.844	0.000222	7.544	-0.00241	11.344	-0.000764		1.344		3.844	0.00879	7.544	0.09097	10.844	0.00879
1.345	0.01436	3.845	-0.000107	7.545	-0.00241	11.345	-0.000107		1.345		3.845	0.02851	7.545	0.09426	10.845	-0.00107
1.346	0.01436	3.846	-0.000107	7.546	-0.00175	11.346	0.00055		1.346		3.846	0.04824	7.546	0.1074	10.846	0.0055
1.347	0.01436	3.847	-0.000436	7.547	-0.00175	11.347	-0.000436		1.347		3.847	0.02523	7.547	0.10083	10.847	0.0055
1.348	0.01534	3.848	0.00055	7.548	-0.00142	11.348	0.000222		1.348		3.848	0.0055	7.548	0.08111	10.848	0.00222
1.349	0.01436	3.849	-0.000107	7.549	-0.00109	11.349	0.000222		1.349		3.849	0.02194	7.549	0.07782	10.849	0.0055
1.35	0.01206	3.85	-0.000107	7.55	-0.000436	11.35	-0.000107		1.35		3.85	0.04495	7.55	0.08111	10.85	0.0055
1.351	0.0091	3.851	-0.000436	7.551	-0.000436	11.351	-0.000107		1.351		3.851	0.05152	7.551	0.06796	10.851	0.00222
1.352	0.00417	3.852	-0.000107	7.552	-0.000107	11.352	0.00055		1.352		3.852	0.04166	7.552	0.0581	10.852	0.0055
1.353	-0.00109	3.853	-0.000436	7.553	0.00055	11.353	0.000222		1.353		3.853	0.04495	7.553	0.05152	10.853	0.00222
1.354	-0.0057	3.854	0.000222	7.554	0.00055	11.354	-0.000107		1.354		3.854	0.07125	7.554	0.04495	10.854	0.0055
1.355	-0.0103	3.855	-0.000107	7.555	0.00055	11.355	0.000222		1.355		3.855	0.0581	7.555	0.0581	10.855	0.00879
1.356	-0.0149	3.856	0.00055	7.556	0.000879	11.356	-0.000107		1.356		3.856	0.06467	7.556	0.02851	10.856	0.0055
1.357	-0.01687	3.857	0.00055	7.557	0.00121	11.357	-0.000107		1.357		3.857	0.06796	7.557	0.0318	10.857	-0.00107
1.358	-0.01884	3.858	-0.000107	7.558	0.000879	11.358	-0.000107		1.358		3.858	0.04166	7.558	0.0318	10.858	0.00879
1.359	-0.0195	3.859	0.000222	7.559	0.00186	11.359	0.000222		1.359		3.859	0.02851	7.559	0.02851	10.859	0.00879
1.36	-0.02114	3.86	-0.000107	7.56	0.00121	11.36	-0.000436		1.36		3.86	0.02851	7.56	0.02851	10.86	0.0055
1.361	-0.02082	3.861	-0.000436	7.561	0.00186	11.361	-0.000436		1.361		3.861	0.02194	7.561	0.01537	10.861	-0.00107
1.362	-0.02114	3.862	-0.000436	7.562	0.00121	11.362	-0.000107		1.362		3.862	0.03509	7.562	0.02523	10.862	-0.00107
1.363	-0.01589	3.863	-0.00142	7.563	0.00121	11.363	0.000222		1.363		3.863	0.04495	7.563	0.04166	10.863	0.0055
1.364	-0.00734	3.864	-0.000436	7.564	0.00121	11.364	0.00055		1.364		3.864	0.02523	7.564	0.02194	10.864	0.0055
1.365	0.00482	3.865	0.000222	7.565	0.00121	11.365	0.000222		1.365		3.865	0.01865	7.565	0.00879	10.865	0.00222
1.366	0.01337	3.866	0.000222	7.566	0.00121	11.366	0.000222		1.366		3.866	0.03509	7.566	0.0055	10.866	0.0055
1.367	0.01403	3.867	-0.000436	7.567	0.00121	11.367	-0.000107		1.367		3.867	0.05481	7.567	0.00879	10.867	0.00879
1.368	0.00811	3.868	-0.000436	7.568	0.00121	11.368	0.000222		1.368		3.868	0.05152	7.568	0.00222	10.868	0.0055
1.369	0.00285	3.869	0.000222	7.569	0.00121	11.369	0.000222		1.369		3.869	0.04166	7.569	-0.01093	10.869	-0.00107
1.37	-0.00241	3.87	0.000222	7.57	0.000879	11.37	0.000222		1.37		3.87	0.05152	7.57	-0.00107	10.87	0.00222
1.371	-0.00602	3.871	-0.000107	7.571	0.00055	11.371	-0.000107		1.371		3.871	0.06138	7.571	0.0055	10.871	0.00222
1.372	-0.00701	3.872	0.00055	7.572	0.00055	11.372	0.000222		1.372		3.872	0.03509	7.572	-0.00107	10.872	0.0055
1.373	-0.00635	3.873	-0.000107	7.573	0.000879	11.373	0.000222		1.373		3.873	0.03509	7.573	-0.00436	10.873	0.0055
1.374	-0.00734	3.874	0.000222	7.574	0.000222	11.374	-0.000107		1.374		3.874	0.02523	7.574	-0.00764	10.874	0.0055
1.375	-0.00701	3.875	0.00055	7.575	0.000222	11.375	-0.000764		1.375		3.875	0.00222	7.575	-0.00764	10.875	0.00222
1.376	-0.00833	3.876	0.000222	7.576	0.00055	11.376	-0.000107		1.376		3.876	0.01208	7.576	-0.00436	10.876	0.00222
1.377	-0.008	3.877	0.000222	7.577	0.00055	11.377	-0.000436		1.377		3.877	0.01208	7.577	-0.00436	10.877	0.0055
1.378	-0.00734	3.878	0.00055	7.578	0.00055	11.378	0.000222		1.378		3.878	0.02523	7.578	-0.00107	10.878	0.00222
1.379	-0.00602	3.879	0.00055	7.579	0.000879	11.379	-0.000107		1.379		3.879	0.02851	7.579	0.01208	10.879	0.0055
1.38	-0.00438	3.88	0.000879	7.58	-0.000107	11.38	-0.000107		1.38		3.88	-0.60261	7.58	0.02194	10.88	0.00222
1.381	-0.00274	3.881	0.000222	7.581	-0.000107	11.381	0.00055		1.381		3.881	0.04166	7.581	0.00222	10.881	0.00879
1.382	-0.000764	3.882	-0.000107	7.582	0.00055	11.382	0.00055		1.382		3.882	-0.86558	7.582	-0.00107	10.882	0.00222
1.383	0.00121	3.883	0.000222	7.583	0.00055	11.383	-0.000107		1.383		3.883	-3.7122	7.583	0.00879	10.883	0.00879
1.384	0.00186	3.884	-0.000436	7.584	-0.000107	11.384	0.000222		1.384		3.884	-3.3046	7.584	0.01865	10.884	0.0055
1.385	0.00219	3.885	0.00055	7.585	0.00055	11.385	0.000222		1.385		3.885	-1.46383	7.585	0.00879	10.885	0.00222
1.386	0.00252	3.886	-0.000107	7.586	-0.000107	11.386	0.000222		1.386		3.886	-1.02007	7.586	-0.00107	10.886	0.0055
1.387	0.00417	3.887	-0.000107	7.587	-0.000107	11.387	0.00055		1.387		3.887	-1.53614	7.587	0.01208	10.887	0.0055
1.388	0.00614	3.888	0.000222	7.588	0.00055	11.388	0.000222		1.388		3.888	-2.7195	7.588	0.03509	10.888	0.00222
1.389	0.00975	3.889	0.000222	7.589	0.00055	11.389	0.000222		1.389		3.889	-3.16654	7.589	0.02194	10.889	0.0055
1.39	0.0137	3.89	0.000222	7.59	0.000222	11.39	0.000222		1.39		3.89	-3.00876	7.59	0.02194	10.89	-0.00107
1.391	0.01567	3.891	-0.000436	7.591	-0.000107	11.391	-0.000107		1.391		3.891	-3.04163	7.591	0.01865	10.891	0.00222
1.392	0.01732	3.892	0.000222	7.592	-0.000436	11.392	-0.000107		1.392		3.892	-2.46968	7.592	0.01208	10.892	0.00879
1.393	0.01797	3.893	0.00055	7.593	-0.000436	11.393	-0.000436		1.393		3.893	-1.3948	7.593	0.01208	10.893	0.00879
1.394	0.01764	3.894	-0.000107	7.594	0.000222	11.394	0.000222		1.394		3.894	-0.24103	7.594	0.0055	10.894	0.00222
1.395	0.01863	3.895	-0.000107	7.595	-0.000107	11.395	-0.000436		1.395		3.895	0.72538	7.595	0.01208	10.895	0.0055
1.396	0.02093	3.896	-0.000436	7.596	-0.000436	11.396	0.00055		1.396		3.896	2.98033	7.596	0.02523	10.896	0.00879
1.397	0.02356	3.897	0.000222	7.597	-0.000764	11.397	-0.000436		1.397		3.897	5.04462	7.597	0.02523	10.897	0.00222
1.398	0.02356	3.898	0.000222	7.598	-0.00109	11.398	0.00055		1.398		3.898	5.91571	7.598	0.01537	10.898	0.00222
1.399	0.0229	3.899	-0.000107	7.599	-0.000764	11.399	0.000222		1.399		3.899	5.55741	7.599	0.01537	10.899	-0.00107
1.4	0.02192	3.9	-0.000107	7.6	-0.000436	11.4	0.000222		1.4		3.9	5.21555	7.6	0.01537	10.9	0.0055
1.401	0.0206	3.901	-0.000107	7.601	-0.000764	11.401	-0.000107		1.401		3.901	5.13995	7.601	0.0318	10.901	0.00222
1.402	0.01929	3.902	-0.000107	7.602	-0.000107	11.402	-0.000107		1.402		3.902	4.96902	7.602	0.02194	10.902	0.00222
1.403	0.016	3.903	-0.000436	7.603	-0.000764	11.403	-0.000107		1.403		3.903	5.11037	7.603	0.01865	10.903	0.00222
1.404	0.01173	3.904	-0.000436	7.604	-0.000764	11.404	-0.000107		1.404		3.904	4.236	7.604	0.02523	10.904	0.00222
1.405	0.0068	3.905	-0.000436	7.605	0.000222	11.405	0.000222		1.405		3.905	1.9416	7.605	0.04166	10.905	0.00222
1.406	0.00121	3.906	0.000222	7.606	-0.000107	11.406	-0.000107		1.406		3.906	-0.3758	7.606	0.02523	10.906	0.00222
1.407	-0.00307	3.907	-0.000107	7.607	-0.000764	11.407	-0.000107		1.407		3.907	-2.12782	7.607	0.02523	10.907	0.0055
1.408	-0.00701	3.908	-0.000107	7.608	-0.000436	11.408	-0.000107		1.408		3.908	-2.56172	7.608	0.02851	10.908	0.00222
1.409	-0.01095	3.909	0.00055	7.609	-0.000107	11.409	0.00055		1.409		3.909	-2.0062	7.609	0.01865	10.909	0.0055
1.41	-0.01227	3.91	0.00055	7.61	-0.000436	11.41	0.000222		1.41		3.91	-1.26003	7.61	0.00222	10.91	0.00222
1.411	-0.01293	3.911	-0.000436	7.611	-0.000764	11.411	0.000222		1.411		3.911	-0.90831	7.611	-0.33635	10.911	-0.00107
1.412	-0.01391	3.912	0.000222	7.612	-0.000436	11.412	-0.000107		1.412		3.912	-0.51714	7.612	-0.4021	10.912	0.00879
1.413	-0.0126	3.913	-0.000107	7.613	-0.000436	11.413	-0.000107		1.413		3.913	-0.37251	7.613	-2.53213	10.913	-0.00107
1.414	-0.01293	3.914	0.000222	7.614	-0.000436	11.414	-0.000107		1.414		3.914	-0.54015	7.614	-3.34076	10.914	0.0055
1.415	-0.01161	3.915	0.00055	7.615	0.00055	11.415	-0.000107		1.415		3.915	-0.86558	7.615	-3.44595	10.915	0.00879
1.416	-0.00898	3.916	-0.000107	7.616	0.00055	11.416	-0.000107		1.416		3.916	-1.3192	7.616	-2.50584	10.916	0.0055
1.417	-0.008	3.917	-0.000107	7.617	0.00055	11.417	0.000222		1.417		3.917	-1.93717	7.617	-2.93316	10.917	0.0055
1.418	-0.00537	3.918	-0.000436	7.618	-0.000436	11.418	-0.000107		1.418		3.918	-2.5913	7.618	-3.1008	10.918	0.00222
1.419	-0.00471	3.919	0.000222	7.619	0.00055	11.419	-0.000107		1.419		3.919	-3.11724	7.619	-3.67604	10.919	0.0055
1.42	-0.00241	3.92	-0.000107	7.62	0.00055	11.42	0.000222		1.42		3.92	-3.4065	7.62	-5.16838	10.92	0.00222
1.421	-0.00109	3.921	-0.000107	7.621	0.000222	11.421	0.000222		1.421		3.921	-3.45581	7.621	-5.44121	10.921	0.00222
1.422	0.00055	3.922	0.000222	7.622	0.000222	11.422	-0.000107		1.422		3.922	-3.37034	7.622	-3.65632	10.922	0.00222
1.423	0.000879	3.923	-0.000107	7.623	0.00055	11.423	-0.000107		1.423		3.923	-3.1008	7.623	-1.83856	10.923	0.00222
1.424	0.00154	3.924	0.000222	7.624	0.00055	11.424	0.000222		1.424		3.924	-2.64718	7.624	-1.35864	10.924	0.0055
1.425	0.00055	3.925	-0.000107	7.625	0.00055	11.425	-0.00109		1.425		3.925	-2.01606	7.625	-1.44411	10.925	0.00879
1.426	0.00055	3.926	-0.000764	7.626	0.00055	11.426	-0.000107		1.426		3.926	-1.17456	7.626	-1.55587	10.926	0.00222
1.427	-0.00109	3.927	-0.000107	7.627	0.00055	11.427	-0.000107		1.427		3.927	-0.43825	7.627	-1.63147	10.927	0.0055
1.428	-0.00241	3.928	0.000222	7.628	0.00121	11.428	-0.000107		1.428		3.928	0.15014	7.628	-1.04965	10.928	0.0055
1.429	-0.00307	3.929	0.000879	7.629	0.00055	11.429	0.00055		1.429		3.929	0.70237	7.629	-0.17857	10.929	0.00222
1.43	-0.00339	3.93	0.000879	7.63	0.00055	11.43	-0.000436		1.43		3.93	1.06395	7.63	0.39009	10.93	0.0055
1.431	-0.00504	3.931	-0.000107	7.631	-0.000107	11.431	0.000222		1.431		3.931	1.2283	7.631	0.60376	10.931	0.00222
1.432	-0.00504	3.932	-0.000107	7.632	0.00055	11.432	0.000222		1.432		3.932	1.25131	7.632	0.80756	10.932	0.00879
1.433	-0.00471	3.933	0.000222	7.633	0.000222	11.433	-0.000436		1.433		3.933	1.17242	7.633	0.96534	10.933	0.00222
1.434	-0.00438	3.934	0.000222	7.634	0.00055	11.434	-0.000107		1.434		3.934	1.18886	7.634	1.10011	10.934	0.0055
1.435	-0.00339	3.935	-0.000107	7.635	0.00055	11.435	0.000222		1.435		3.935	1.14284	7.635	1.28747	10.935	0.00222
1.436	-0.00438	3.936	0.00055	7.636	0.000222	11.436	-0.000107		1.436		3.936	1.00149	7.636	1.5603	10.936	0.0055
1.437	-0.00372	3.937	-0.000107	7.637	0.000222	11.437	0.000222		1.437		3.937	0.80427	7.637	1.82655	10.937	0.00222
1.438	-0.00307	3.938	0.000879	7.638	0.000222	11.438	0.000222		1.438		3.938	0.49857	7.638	2.10267	10.938	0.00879
1.439	-0.00208	3.939	-0.000436	7.639	0.000879	11.439	-0.000107		1.439		3.939	0.17972	7.639	2.29004	10.939	0.00879
1.44	-0.000764	3.94	0.000222	7.64	0.000222	11.44	-0.000107		1.44		3.94	-0.06024	7.64	2.63847	10.94	0.0055
1.441	-0.000436	3.941	-0.000436	7.641	-0.000107	11.441	-0.000107		1.441		3.941	-0.21144	7.641	3.11838	10.941	0.0055
1.442	0.000222	3.942	0.000222	7.642	0.000222	11.442	-0.000436		1.442		3.942	-0.2739	7.642	3.66076	10.942	0.0055
1.443	0.000879	3.943	0.000879	7.643	-0.000107	11.443	-0.000764		1.443		3.943	-0.18843	7.643	4.19327	10.943	0.00222
1.444	0.00154	3.944	-0.000107	7.644	-0.000107	11.444	0.000222		1.444		3.944	-0.03723	7.644	4.45295	10.944	0.00879
1.445	0.00154	3.945	-0.000107	7.645	-0.000107	11.445	-0.000107		1.445		3.945	0.10083	7.645	4.58443	10.945	0.0055
1.446	0.00252	3.946	-0.000107	7.646	-0.000107	11.446	-0.000436		1.446		3.946	0.24218	7.646	4.54827	10.946	-0.00107
1.447	0.00219	3.947	0.000222	7.647	-0.000107	11.447	-0.000436		1.447		3.947	0.35065	7.647	4.42336	10.947	0.0055
1.448	0.00219	3.948	0.000222	7.648	0.00055	11.448	-0.000107		1.448		3.948	0.50843	7.648	4.23271	10.948	0.00222
1.449	0.00186	3.949	0.000222	7.649	-0.000107	11.449	0.00055		1.449		3.949	0.62348	7.649	4.02891	10.949	-0.00107
1.45	0.00121	3.95	0.000222	7.65	0.000222	11.45	-0.000107		1.45		3.95	0.69251	7.65	3.75937	10.95	0.00879
1.451	0.00186	3.951	0.00055	7.651	-0.000107	11.451	0.000222		1.451		3.951	0.78455	7.651	3.46353	10.951	0.00222
1.452	0.00154	3.952	-0.000107	7.652	-0.000107	11.452	0.000222		1.452		3.952	0.93575	7.652	3.1907	10.952	0.0055
1.453	0.00154	3.953	-0.000436	7.653	-0.000436	11.453	0.000222		1.453		3.953	1.15928	7.653	2.9869	10.953	0.0055
1.454	0.00186	3.954	0.000222	7.654	0.000222	11.454	-0.000107		1.454		3.954	1.34335	7.654	2.88829	10.954	0.0055
1.455	0.000879	3.955	-0.000107	7.655	0.00055	11.455	-0.000107		1.455		3.955	1.42882	7.655	2.77324	10.955	0.00879
1.456	0.000879	3.956	0.000222	7.656	-0.000107	11.456	-0.000436		1.456		3.956	1.49456	7.656	2.60888	10.956	0.0055
1.457	0.00154	3.957	0.000222	7.657	-0.000436	11.457	-0.000107		1.457		3.957	1.50442	7.657	2.45439	10.957	-0.00107
1.458	0.000879	3.958	0.00055	7.658	-0.000764	11.458	-0.000107		1.458		3.958	1.41238	7.658	2.30976	10.958	0.0055
1.459	-0.000107	3.959	0.00055	7.659	-0.000107	11.459	-0.000436		1.459		3.959	1.20201	7.659	2.13225	10.959	0.0055
1.46	-0.00109	3.96	0.000222	7.66	-0.000764	11.46	-0.000436		1.46		3.96	0.89631	7.66	1.93503	10.96	0.00222
1.461	-0.000436	3.961	-0.000436	7.661	-0.000107	11.461	-0.000107		1.461		3.961	0.55116	7.661	1.6885	10.961	0.0055
1.462	-0.000436	3.962	-0.000107	7.662	-0.000107	11.462	-0.000436		1.462		3.962	0.26847	7.662	1.41567	10.962	0.0055
1.463	-0.000107	3.963	-0.000436	7.663	-0.000436	11.463	0.00055		1.463		3.963	0.08111	7.663	1.13298	10.963	-0.00107
1.464	-0.000764	3.964	-0.000107	7.664	-0.000436	11.464	-0.000107		1.464		3.964	-0.00764	7.664	0.81413	10.964	0.00222
1.465	-0.00109	3.965	-0.000436	7.665	-0.000107	11.465	0.00055		1.465		3.965	-0.01093	7.665	0.49528	10.965	0.00222
1.466	-0.000764	3.966	0.000222	7.666	0.00055	11.466	0.00055		1.466		3.966	0.0318	7.666	0.21917	10.966	0.00222
1.467	-0.000764	3.967	-0.000436	7.667	-0.000107	11.467	0.000222		1.467		3.967	0.03837	7.667	0.0055	10.967	0.0055
1.468	-0.000764	3.968	0.000222	7.668	0.00055	11.468	0.00055		1.468		3.968	-0.03394	7.668	-0.12927	10.968	0.00222
1.469	-0.00142	3.969	0.000222	7.669	0.000222	11.469	0.000222		1.469		3.969	-0.12269	7.669	-0.25746	10.969	0.00222
1.47	-0.000764	3.97	0.000222	7.67	-0.000107	11.47	0.00055		1.47		3.97	-0.13584	7.67	-0.38237	10.97	-0.00107
1.471	-0.000764	3.971	-0.000107	7.671	0.000222	11.471	-0.000107		1.471		3.971	-0.0701	7.671	-0.44154	10.971	0.00222
1.472	-0.00142	3.972	-0.000107	7.672	-0.000107	11.472	-0.000107		1.472		3.972	-0.0964	7.672	-0.45798	10.972	0.0055
1.473	-0.000764	3.973	-0.000107	7.673	0.00055	11.473	0.000222		1.473		3.973	-0.11941	7.673	-0.4777	10.973	-0.00107
1.474	-0.00109	3.974	-0.000436	7.674	-0.000107	11.474	0.000222		1.474		3.974	-0.10297	7.674	-0.49085	10.974	0.0055
1.475	-0.00109	3.975	-0.000107	7.675	0.000222	11.475	-0.000436		1.475		3.975	-0.15556	7.675	-0.53029	10.975	0.00879
1.476	-0.000436	3.976	-0.000107	7.676	-0.000107	11.476	-0.000436		1.476		3.976	-0.28047	7.676	-0.58617	10.976	0.00222
1.477	-0.00109	3.977	0.000222	7.677	0.000222	11.477	-0.000107		1.477		3.977	-0.42511	7.677	-0.61247	10.977	0.00222
1.478	-0.000436	3.978	0.000222	7.678	0.000879	11.478	-0.000107		1.478		3.978	-0.504	7.678	-0.62233	10.978	-0.00764
1.479	-0.000436	3.979	0.00055	7.679	0.000222	11.479	0.000222		1.479		3.979	-0.52043	7.679	-0.61247	10.979	0.0055
1.48	0.000222	3.98	-0.000107	7.68	0.00055	11.48	0.000222		1.48		3.98	-0.50728	7.68	-0.59603	10.98	0.0055
1.481	-0.000436	3.981	0.00055	7.681	-0.000436	11.481	0.000222		1.481		3.981	-0.42511	7.681	-0.60918	10.981	0.00222
1.482	-0.00142	3.982	-0.000107	7.682	0.00055	11.482	0.000222		1.482		3.982	-0.33635	7.682	-0.61904	10.982	0.00879
1.483	-0.000436	3.983	0.000222	7.683	0.00055	11.483	0.00055		1.483		3.983	-0.21144	7.683	-0.62891	10.983	0.00222
1.484	-0.000764	3.984	-0.000107	7.684	0.000222	11.484	0.000222		1.484		3.984	-0.13255	7.684	-0.61576	10.984	0.00879
1.485	-0.000107	3.985	-0.000107	7.685	-0.000107	11.485	-0.000107		1.485		3.985	-0.05038	7.685	-0.60918	10.985	0.00879
1.486	-0.000107	3.986	0.000222	7.686	-0.000107	11.486	0.000222		1.486		3.986	0.02523	7.686	-0.61247	10.986	0.0055
1.487	-0.000764	3.987	-0.000436	7.687	0.000222	11.487	0.000222		1.487		3.987	0.1074	7.687	-0.58289	10.987	0.0055
1.488	-0.000764	3.988	0.000222	7.688	0.000879	11.488	-0.000107		1.488		3.988	0.19944	7.688	-0.55988	10.988	0.00222
1.489	-0.000107	3.989	0.000222	7.689	-0.000107	11.489	-0.000107		1.489		3.989	0.29148	7.689	-0.58946	10.989	0.0055
1.49	-0.000436	3.99	0.000222	7.69	-0.000107	11.49	0.000222		1.49		3.99	0.39338	7.69	-0.58946	10.99	0.00222
1.491	-0.000107	3.991	-0.000436	7.691	0.000222	11.491	-0.000436		1.491		3.991	0.48871	7.691	-0.55002	10.991	0.0055
1.492	-0.000107	3.992	0.00055	7.692	0.000222	11.492	0.000222		1.492		3.992	0.54459	7.692	-0.50071	10.992	0.00879
1.493	0.000222	3.993	0.00055	7.693	-0.000107	11.493	-0.000107		1.493		3.993	0.60376	7.693	-0.48427	10.993	0.0055
1.494	0.000222	3.994	-0.000107	7.694	-0.000764	11.494	0.000222		1.494		3.994	0.6169	7.694	-0.48756	10.994	0.00222
1.495	-0.000107	3.995	-0.000107	7.695	0.000222	11.495	-0.000436		1.495		3.995	0.62019	7.695	-0.48099	10.995	0.0055
1.496	0.000879	3.996	-0.000107	7.696	0.00055	11.496	-0.000107		1.496		3.996	0.60047	7.696	-0.47113	10.996	-0.00107
		3.997	-0.000107	7.697	-0.000107	11.497	-0.000107				3.997	0.52487	7.697	-0.47441	10.997	-0.00436
		3.998	0.00055	7.698	-0.000107	11.498	-0.000107				3.998	0.4394	7.698	-0.504	10.998	0.00222
		3.999	0.000222	7.699	-0.000107	11.499	-0.000107				3.999	0.39338	7.699	-0.55002	10.999	0.00222
		4	0.000222	7.7	0.000222	11.5	-0.000107				4	0.33421	7.7	-0.59932	11	0.00879
		4.001	-0.000107	7.701	0.000222	11.501	0.00055				4.001	0.25861	7.701	-0.64863	11.001	0.00222
		4.002	-0.000436	7.702	-0.000107	11.502	0.00055				4.002	0.18629	7.702	-0.73081	11.002	0.00222
		4.003	-0.000436	7.703	-0.000107	11.503	-0.000107				4.003	0.14685	7.703	-0.81298	11.003	0.00222
		4.004	0.000222	7.704	-0.000107	11.504	-0.000107				4.004	0.11726	7.704	-0.89187	11.004	0.0055
		4.005	0.000222	7.705	0.000222	11.505	0.00055				4.005	0.06796	7.705	-0.95761	11.005	0.00222
		4.006	0.000222	7.706	0.000222	11.506	-0.000107				4.006	0.03509	7.706	-1.06938	11.006	-0.00107
		4.007	0.000222	7.707	0.000222	11.507	-0.000436				4.007	-0.00107	7.707	-1.16799	11.007	0.0055
		4.008	-0.000107	7.708	-0.000436	11.508	-0.000436				4.008	-0.05038	7.708	-1.26989	11.008	0.0055
		4.009	-0.000107	7.709	-0.000107	11.509	0.000222				4.009	-0.08982	7.709	-1.38165	11.009	0.00222
		4.01	0.00055	7.71	0.000222	11.51	-0.000764				4.01	-0.11612	7.71	-1.49012	11.01	0.00222
		4.011	-0.000436	7.711	0.000222	11.511	-0.000764				4.011	-0.11283	7.711	-1.60517	11.011	0.00222
		4.012	-0.000107	7.712	-0.000107	11.512	-0.00504				4.012	-0.08654	7.712	-1.66105	11.012	0.0055
		4.013	-0.000436	7.713	-0.000764	11.513	0.12875				4.013	-0.07339	7.713	-1.69392	11.013	0.00222
		4.014	0.000222	7.714	-0.000436	11.514	0.01994				4.014	-0.07667	7.714	-1.73666	11.014	-0.00107
		4.015	0.00055	7.715	-0.000107	11.515	-0.11647				4.015	-0.07667	7.715	-1.73666	11.015	0.00222
		4.016	0.000222	7.716	-0.000107	11.516	-0.06026				4.016	-0.06681	7.716	-1.71365	11.016	0.00222
		4.017	-0.000436	7.717	0.000222	11.517	-0.0619				4.017	-0.06024	7.717	-1.64462	11.017	0.0055
		4.018	-0.000107	7.718	0.000222	11.518	0.04098				4.018	-0.07996	7.718	-1.53943	11.018	0.00222
		4.019	-0.000107	7.719	0.00055	11.519	0.06958				4.019	-0.09311	7.719	-1.41781	11.019	-0.00107
		4.02	0.000222	7.72	0.00055	11.52	0.02915				4.02	-0.0964	7.72	-1.2666	11.02	0.0055
		4.021	-0.000107	7.721	0.000222	11.521	0.00252				4.021	-0.08325	7.721	-1.08581	11.021	0.0055
		4.022	0.000222	7.722	0.00055	11.522	-0.00241				4.022	-0.09968	7.722	-0.93789	11.022	0.0055
		4.023	-0.000107	7.723	-0.000107	11.523	0.00318				4.023	-0.08325	7.723	-0.78669	11.023	0.0055
		4.024	-0.000107	7.724	-0.000436	11.524	0.00778				4.024	-0.10626	7.724	-0.63219	11.024	0.00222
		4.025	-0.000107	7.725	0.000222	11.525	-0.00339				4.025	-0.13584	7.725	-0.50728	11.025	0.00879
		4.026	-0.000436	7.726	-0.000436	11.526	-0.00964				4.026	-0.15556	7.726	-0.38237	11.026	0.00222
		4.027	0.000222	7.727	-0.000436	11.527	-0.00833				4.027	-0.172	7.727	-0.3002	11.027	0.00222
		4.028	-0.000107	7.728	-0.000107	11.528	-0.01128				4.028	-0.14242	7.728	-0.23445	11.028	0.0055
		4.029	0.00055	7.729	0.000222	11.529	-0.01161				4.029	-0.08325	7.729	-0.172	11.029	0.00222
		4.03	-0.000436	7.73	0.00055	11.53	-0.00602				4.03	-0.07996	7.73	-0.11941	11.03	-0.00107
		4.031	-0.000436	7.731	0.000222	11.531	-0.00339				4.031	-0.06681	7.731	-0.11941	11.031	-0.00107
		4.032	0.000222	7.732	0.000222	11.532	-0.000107				4.032	-0.04052	7.732	-0.11283	11.032	0.00222
		4.033	0.000222	7.733	0.00055	11.533	0.00252				4.033	-0.00764	7.733	-0.08982	11.033	0.00879
		4.034	0.000222	7.734	-0.000436	11.534	0.0068				4.034	0.00879	7.734	-0.08325	11.034	0.0055
		4.035	-0.000107	7.735	-0.000107	11.535	0.0114				4.035	-0.00764	7.735	-0.08982	11.035	-0.00107
		4.036	0.00055	7.736	0.00055	11.536	0.01271				4.036	-0.01093	7.736	-0.10626	11.036	0.00222
		4.037	0.000222	7.737	0.000879	11.537	0.01304				4.037	-0.00764	7.737	-0.09311	11.037	-0.00107
		4.038	0.000879	7.738	-0.000107	11.538	0.01271				4.038	-0.01093	7.738	-0.04709	11.038	-0.00107
		4.039	-0.000107	7.739	0.000222	11.539	0.01074				4.039	-0.00764	7.739	-0.03394	11.039	-0.00436
		4.04	0.000222	7.74	-0.000436	11.54	0.0068				4.04	0.00222	7.74	0.00222	11.04	0.00222
		4.041	-0.000107	7.741	-0.000107	11.541	0.00252				4.041	-0.01422	7.741	0.05481	11.041	0.00222
		4.042	0.00055	7.742	0.000222	11.542	-0.00142				4.042	0.00222	7.742	0.11069	11.042	0.0055
		4.043	0.00055	7.743	-0.000107	11.543	-0.00405				4.043	0.00879	7.743	0.17643	11.043	0.0055
		4.044	0.000222	7.744	-0.000436	11.544	-0.00307				4.044	0.01537	7.744	0.25532	11.044	0.00222
		4.045	-0.000107	7.745	-0.000107	11.545	-0.00208				4.045	0.03837	7.745	0.32764	11.045	0.00222
		4.046	0.000222	7.746	0.00055	11.546	-0.000436				4.046	0.06467	7.746	0.4131	11.046	0.00222
		4.047	0.00055	7.747	0.000222	11.547	0.00186				4.047	0.0318	7.747	0.45912	11.047	0.00222
		4.048	0.000222	7.748	-0.000107	11.548	0.00154				4.048	-0.00436	7.748	0.47885	11.048	0.0055
		4.049	0.000222	7.749	-0.000107	11.549	0.00055				4.049	-0.02079	7.749	0.51172	11.049	0.0055
		4.05	0.000222	7.75	-0.000107	11.55	0.00055				4.05	-0.02079	7.75	0.55116	11.05	0.00879
		4.051	0.000222	7.751	0.000222	11.551	0.000222				4.051	-0.03394	7.751	0.57417	11.051	0.00879
		4.052	0.000222	7.752	0.000222	11.552	-0.000764				4.052	-0.05038	7.752	0.58403	11.052	0.00879
		4.053	-0.000436	7.753	-0.000107	11.553	-0.00109				4.053	-0.04052	7.753	0.58403	11.053	0.0055
		4.054	-0.000436	7.754	-0.000107	11.554	-0.000764				4.054	-0.02079	7.754	0.60047	11.054	0.00222
		4.055	0.00055	7.755	0.000222	11.555	-0.000764				4.055	-0.03065	7.755	0.60704	11.055	0.00222
		4.056	0.00055	7.756	0.00055	11.556	-0.000764				4.056	-0.00764	7.756	0.58075	11.056	0.00222
		4.057	0.000222	7.757	-0.000107	11.557	-0.000107				4.057	0.00879	7.757	0.57417	11.057	0.00879
		4.058	-0.000436	7.758	0.000222	11.558	0.000222				4.058	-0.00436	7.758	0.55445	11.058	0.00879
		4.059	0.000222	7.759	0.00055	11.559	0.000222				4.059	0.00879	7.759	0.52815	11.059	0.00879
		4.06	-0.000107	7.76	0.00055	11.56	-0.000107				4.06	0.02523	7.76	0.50186	11.06	0.0055
		4.061	-0.000107	7.761	0.000222	11.561	-0.00109				4.061	0.04824	7.761	0.44926	11.061	0.00222
		4.062	-0.000107	7.762	-0.000107	11.562	-0.00274				4.062	0.08111	7.762	0.43283	11.062	0.0055
		4.063	-0.000107	7.763	-0.000436	11.563	-0.00241				4.063	0.10083	7.763	0.4131	11.063	-0.00436
		4.064	0.00055	7.764	-0.000107	11.564	-0.00274				4.064	0.09426	7.764	0.35065	11.064	0.0055
		4.065	-0.000107	7.765	0.000222	11.565	-0.00241				4.065	0.08111	7.765	0.29806	11.065	-0.00436
		4.066	0.000879	7.766	-0.000436	11.566	-0.00142				4.066	0.10083	7.766	0.26518	11.066	0.0055
		4.067	-0.000436	7.767	0.00055	11.567	-0.00109				4.067	0.1074	7.767	0.22903	11.067	0.00222
		4.068	-0.000436	7.768	0.000222	11.568	0.00252				4.068	0.10083	7.768	0.18301	11.068	0.00222
		4.069	-0.000436	7.769	0.00055	11.569	0.00943				4.069	0.08439	7.769	0.10412	11.069	0.00222
		4.07	0.000222	7.77	0.000222	11.57	0.01863				4.07	0.09426	7.77	0.05152	11.07	0.00222
		4.071	-0.000764	7.771	0.00055	11.571	0.0252				4.071	0.11069	7.771	0.00222	11.071	-0.00107
		4.072	-0.000107	7.772	0.000222	11.572	0.02948				4.072	0.10083	7.772	-0.06352	11.072	0.00879
		4.073	-0.000764	7.773	0.000222	11.573	0.02915				4.073	0.11726	7.773	-0.10954	11.073	0.00222
		4.074	-0.000107	7.774	-0.000107	11.574	0.02619				4.074	0.09426	7.774	-0.16214	11.074	0.00222
		4.075	-0.000107	7.775	-0.000107	11.575	0.02159				4.075	0.0581	7.775	-0.21473	11.075	0.00879
		4.076	-0.000107	7.776	0.000222	11.576	0.01436				4.076	0.05152	7.776	-0.25089	11.076	-0.00107
		4.077	-0.000764	7.777	-0.000436	11.577	0.00647				4.077	0.02194	7.777	-0.2739	11.077	0.0055
		4.078	-0.000107	7.778	0.00055	11.578	-0.00208				4.078	0.02194	7.778	-0.29691	11.078	0.0055
		4.079	0.000222	7.779	0.00055	11.579	-0.00931				4.079	0.03509	7.779	-0.29691	11.079	-0.00107
		4.08	0.000222	7.78	-0.000436	11.58	-0.01589				4.08	0.00879	7.78	-0.28705	11.08	0.00222
		4.081	0.000222	7.781	-0.000107	11.581	-0.02147				4.081	-0.00764	7.781	-0.29034	11.081	-0.00107
		4.082	0.00055	7.782	-0.000107	11.582	-0.02673				4.082	0.01537	7.782	-0.28047	11.082	0.0055
		4.083	-0.000107	7.783	0.000222	11.583	-0.03101				4.083	0.0581	7.783	-0.26075	11.083	0.00879
		4.084	-0.000764	7.784	-0.000107	11.584	-0.03462				4.084	0.08111	7.784	-0.23774	11.084	0.0055
		4.085	-0.000107	7.785	-0.000107	11.585	-0.03561				4.085	0.08111	7.785	-0.21473	11.085	-0.00107
		4.086	-0.000436	7.786	-0.000107	11.586	-0.03561				4.086	0.08768	7.786	-0.1983	11.086	0.00879
		4.087	0.000222	7.787	0.00055	11.587	-0.03495				4.087	0.1074	7.787	-0.15885	11.087	0.00222
		4.088	0.00055	7.788	0.000222	11.588	-0.03101				4.088	0.09426	7.788	-0.0964	11.088	0.0055
		4.089	-0.000107	7.789	0.00055	11.589	-0.02509				4.089	0.10083	7.789	-0.07339	11.089	0.00222
		4.09	-0.000107	7.79	0.000222	11.59	-0.02049				4.09	0.11726	7.79	-0.02737	11.09	0.00222
		4.091	-0.000107	7.791	0.00055	11.591	-0.01654				4.091	0.10412	7.791	0.01865	11.091	0.0055
		4.092	0.000879	7.792	0.000222	11.592	-0.01293				4.092	0.08768	7.792	0.0581	11.092	0.0055
		4.093	0.00055	7.793	0.000222	11.593	-0.01194				4.093	0.07453	7.793	0.09754	11.093	0.0055
		4.094	0.000222	7.794	-0.000107	11.594	-0.01063				4.094	0.0581	7.794	0.13041	11.094	0.00222
		4.095	0.000222	7.795	-0.000107	11.595	-0.00964				4.095	0.06796	7.795	0.17643	11.095	0.0055
		4.096	0.000222	7.796	-0.000436	11.596	-0.01095				4.096	0.08439	7.796	0.22245	11.096	0.0055
		4.097	0.000222	7.797	0.000222	11.597	-0.01161				4.097	0.04824	7.797	0.25204	11.097	0.0055
		4.098	0.000879	7.798	-0.000436	11.598	-0.0126				4.098	0.03509	7.798	0.25532	11.098	0.00222
		4.099	0.000222	7.799	0.00055	11.599	-0.01194				4.099	0.05481	7.799	0.27833	11.099	0.00222
		4.1	0.000222	7.8	0.000222	11.6	-0.01161				4.1	0.08439	7.8	0.29477	11.1	0.00879
		4.101	-0.000107	7.801	-0.000436	11.601	-0.01161				4.101	0.10083	7.801	0.30463	11.101	0.0055
		4.102	0.00055	7.802	-0.000107	11.602	-0.01063				4.102	0.09426	7.802	0.31449	11.102	0.00222
		4.103	-0.000436	7.803	-0.000764	11.603	-0.00997				4.103	0.1074	7.803	0.30792	11.103	0.0055
		4.104	0.000222	7.804	0.000222	11.604	-0.00833				4.104	0.12713	7.804	0.31449	11.104	0.00222
		4.105	-0.000436	7.805	0.000222	11.605	-0.00668				4.105	0.11398	7.805	0.32435	11.105	-0.00107
		4.106	-0.000107	7.806	0.000222	11.606	-0.00537				4.106	0.12384	7.806	0.31778	11.106	-0.00107
		4.107	-0.000436	7.807	-0.000107	11.607	-0.00438				4.107	0.12384	7.807	0.31449	11.107	0.00222
		4.108	-0.000107	7.808	-0.000436	11.608	-0.00372				4.108	0.10412	7.808	0.30463	11.108	0.00879
		4.109	0.00055	7.809	0.000222	11.609	-0.00241				4.109	0.10083	7.809	0.27176	11.109	-0.00107
		4.11	0.000222	7.81	0.00055	11.61	-0.00241				4.11	0.08768	7.81	0.26518	11.11	-0.01422
		4.111	-0.000107	7.811	0.000222	11.611	-0.00241				4.111	0.07782	7.811	0.24546	11.111	-0.32978
		4.112	0.000222	7.812	0.000222	11.612	-0.00109				4.112	0.09426	7.812	0.24546	11.112	0.79441
		4.113	-0.000436	7.813	-0.000107	11.613	-0.000764				4.113	0.08439	7.813	0.26518	11.113	1.00807
		4.114	-0.000107	7.814	-0.000107	11.614	-0.000436				4.114	0.05152	7.814	0.22574	11.114	-0.94775
		4.115	-0.000107	7.815	0.00055	11.615	-0.000107				4.115	0.02194	7.815	0.20602	11.115	-0.48756
		4.116	0.000222	7.816	0.000222	11.616	0.000222				4.116	0.01208	7.816	0.19287	11.116	0.29148
		4.117	-0.000764	7.817	0.000222	11.617	0.000222				4.117	0.01208	7.817	0.19287	11.117	-0.05366
		4.118	0.000222	7.818	-0.000107	11.618	0.00121				4.118	-0.01093	7.818	0.17972	11.118	0.06467
		4.119	0.00055	7.819	0.00055	11.619	0.00121				4.119	-0.02408	7.819	0.16328	11.119	0.03509
		4.12	-0.000107	7.82	0.000222	11.62	0.00154				4.12	-0.02408	7.82	0.15671	11.12	-0.00107
		4.121	-0.000436	7.821	0.000222	11.621	0.00219				4.121	-0.02408	7.821	0.15671	11.121	-0.0701
		4.122	-0.000107	7.822	0.000222	11.622	0.00318				4.122	-0.03723	7.822	0.14028	11.122	-0.06352
		4.123	-0.000764	7.823	0.000222	11.623	0.00449				4.123	-0.03723	7.823	0.11726	11.123	-0.07339
		4.124	-0.000107	7.824	-0.000107	11.624	0.00548				4.124	-0.06024	7.824	0.10083	11.124	-0.06352
		4.125	0.000222	7.825	0.000222	11.625	0.00548				4.125	-0.09968	7.825	0.08111	11.125	-0.01093
		4.126	0.000222	7.826	-0.000107	11.626	0.00647				4.126	-0.09968	7.826	0.05152	11.126	0.01537
		4.127	-0.000107	7.827	-0.000436	11.627	0.00713				4.127	-0.11283	7.827	0.02851	11.127	-0.00107
		4.128	0.00055	7.828	0.00055	11.628	0.00778				4.128	-0.10297	7.828	0.00879	11.128	-0.02079
		4.129	0.000222	7.829	0.00055	11.629	0.00745				4.129	-0.07339	7.829	-0.00436	11.129	-0.01751
		4.13	-0.000107	7.83	0.000222	11.63	0.00811				4.13	-0.08982	7.83	-0.02408	11.13	-0.01751
		4.131	0.000222	7.831	-0.000107	11.631	0.00844				4.131	-0.10297	7.831	-0.05695	11.131	-0.01751
		4.132	0.000222	7.832	0.000222	11.632	0.00811				4.132	-0.0964	7.832	-0.09311	11.132	-0.01422
		4.133	0.00055	7.833	0.000222	11.633	0.00811				4.133	-0.06352	7.833	-0.11283	11.133	-0.01751
		4.134	0.000222	7.834	-0.000107	11.634	0.00811				4.134	-0.0438	7.834	-0.13913	11.134	-0.00764
		4.135	-0.000107	7.835	0.000222	11.635	0.00778				4.135	-0.0438	7.835	-0.15885	11.135	-0.00764
		4.136	0.000222	7.836	-0.000107	11.636	0.00811				4.136	-0.02737	7.836	-0.19172	11.136	-0.00107
		4.137	0.000222	7.837	-0.000436	11.637	0.00844				4.137	-0.01093	7.837	-0.19172	11.137	0.01208
		4.138	0.00055	7.838	0.00055	11.638	0.00745				4.138	-0.01093	7.838	-0.19172	11.138	0.01865
		4.139	-0.000107	7.839	0.000222	11.639	0.00713				4.139	-0.00764	7.839	-0.22459	11.139	0.01208
		4.14	-0.000107	7.84	-0.000107	11.64	0.0068				4.14	0.0055	7.84	-0.23445	11.14	0.01208
		4.141	-0.000107	7.841	-0.000436	11.641	0.0068				4.141	-0.00436	7.841	-0.25418	11.141	0.01537
		4.142	0.000222	7.842	-0.000436	11.642	0.00647				4.142	-0.01422	7.842	-0.26075	11.142	0.01865
		4.143	0.00055	7.843	0.000222	11.643	0.00417				4.143	-0.01093	7.843	-0.26732	11.143	0.01537
		4.144	-0.000107	7.844	-0.000436	11.644	0.00548				4.144	-0.03065	7.844	-0.28047	11.144	0.00879
		4.145	-0.000436	7.845	-0.000107	11.645	0.00647				4.145	-0.01751	7.845	-0.28047	11.145	0.00222
		4.146	-0.000107	7.846	-0.000107	11.646	0.0068				4.146	0.01208	7.846	-0.25746	11.146	0.0055
		4.147	0.00055	7.847	-0.000436	11.647	0.0068				4.147	-0.00764	7.847	-0.25746	11.147	0.00222
		4.148	-0.000107	7.848	-0.000764	11.648	0.00581				4.148	-0.02079	7.848	-0.26732	11.148	-0.00436
		4.149	0.00055	7.849	-0.000107	11.649	0.00548				4.149	-0.00436	7.849	-0.26075	11.149	-0.00436
		4.15	0.00055	7.85	0.000222	11.65	0.00482				4.15	0.02194	7.85	-0.24432	11.15	0.00222
		4.151	0.00055	7.851	-0.000436	11.651	0.00515				4.151	0.02851	7.851	-0.22788	11.151	-0.00107
		4.152	0.000222	7.852	-0.000107	11.652	0.00515				4.152	0.01537	7.852	-0.21802	11.152	-0.00764
		4.153	0.000222	7.853	-0.000764	11.653	0.00515				4.153	0.0318	7.853	-0.22131	11.153	-0.00764
		4.154	-0.000107	7.854	-0.000436	11.654	0.00614				4.154	0.05481	7.854	-0.19501	11.154	0.00879
		4.155	-0.000436	7.855	-0.000107	11.655	0.00581				4.155	0.04495	7.855	-0.172	11.155	0.04495
		4.156	-0.000107	7.856	0.00055	11.656	0.00745				4.156	0.06138	7.856	-0.17857	11.156	0.06796
		4.157	0.000222	7.857	-0.000107	11.657	0.0114				4.157	0.07782	7.857	-0.15556	11.157	0.08439
		4.158	-0.000107	7.858	-0.000107	11.658	0.01238				4.158	0.06467	7.858	-0.13913	11.158	0.08768
		4.159	0.00055	7.859	0.000222	11.659	0.01238				4.159	0.06138	7.859	-0.13255	11.159	0.04495
		4.16	0.00055	7.86	-0.000107	11.66	0.00943				4.16	0.06138	7.86	-0.11941	11.16	-0.00764
		4.161	-0.000107	7.861	0.000222	11.661	0.00647				4.161	0.06138	7.861	-0.11612	11.161	0.03509
		4.162	-0.000436	7.862	0.00055	11.662	0.00219				4.162	0.07782	7.862	-0.08325	11.162	0.07453
		4.163	-0.000436	7.863	-0.000436	11.663	-0.00175				4.163	0.07125	7.863	-0.03723	11.163	0.08439
		4.164	-0.000107	7.864	-0.000107	11.664	-0.00635				4.164	0.05481	7.864	-0.03394	11.164	0.06138
		4.165	0.000222	7.865	-0.000107	11.665	-0.00997				4.165	0.03837	7.865	-0.00436	11.165	0.03837
		4.166	0.00055	7.866	0.000222	11.666	-0.0126				4.166	0.05152	7.866	0.01865	11.166	0.00879
		4.167	-0.000764	7.867	0.00055	11.667	-0.01325				4.167	0.07125	7.867	0.05481	11.167	-0.02408
		4.168	-0.000107	7.868	0.000222	11.668	-0.01128				4.168	0.06467	7.868	0.07782	11.168	-0.06024
		4.169	0.00055	7.869	-0.000107	11.669	-0.00997				4.169	0.06138	7.869	0.09754	11.169	-0.07996
		4.17	-0.000107	7.87	-0.000107	11.67	-0.00767				4.17	0.06796	7.87	0.13041	11.17	-0.16214
		4.171	-0.000107	7.871	0.00055	11.671	-0.00668				4.171	0.06796	7.871	0.17315	11.171	-0.14242
		4.172	0.000222	7.872	0.00055	11.672	-0.00537				4.172	0.05152	7.872	0.19287	11.172	-0.06352
		4.173	-0.000436	7.873	0.000222	11.673	-0.00438				4.173	0.06796	7.873	0.21588	11.173	-0.06024
		4.174	0.000222	7.874	-0.000764	11.674	-0.00471				4.174	0.06138	7.874	0.23889	11.174	-0.0438
		4.175	0.000222	7.875	-0.000107	11.675	-0.00438				4.175	0.04495	7.875	0.24875	11.175	-0.00764
		4.176	-0.000436	7.876	0.000222	11.676	-0.00471				4.176	0.02851	7.876	0.25861	11.176	0.01537
		4.177	-0.000107	7.877	-0.000436	11.677	-0.00471				4.177	0.02851	7.877	0.27176	11.177	0.04495
		4.178	-0.000436	7.878	0.00055	11.678	-0.00504				4.178	0.04495	7.878	0.27176	11.178	0.05152
		4.179	0.000222	7.879	-0.000107	11.679	-0.00602				4.179	0.07453	7.879	0.28491	11.179	0.05152
		4.18	0.000222	7.88	-0.000436	11.68	-0.00602				4.18	0.06467	7.88	0.29806	11.18	0.04495
		4.181	0.000222	7.881	-0.000107	11.681	-0.00537				4.181	0.04824	7.881	0.27833	11.181	0.03837
		4.182	-0.000436	7.882	0.000222	11.682	-0.00537				4.182	0.0581	7.882	0.27176	11.182	0.02194
		4.183	-0.000107	7.883	0.00055	11.683	-0.00504				4.183	0.07782	7.883	0.27176	11.183	-0.00107
		4.184	-0.000436	7.884	-0.000107	11.684	-0.00602				4.184	0.09754	7.884	0.27833	11.184	-0.01093
		4.185	-0.000107	7.885	-0.000107	11.685	-0.00504				4.185	0.08439	7.885	0.27505	11.185	-0.01093
		4.186	0.000222	7.886	-0.000436	11.686	-0.00537				4.186	0.09097	7.886	0.25532	11.186	0.00222
		4.187	0.000222	7.887	0.000222	11.687	-0.00471				4.187	0.09754	7.887	0.25532	11.187	0.01208
		4.188	-0.000107	7.888	0.000222	11.688	-0.00372				4.188	0.09754	7.888	0.26518	11.188	0.01537
		4.189	0.000222	7.889	0.00055	11.689	-0.00405				4.189	0.09754	7.889	0.22574	11.189	0.01208
		4.19	-0.000436	7.89	-0.000107	11.69	-0.00241				4.19	0.09754	7.89		11.19	0.01537
		4.191	-0.000107	7.891	0.000222	11.691	-0.000764				4.191	0.07782	7.891		11.191	0.01537
		4.192	0.00055	7.892	-0.000107	11.692	-0.000436				4.192	0.0581	7.892		11.192	0.01537
		4.193	0.00055	7.893	0.00055	11.693	0.000222				4.193	0.0581	7.893		11.193	0.0055
		4.194	-0.000107	7.894	-0.000436	11.694	0.00055				4.194	0.05152	7.894		11.194	0.0055
		4.195	-0.000436	7.895	-0.000107	11.695	0.00055				4.195	0.06138	7.895		11.195	-0.00107
		4.196	0.000222	7.896	-0.000107	11.696	0.00219				4.196	0.08111	7.896		11.196	-0.00107
		4.197	-0.000107	7.897	-0.000107	11.697	0.00252				4.197	0.06138	7.897		11.197	-0.00764
		4.198	-0.000436	7.898	-0.000436	11.698	0.00252				4.198	0.04495	7.898		11.198	-0.01093
		4.199	-0.000107	7.899	-0.000436	11.699	0.00384				4.199	0.05481	7.899		11.199	0.00222
		4.2	0.00055	7.9	0.000222	11.7	0.00384				4.2	0.07125	7.9		11.2	0.0055
		4.201	-0.000436	7.901	-0.000107	11.701	0.00384				4.201	0.07453	7.901		11.201	0.00222
		4.202	-0.000107	7.902	0.000222	11.702	0.00318				4.202	0.0581	7.902		11.202	0.00222
		4.203	-0.00109	7.903	-0.000107	11.703	0.00285				4.203	0.06796	7.903		11.203	0.01208
		4.204	-0.00142	7.904	0.000222	11.704	0.00252				4.204	0.07782	7.904		11.204	0.00879
		4.205	-0.000436	7.905	-0.000107	11.705	0.00219				4.205	0.05152	7.905		11.205	0.01208
		4.206	-0.000764	7.906	0.000222	11.706	0.00154				4.206	0.0581	7.906		11.206	0.00879
		4.207	-0.000764	7.907	-0.000107	11.707	0.000879				4.207	0.04495	7.907		11.207	0.01537
		4.208	-0.00142	7.908	-0.000436	11.708	0.00154				4.208	0.02194	7.908		11.208	0.01208
		4.209	-0.00109	7.909	-0.000107	11.709	0.00121				4.209	0.00879	7.909		11.209	0.00879
		4.21	-0.00964	7.91	0.000222	11.71	0.00055				4.21	-0.01093	7.91		11.21	0.00222
		4.211	-0.29956	7.911	0.000222	11.711	0.00055				4.211	-0.01751	7.911		11.211	0.00222
		4.212	-0.22462	7.912	0.000222	11.712	-0.000436				4.212	-0.00436	7.912		11.212	0.00222
		4.213	0.26779	7.913	-0.000107	11.713	0.000879				4.213	-0.01093	7.913		11.213	0.0055
		4.214	0.05216	7.914	0.000222	11.714	0.00055				4.214	-0.03394	7.914		11.214	0.00222
		4.215	-0.25617	7.915	-0.000107	11.715	0.000222				4.215	-0.05038	7.915		11.215	0.0055
		4.216	0.04164	7.916	0.000222	11.716	0.00055				4.216	-0.02737	7.916		11.216	0.00222
		4.217	0.04065	7.917	0.000222	11.717	0.000879				4.217	-0.02079	7.917		11.217	0.00879
		4.218	0.00449	7.918	0.000222	11.718	0.00154				4.218	-0.02737	7.918		11.218	-0.00107
		4.219	-0.04876	7.919	-0.000107	11.719	0.00055				4.219	-0.04052	7.919		11.219	0.00222
		4.22	-0.02542	7.92	0.000222	11.72	0.00055				4.22	-0.03065	7.92		11.22	0.0055
		4.221	-0.01884	7.921	0.000222	11.721	0.000222				4.221	-0.02408	7.921		11.221	0.0055
		4.222	-0.00833	7.922	0.000222	11.722	0.00055				4.222	-0.03394	7.922		11.222	0.00879
		4.223	0.01206	7.923	0.00055	11.723	-0.000107				4.223	-0.01751	7.923		11.223	-0.00107
		4.224	0.02225	7.924	-0.000107	11.724	-0.000436				4.224	-0.02737	7.924		11.224	0.0055
		4.225	0.01469	7.925	-0.000107	11.725	-0.000764				4.225	-0.04052	7.925		11.225	0.00222
		4.226	0.0068	7.926	-0.000107	11.726	-0.00109				4.226	-0.04709	7.926		11.226	-0.00107
		4.227	0.01469	7.927	-0.000436	11.727	-0.000764				4.227	-0.05038	7.927		11.227	-0.00107
		4.228	0.0183	7.928	0.00055	11.728	-0.000436				4.228	-0.03723	7.928		11.228	-0.00436
		4.229	0.00811	7.929	0.00055	11.729	-0.000764				4.229	-0.00436	7.929		11.229	0.00222
		4.23	0.00943	7.93	0.000222	11.73	-0.000764				4.23	-0.01422	7.93		11.23	0.00222
		4.231	0.01764	7.931	-0.000764	11.731	-0.000764				4.231	-0.02079	7.931		11.231	-0.00107
		4.232	0.02586	7.932	0.000222	11.732	-0.000107				4.232	-0.01751	7.932		11.232	-0.00107
		4.233	0.02389	7.933	0.000879	11.733	-0.000436				4.233	0.01208	7.933		11.233	0.00879
		4.234	0.01534	7.934	0.000222	11.734	-0.000107				4.234	0.02194	7.934		11.234	-0.00107
		4.235	0.0091	7.935	-0.000107	11.735	-0.000107				4.235	0.01208	7.935		11.235	-0.00107
		4.236	0.00581	7.936	0.00055	11.736	0.00055				4.236	0.01865	7.936		11.236	0.00222
		4.237	0.0068	7.937	0.000222	11.737	0.00055				4.237	0.02851	7.937		11.237	0.00222
		4.238	0.00811	7.938	0.00055	11.738	0.00121				4.238	0.01537	7.938		11.238	-0.00107
		4.239	0.00811	7.939	0.000222	11.739	0.000879				4.239	0.02523	7.939		11.239	-0.00107
		4.24	0.00647	7.94	-0.000436	11.74	0.000879				4.24	0.02523	7.94		11.24	0.00222
		4.241	0.00351	7.941	-0.000107	11.741	0.000879				4.241	0.01865	7.941		11.241	-0.00107
		4.242	0.00154	7.942	0.000222	11.742	0.00154				4.242	0.0055	7.942		11.242	-0.00107
		4.243	-0.00372	7.943	-0.000107	11.743	0.00121				4.243	0.00879	7.943		11.243	-0.00107
		4.244	-0.00898	7.944	-0.000107	11.744	0.00121				4.244	0.0055	7.944		11.244	-0.00107
		4.245	-0.01128	7.945	-0.000107	11.745	0.00219				4.245	0.02851	7.945		11.245	-0.00436
		4.246	-0.0126	7.946	-0.000436	11.746	0.00285				4.246	0.05152	7.946		11.246	-0.00107
		4.247	-0.01325	7.947	-0.000107	11.747	0.00252				4.247	0.02851	7.947		11.247	0.00222
		4.248	-0.01128	7.948	-0.000107	11.748	0.00186				4.248	0.02194	7.948		11.248	-0.00107
		4.249	-0.01161	7.949	0.00055	11.749	0.00186				4.249	0.03509	7.949		11.249	-0.00436
		4.25	-0.01391	7.95	0.000222	11.75	0.00186				4.25	0.06138	7.95		11.25	0.0055
		4.251	-0.01556	7.951	0.000222	11.751	0.00154				4.251	0.06138	7.951		11.251	-0.00107
		4.252	-0.01983	7.952	0.00055	11.752	0.00121				4.252	0.05481	7.952		11.252	-0.00107
		4.253	-0.02476	7.953	-0.000764	11.753	0.000222				4.253	0.06138	7.953		11.253	-0.00436
		4.254	-0.02706	7.954	-0.000107	11.754	-0.000107				4.254	0.08111	7.954		11.254	-0.00764
		4.255	-0.02706	7.955	-0.000107	11.755	-0.000107				4.255	0.0581	7.955		11.255	-0.00764
		4.256	-0.02706	7.956	0.000222	11.756	0.000222				4.256	0.06796	7.956		11.256	-0.00436
		4.257	-0.02443	7.957	-0.000107	11.757	0.00055				4.257	0.06467	7.957		11.257	-0.00107
		4.258	-0.02049	7.958	-0.000436	11.758	0.000222				4.258	0.03837	7.958		11.258	0.00222
		4.259	-0.01523	7.959	0.000222	11.759	0.00121				4.259	0.02523	7.959		11.259	0.00222
		4.26	-0.00898	7.96	-0.000107	11.76	0.00121				4.26	0.02194	7.96		11.26	-0.00764
		4.261	-0.00109	7.961	0.000222	11.761	0.00154				4.261	0.02851	7.961		11.261	-0.00764
		4.262	0.00778	7.962	-0.000107	11.762	0.00186				4.262	0.04495	7.962		11.262	-0.00764
		4.263	0.01469	7.963	0.000222	11.763	0.00219				4.263	0.04824	7.963		11.263	0.00222
		4.264	0.02422	7.964	-0.000107	11.764	0.00285				4.264	0.03837	7.964		11.264	-0.00107
		4.265	0.03145	7.965	0.000222	11.765	0.00318				4.265	0.02523	7.965		11.265	0.00879
		4.266	0.03408	7.966	-0.000436	11.766	0.00351				4.266	0.04166	7.966		11.266	0.0055
		4.267	0.03506	7.967	-0.000107	11.767	0.00417				4.267	0.0581	7.967		11.267	0.0055
		4.268	0.03704	7.968	-0.000107	11.768	0.00482				4.268	0.0581	7.968		11.268	-0.00107
		4.269	0.0423	7.969	0.000222	11.769	0.00548				4.269	0.06138	7.969		11.269	0.01208
		4.27	0.04295	7.97	-0.000436	11.77	0.00614				4.27	0.06796	7.97		11.27	0.0055
		4.271	0.04131	7.971	-0.000107	11.771	0.00548				4.271	0.07782	7.971		11.271	0.01208
		4.272	0.03901	7.972	-0.000107	11.772	0.0068				4.272	0.07125	7.972		11.272	0.0055
		4.273	0.03835	7.973	0.00055	11.773	0.00713				4.273	0.08768	7.973		11.273	0.01208
		4.274	0.03638	7.974	-0.000436	11.774	0.0068				4.274	0.06796	7.974		11.274	0.01208
		4.275	0.03474	7.975	-0.000436	11.775	0.00614				4.275	0.04495	7.975		11.275	0.01537
		4.276	0.02751	7.976	-0.000436	11.776	0.00482				4.276	0.04166	7.976		11.276	0.0055
		4.277	0.02027	7.977	-0.000436	11.777	0.00449				4.277	0.03509	7.977		11.277	-0.00107
		4.278	0.00548	7.978	0.000222	11.778	0.00318				4.278	0.04495	7.978		11.278	0.0055
		4.279	-0.00865	7.979	0.000222	11.779	0.00219				4.279	0.08439	7.979		11.279	-0.00107
		4.28	-0.01687	7.98	-0.000107	11.78	0.00219				4.28	0.06138	7.98		11.28	0.00222
		4.281	-0.01819	7.981	-0.000764	11.781	0.00252				4.281	0.04495	7.981		11.281	0.0055
		4.282	-0.01819	7.982	0.00055	11.782					4.282	0.04495	7.982		11.282	0.00222
		4.283	-0.01621	7.983	0.000222	11.783					4.283	0.07125	7.983		11.283	0.00222
		4.284	-0.01457	7.984	-0.000436	11.784					4.284	0.08439	7.984		11.284	0.00222
		4.285	-0.01128	7.985	0.000222	11.785					4.285	0.07453	7.985		11.285	-0.00107
		4.286	-0.00898	7.986	-0.000436	11.786					4.286	0.07782	7.986		11.286	0.00222
		4.287	-0.00865	7.987	0.000222	11.787					4.287	0.08111	7.987		11.287	0.00222
		4.288	-0.00602	7.988	0.000222	11.788					4.288	0.06796	7.988		11.288	0.0055
		4.289	-0.00504	7.989	0.000222	11.789					4.289	0.07125	7.989		11.289	0.00222
		4.29	-0.00109	7.99	-0.000107	11.79					4.29	0.07453	7.99		11.29	0.00222
		4.291	0.00186	7.991	-0.000107	11.791					4.291	0.05152	7.991		11.291	0.00879
		4.292	0.00449	7.992	0.000222	11.792					4.292	0.03509	7.992		11.292	0.00879
		4.293	0.0068	7.993	-0.000764	11.793					4.293	0.0318	7.993		11.293	0.0055
		4.294	0.00713	7.994	-0.000107	11.794					4.294	0.01537	7.994		11.294	0.01208
		4.295	0.00778	7.995	-0.000107	11.795					4.295	0.02851	7.995		11.295	0.00879
		4.296	0.00877	7.996	-0.000764	11.796					4.296	0.04166	7.996		11.296	0.0055
		4.297	0.01008	7.997	-0.000764	11.797					4.297	0.02194	7.997		11.297	0.00222
		4.298	0.01304	7.998	-0.00109	11.798					4.298	0.00879	7.998		11.298	0.0055
		4.299	0.01469	7.999	0.000222	11.799					4.299	0.00879	7.999		11.299	0.00222
		4.3	0.01534	8	-0.000436	11.8					4.3	0.02851	8		11.3	0.01208
		4.301	0.01501	8.001	-0.00109	11.801					4.301	0.02851	8.001		11.301	0.00222
		4.302	0.01436	8.002	-0.000436	11.802					4.302	0.01865	8.002		11.302	0.0055
		4.303	0.01206	8.003	-0.00109	11.803					4.303	0.01865	8.003		11.303	0.00879
		4.304	0.00778	8.004	-0.000764	11.804					4.304	0.03509	8.004		11.304	0.0055
		4.305	0.00384	8.005	-0.00109	11.805					4.305	0.0055	8.005		11.305	0.0055
		4.306	0.00186	8.006	-0.00142	11.806					4.306	0.01865	8.006		11.306	-0.00107
		4.307	-0.000436	8.007	-0.00339	11.807					4.307	0.01537	8.007		11.307	0.00879
		4.308	-0.00241	8.008	-0.04547	11.808					4.308	-0.01751	8.008		11.308	0.00879
		4.309	-0.00142	8.009	-0.20161	11.809					4.309	-0.03394	8.009		11.309	0.00879
		4.31	-0.00109	8.01	-0.06552	11.81					4.31	-0.04052	8.01		11.31	0.00222
		4.311	0.00055	8.011	0.31841	11.811					4.311	-0.03394	8.011		11.311	0.0055
		4.312	0.00285	8.012	0.08865	11.812					4.312	-0.01093	8.012		11.312	-0.00107
		4.313	0.00417	8.013	-0.23974	11.813					4.313	-0.01751	8.013		11.313	0.00879
		4.314	0.00515	8.014	-0.11285	11.814					4.314	-0.04052	8.014		11.314	-0.00436
		4.315	0.00515	8.015	-0.00931	11.815					4.315	-0.04709	8.015		11.315	0.0055
		4.316	0.00449	8.016	0.01567	11.816					4.316	-0.01751	8.016		11.316	-0.00107
		4.317	0.00351	8.017	0.01666	11.817					4.317	0.00222	8.017		11.317	0.00879
		4.318	0.00252	8.018	0.02323	11.818					4.318	-0.00436	8.018		11.318	0.00222
		4.319	0.00186	8.019	0.00285	11.819					4.319	-0.00436	8.019		11.319	-0.00107
		4.32	0.00121	8.02	-0.00405	11.82					4.32	0.00879	8.02		11.32	0.00222
		4.321	-0.000436	8.021	-0.00175	11.821					4.321	0.01537	8.021		11.321	-0.00107
		4.322	-0.000436	8.022	0.00154	11.822					4.322	0.00879	8.022		11.322	-0.00107
		4.323	-0.00109	8.023	0.00154	11.823					4.323	0.02523	8.023		11.323	0.00222
		4.324	-0.00109	8.024	-0.00109	11.824					4.324	0.01208	8.024		11.324	-0.00107
		4.325	-0.00142	8.025	0.00318	11.825					4.325	-0.00436	8.025		11.325	0.0055
		4.326	-0.000764	8.026	0.01469	11.826					4.326	-0.00107	8.026		11.326	0.00222
		4.327	-0.00109	8.027	0.01764	11.827					4.327	-0.01093	8.027		11.327	0.00222
		4.328	-0.000764	8.028	0.01896	11.828					4.328	-0.00107	8.028		11.328	0.0055
		4.329	-0.00142	8.029	0.01863	11.829					4.329	0.0318	8.029		11.329	0.0055
		4.33	-0.00175	8.03	0.01994	11.83					4.33	0.01865	8.03		11.33	0.0055
		4.331	0.000222	8.031	0.02652	11.831					4.331	-0.00436	8.031		11.331	0.00222
		4.332	0.00055	8.032	0.03868	11.832					4.332	0.00222	8.032		11.332	0.00222
		4.333	0.00154	8.033	0.04558	11.833					4.333	0.02523	8.033		11.333	0.01208
		4.334	0.00219	8.034	0.04493	11.834					4.334	0.03837	8.034		11.334	0.00879
		4.335	0.00285	8.035	0.0423	11.835					4.335	0.04166	8.035		11.335	0.00222
		4.336	0.00285	8.036	0.03835	11.836					4.336	0.04495	8.036		11.336	0.00222
		4.337	0.00351	8.037	0.03046	11.837					4.337	0.0581	8.037		11.337	0.0055
		4.338	0.00351	8.038	0.02389	11.838					4.338	0.05152	8.038		11.338	0.0055
		4.339	0.00285	8.039	0.01633	11.839					4.339	0.06138	8.039		11.339	0.00222
		4.34	0.00186	8.04	0.0114	11.84					4.34	0.06138	8.04		11.34	0.00222
		4.341	-0.000107	8.041	-0.00175	11.841					4.341	0.04824	8.041		11.341	0.00222
		4.342	-0.000764	8.042	-0.01095	11.842					4.342	0.02523	8.042		11.342	0.0055
		4.343	-0.00274	8.043	-0.01819	11.843					4.343	0.02851	8.043		11.343	0.00879
		4.344	-0.00372	8.044	-0.02049	11.844					4.344	0.02523	8.044		11.344	0.0055
		4.345	-0.00537	8.045	-0.01589	11.845					4.345	0.03509	8.045		11.345	0.00222
		4.346	-0.00504	8.046	-0.01194	11.846					4.346	0.0581	8.046		11.346	0.00222
		4.347	-0.00471	8.047	-0.00931	11.847					4.347	0.03509	8.047		11.347	0.00879
		4.348	-0.00372	8.048	-0.0057	11.848					4.348	0.02523	8.048		11.348	-0.00436
		4.349	-0.00241	8.049	-0.00339	11.849					4.349	0.02523	8.049		11.349	-0.00107
		4.35	-0.00109	8.05	-0.00405	11.85					4.35	0.05152	8.05		11.35	0.0055
		4.351	0.000222	8.051	-0.00865	11.851					4.351	0.06467	8.051		11.351	0.00222
		4.352	0.000879	8.052	-0.0103	11.852					4.352	0.05481	8.052		11.352	0.00222
		4.353	0.00154	8.053	-0.01194	11.853					4.353	0.06138	8.053		11.353	0.0055
		4.354	0.00252	8.054	-0.01161	11.854					4.354	0.08111	8.054		11.354	-0.00107
		4.355	0.00351	8.055	-0.0103	11.855					4.355	0.06138	8.055		11.355	0.00222
		4.356	0.00351	8.056	-0.00767	11.856					4.356	0.07453	8.056		11.356	0.0055
		4.357	0.00351	8.057	-0.00537	11.857					4.357	0.07782	8.057		11.357	0.0055
		4.358	0.00219	8.058	-0.00504	11.858					4.358	0.04824	8.058		11.358	0.0055
		4.359	0.00154	8.059	-0.00241	11.859					4.359	0.03509	8.059		11.359	0.00222
		4.36	0.000879	8.06	-0.000436	11.86					4.36	0.02851	8.06		11.36	-0.00107
		4.361	-0.000436	8.061	0.00121	11.861					4.361	0.03837	8.061		11.361	0.0055
		4.362	-0.00142	8.062	0.00384	11.862					4.362	0.0581	8.062		11.362	0.0055
		4.363	-0.00175	8.063	0.00581	11.863					4.363	0.05481	8.063		11.363	-0.00107
		4.364	-0.00208	8.064	0.00581	11.864					4.364	0.02851	8.064		11.364	0.00222
		4.365	-0.00175	8.065	0.00581	11.865					4.365	0.02523	8.065		11.365	0.00222
		4.366	-0.00142	8.066	0.00548	11.866					4.366	0.05152	8.066		11.366	0.00879
		4.367	-0.00274	8.067	0.00351	11.867					4.367	0.06467	8.067		11.367	0.00222
		4.368	-0.00241	8.068	0.00154	11.868					4.368	0.0581	8.068		11.368	0.00222
		4.369	-0.00175	8.069	-0.000764	11.869					4.369	0.05481	8.069		11.369	0.00222
		4.37	-0.00109	8.07	-0.00241	11.87					4.37	0.06467	8.07		11.37	-0.00107
		4.371	-0.000764	8.071	-0.00438	11.871					4.371	0.06467	8.071		11.371	0.00222
		4.372	-0.000436	8.072	-0.00537	11.872					4.372	0.06467	8.072		11.372	0.0055
		4.373	-0.000764	8.073	-0.00602	11.873					4.373	0.07125	8.073		11.373	0.0055
		4.374	-0.000764	8.074	-0.00668	11.874					4.374	0.0581	8.074		11.374	0.00879
		4.375	0.000222	8.075	-0.00635	11.875					4.375	0.0318	8.075		11.375	0.0055
		4.376	0.00055	8.076	-0.00635	11.876					4.376	0.02194	8.076		11.376	0.00222
		4.377	0.000879	8.077	-0.0057	11.877					4.377	0.01865	8.077		11.377	0.00222
		4.378	0.000879	8.078	-0.00504	11.878					4.378	0.02851	8.078		11.378	0.00222
		4.379	0.00154	8.079	-0.00471	11.879					4.379	0.04824	8.079		11.379	0.00222
		4.38	0.00186	8.08	-0.00504	11.88					4.38	0.02851	8.08		11.38	0.0055
		4.381	0.00154	8.081	-0.00504	11.881					4.381	0.01208	8.081		11.381	0.00222
		4.382	0.00154	8.082	-0.00405	11.882					4.382	0.00879	8.082		11.382	0.0055
		4.383	0.00154	8.083	-0.00372	11.883					4.383	0.0318	8.083		11.383	0.00879
		4.384	0.00055	8.084	-0.00372	11.884					4.384	0.04166	8.084		11.384	0.0055
		4.385	0.00121	8.085	-0.00372	11.885					4.385	0.02523	8.085		11.385	0.00222
		4.386	0.00121	8.086	-0.00405	11.886					4.386	0.0318	8.086		11.386	0.0055
		4.387	0.000222	8.087	-0.00372	11.887					4.387	0.04166	8.087		11.387	0.0055
		4.388	0.000879	8.088	-0.00405	11.888					4.388	0.02851	8.088		11.388	0.0055
		4.389	0.00055	8.089	-0.00504	11.889					4.389	0.02851	8.089		11.389	0.00222
		4.39	0.00055	8.09	-0.00537	11.89					4.39	0.03837	8.09		11.39	0.00879
		4.391	-0.000764	8.091	-0.00438	11.891					4.391	0.01208	8.091		11.391	0.0055
		4.392	0.000222	8.092	-0.00471	11.892					4.392	-0.00107	8.092		11.392	0.0055
		4.393	0.000222	8.093	-0.00471	11.893					4.393	-0.00436	8.093		11.393	0.00222
		4.394	0.000222	8.094	-0.00372	11.894					4.394	-0.01422	8.094		11.394	0.00222
		4.395	0.00055	8.095	-0.00274	11.895					4.395	-0.00107	8.095		11.395	-0.00107
		4.396	0.000222	8.096	-0.00208	11.896					4.396	0.01208	8.096		11.396	0.0055
		4.397	0.000222	8.097	-0.00175	11.897					4.397	-0.00436	8.097		11.397	0.00222
		4.398	-0.000764	8.098	-0.00142	11.898					4.398	-0.02408	8.098		11.398	-0.00107
		4.399	-0.00142	8.099	-0.000764	11.899					4.399	-0.00764	8.099		11.399	0.00222
		4.4	-0.00142	8.1	-0.000107	11.9					4.4	0.01208	8.1		11.4	0.0055
		4.401	-0.000764	8.101	0.000222	11.901					4.401	0.02523	8.101		11.401	0.0055
		4.402	-0.00142	8.102	0.000879	11.902					4.402	0.00879	8.102		11.402	0.00222
		4.403	-0.00109	8.103	0.000879	11.903					4.403	0.02523	8.103		11.403	-0.00107
		4.404	-0.00142	8.104	0.00186	11.904					4.404	0.03509	8.104		11.404	0.0055
		4.405	-0.000436	8.105	0.00186	11.905					4.405	0.01865	8.105		11.405	0.0055
		4.406	-0.000436	8.106	0.00186	11.906					4.406	0.03509	8.106		11.406	-0.00436
		4.407	0.000222	8.107	0.00154	11.907					4.407	0.03509	8.107		11.407	0.00222
		4.408	-0.000436	8.108	0.00186	11.908					4.408	0.00879	8.108		11.408	0.00879
		4.409	-0.000107	8.109	0.00252	11.909					4.409	0.00222	8.109		11.409	-0.00107
		4.41	0.00055	8.11	0.00219	11.91					4.41	-0.00436	8.11		11.41	0.0055
		4.411	0.000222	8.111	0.00219	11.911					4.411	0.00222	8.111		11.411	0.00222
		4.412	0.000879	8.112	0.00121	11.912					4.412	0.01865	8.112		11.412	0.00879
		4.413	0.00055	8.113	0.000222	11.913					4.413	0.01865	8.113		11.413	0.00222
		4.414	0.00055	8.114	-0.000764	11.914					4.414	0.00222	8.114		11.414	0.00222
		4.415	0.000879	8.115	-0.00142	11.915					4.415	-0.00764	8.115		11.415	0.00222
		4.416	0.00154	8.116	-0.00109	11.916					4.416	0.01537	8.116		11.416	0.0055
		4.417	-0.000107	8.117	-0.000764	11.917					4.417	0.03837	8.117		11.417	0.00879
		4.418	-0.000436	8.118	-0.00109	11.918					4.418	0.03509	8.118		11.418	0.00222
		4.419	0.00055	8.119	-0.000764	11.919					4.419	0.03509	8.119		11.419	-0.00107
		4.42	-0.000107	8.12	0.000222	11.92					4.42	0.04495	8.12		11.42	0.00222
		4.421	-0.000436	8.121	0.00055	11.921					4.421	0.05481	8.121		11.421	0.00222
		4.422	-0.000436	8.122	0.00252	11.922					4.422	0.04824	8.122		11.422	0.0055
		4.423	-0.000107	8.123	0.00515	11.923					4.423	0.06138	8.123		11.423	0.0055
		4.424	0.00055	8.124	0.00778	11.924					4.424	0.04495	8.124		11.424	0.00879
		4.425	0.00055	8.125	0.01107	11.925					4.425	0.01865	8.125		11.425	-0.00107
		4.426	0.00055	8.126	0.01403	11.926					4.426	0.02523	8.126		11.426	0.0055
		4.427	0.000222	8.127	0.01534	11.927					4.427	0.01537	8.127		11.427	0.00879
		4.428	0.000222	8.128	0.01699	11.928					4.428	0.02523	8.128		11.428	0.0055
		4.429	0.000222	8.129	0.01501	11.929					4.429	0.05481	8.129		11.429	0.0055
		4.43	0.000222	8.13	0.0091	11.93					4.43	0.02851	8.13		11.43	0.00879
		4.431	-0.000107	8.131	-0.00142	11.931					4.431	0.01537	8.131		11.431	0.00222
		4.432	-0.000107	8.132	-0.01457	11.932					4.432	0.01537	8.132		11.432	0.0055
		4.433	0.00055	8.133	-0.0195	11.933					4.433	0.04166	8.133		11.433	0.00222
		4.434	-0.000436	8.134	-0.02279	11.934					4.434	0.0581	8.134		11.434	0.00879
		4.435	-0.000107	8.135	-0.02969	11.935					4.435	0.03837	8.135		11.435	-0.00107
		4.436	-0.000107	8.136	-0.05073	11.936					4.436	0.04824	8.136		11.436	0.00222
		4.437	-0.000436	8.137	-0.06125	11.937					4.437	0.06467	8.137		11.437	0.0055
		4.438	-0.000436	8.138	-0.06585	11.938					4.438	0.05152	8.138		11.438	0.0055
		4.439	-0.000436	8.139	-0.055	11.939					4.439	0.05481	8.139		11.439	0.00222
		4.44	0.000222	8.14	-0.03692	11.94					4.44	0.06467	8.14		11.44	0.0055
		4.441	0.000222	8.141	-0.03068	11.941					4.441	0.04166	8.141		11.441	0.0055
		4.442	0.00121	8.142	-0.02114	11.942					4.442	0.03509	8.142		11.442	0.0055
		4.443	0.000879	8.143	-0.008	11.943					4.443	0.02851	8.143		11.443	0.00222
		4.444	-0.000107	8.144	0.00351	11.944					4.444	0.02194	8.144		11.444	0.0055
		4.445	0.00055	8.145	0.01271	11.945					4.445	0.0318	8.145		11.445	0.00222
		4.446	0.000222	8.146	0.02027	11.946					4.446	0.05152	8.146		11.446	0.00222
		4.447	0.00055	8.147	0.02849	11.947					4.447	0.02851	8.147		11.447	-0.00107
		4.448	0.000879	8.148	0.03605	11.948					4.448	0.01865	8.148		11.448	-0.00107
		4.449	0.000222	8.149	0.04295	11.949					4.449	0.0318	8.149		11.449	0.0055
		4.45	-0.000436	8.15	0.0469	11.95					4.45	0.05481	8.15		11.45	0.0055
		4.451	0.000222	8.151	0.04723	11.951					4.451	0.05481	8.151		11.451	0.00222
		4.452	-0.000764	8.152	0.04657	11.952					4.452	0.03837	8.152		11.452	0.00222
		4.453	-0.000764	8.153	0.04295	11.953					4.453	0.05152	8.153		11.453	0.00222
		4.454	-0.000436	8.154	0.03967	11.954					4.454	0.0581	8.154		11.454	0.0055
		4.455	-0.000107	8.155	0.03539	11.955					4.455	0.04166	8.155		11.455	0.00222
		4.456	-0.000436	8.156	0.03178	11.956					4.456	0.04495	8.156		11.456	-0.00107
		4.457	-0.000764	8.157	0.02619	11.957					4.457	0.04824	8.157		11.457	0.00222
		4.458	-0.00109	8.158	0.02126	11.958					4.458	0.03509	8.158		11.458	0.00222
		4.459	0.000222	8.159	0.01732	11.959					4.459	0.02523	8.159		11.459	0.0055
		4.46	0.000222	8.16	0.01337	11.96					4.46	0.01537	8.16		11.46	0.0055
		4.461	-0.000107	8.161	0.01041	11.961					4.461	0.04495	8.161		11.461	0.0055
		4.462	-0.000107	8.162	0.00745	11.962					4.462	-0.1457	8.162		11.462	-0.00107
		4.463	-0.000764	8.163	0.00449	11.963					4.463	0.02194	8.163		11.463	-0.00107
		4.464	-0.000107	8.164	0.00154	11.964					4.464	-2.17713	8.164		11.464	0.00222
		4.465	-0.000107	8.165	-0.00241	11.965					4.465	-5.1651	8.165		11.465	0.0055
		4.466	0.000222	8.166	-0.00602	11.966					4.466	-5.61214	8.166		11.466	0.0055
		4.467	-0.000436	8.167	-0.00833	11.967					4.467	-2.61102	8.167		11.467	0.0055
		4.468	-0.000436	8.168	-0.01095	11.968					4.468	-1.40466	8.168		11.468	0.0055
		4.469	0.000222	8.169	-0.01128	11.969					4.469	-1.81883	8.169		11.469	0.00222
		4.47	-0.000107	8.17	-0.01128	11.97					4.47	-1.74323	8.17		11.47	0.00222
		4.471	0.000222	8.171	-0.01128	11.971					4.471	-1.38165	8.171		11.471	-0.00107
		4.472	0.000222	8.172	-0.00964	11.972					4.472	-1.5723	8.172		11.472	0.00222
		4.473	-0.000107	8.173	-0.00833	11.973					4.473	-1.62818	8.173		11.473	0.00879
		4.474	0.000222	8.174	-0.00833	11.974					4.474	-1.33563	8.174		11.474	0.00222
		4.475	-0.000107	8.175	-0.00668	11.975					4.475	-0.55659	8.175		11.475	0.0055
		4.476	0.000222	8.176	-0.00635	11.976					4.476	0.37695	8.176		11.476	0.00222
		4.477	0.00055	8.177	-0.00537	11.977					4.477	1.50771	8.177		11.477	0.00222
		4.478	0.00055	8.178	-0.00372	11.978					4.478	3.21042	8.178		11.478	0.00222
		4.479	0.000222	8.179	-0.00307	11.979					4.479	5.1794	8.179		11.479	-0.00107
		4.48	-0.000107	8.18	-0.00307	11.98					4.48	5.47523	8.18		11.48	0.00222
		4.481	-0.000107	8.181	-0.00372	11.981					4.481	5.14981	8.181		11.481	0.00222
		4.482	-0.000107	8.182	-0.00307	11.982					4.482	4.65017	8.182		11.482	0.00222
		4.483	-0.000107	8.183	-0.00274	11.983					4.483	4.37406	8.183		11.483	0.00879
		4.484	0.000222	8.184	-0.00274	11.984					4.484	4.04863	8.184		11.484	0.00222
		4.485	-0.000764	8.185	-0.00241	11.985					4.485	3.73307	8.185		11.485	0.0055
		4.486	-0.000107	8.186	-0.00274	11.986					4.486	3.53585	8.186		11.486	0.00222
		4.487	-0.000436	8.187	-0.00274	11.987					4.487	2.31304	8.187		11.487	0.0055
		4.488	-0.000107	8.188	-0.00208	11.988					4.488	0.25861	8.188		11.488	0.0055
		4.489	-0.000436	8.189	-0.00208	11.989					4.489	-1.3685	8.189		11.489	-0.00107
		4.49	-0.000436	8.19	-0.00175	11.99					4.49	-2.11467	8.19		11.49	0.00222
		4.491	-0.00109	8.191	-0.000764	11.991					4.491	-1.84513	8.191		11.491	0.0055
		4.492	-0.000107	8.192	-0.00109	11.992					4.492	-0.58289	8.192		11.492	0.00222
		4.493	0.000222	8.193	-0.000436	11.993					4.493	-0.35279	8.193		11.493	0.01208
		4.494	-0.000436	8.194	-0.000107	11.994					4.494	-0.2739	8.194		11.494	0.0055
		4.495	-0.000107	8.195	0.000879	11.995					4.495	-0.39881	8.195		11.495	-0.00107
		4.496	0.000222	8.196	0.000879	11.996					4.496	-0.77354	8.196		11.496	0.00222
		4.497	-0.000107	8.197	0.000879	11.997					4.497	-1.24688	8.197		11.497	0.00222
		4.498	0.00055	8.198	0.00154	11.998					4.498	-1.71365	8.198		11.498	-0.00107
[truncated: 992 more rows]

## Sheet: Figure 3e
Resistance (Ω)	Voltage (V)	Current (mA)
5	0.072	20.71
10	0.103	17.89
30	0.213	15.06
50	0.517	14.97
70	0.669	14.42
90	0.704	12.38
100	0.771	11.27
150	1.077	10.36
200	1.22	8.46
220	1.234	7.99
260	1.42	7.15
270	1.428	6.91
280	1.623	6.68
290	1.735	5.56
500	1.841	3.27
1000	2.246	2.78

## Sheet: Figure 3f
Resistance (Ω)	Peak Power (mW)
5	2144.52
10	3200.52
30	6804.11
50	11205
70	14555.5
90	13793.8
150	16099.4
200	14314.3
220	14044.8
260	13291.9
270	12892
280	12494.3
500	5346.45
1000	3880.9

## Sheet: Figure 3g
Time (s)	2mF-Voltage (V)	Time (s)	1mF-Voltage (V)	Time (s)	220uF-Voltage (V)
0	0.00732	0	-0.00135	0	0.01269
0.001	0.00734	0.001	-0.000600429	0.001	0.0128
0.002	0.00735	0.002	-0.000788257	0.002	0.01292
0.003	0.00737	0.003	-0.0022	0.003	0.01303
0.004	0.00738	0.004	-0.00238	0.004	0.01314
0.005	0.0074	0.005	-0.00276	0.005	0.01325
0.006	0.00742	0.006	-0.00436	0.006	0.01336
0.007	0.00743	0.007	-0.00652	0.007	0.01348
0.008	0.00745	0.008	-0.00379	0.008	0.01359
0.009	0.00746	0.009	-0.00417	0.009	0.0137
0.01	0.00748	0.01	-0.00811	0.01	0.01381
0.011	0.00749	0.011	-0.01206	0.011	0.01392
0.012	0.00751	0.012	-0.01009	0.012	0.01403
0.013	0.00752	0.013	-0.00905	0.013	0.01415
0.014	0.00754	0.014	-0.00567	0.014	0.01426
0.015	0.00756	0.015	-0.00248	0.015	0.01437
0.016	0.00757	0.016	-0.00135	0.016	0.01448
0.017	0.00759	0.017	-0.00323	0.017	0.01459
0.018	0.0076	0.018	-0.00577	0.018	0.01471
0.019	0.00762	0.019	-0.00624	0.019	0.01482
0.02	0.00763	0.02	-0.00436	0.02	0.01493
0.021	0.00765	0.021	-0.00276	0.021	0.01504
0.022	0.00766	0.022	-0.00238	0.022	0.01515
0.023	0.00768	0.023	-0.00135	0.023	0.01526
0.024	0.00769	0.024	-0.00417	0.024	0.01538
0.025	0.00771	0.025	-0.00501	0.025	0.01549
0.026	0.00773	0.026	-0.00727	0.026	0.0156
0.027	0.00774	0.027	-0.00699	0.027	0.01571
0.028	0.00776	0.028	-0.00821	0.028	0.01582
0.029	0.00777	0.029	-0.00577	0.029	0.01593
0.03	0.00779	0.03	-0.0068	0.03	0.01605
0.031	0.0078	0.031	-0.00736	0.031	0.01616
0.032	0.00782	0.032	-0.00436	0.032	0.01627
0.033	0.00783	0.033	-0.00163	0.033	0.01638
0.034	0.00785	0.034	-0.000224686	0.034	0.01649
0.035	0.00787	0.035	-0.00276	0.035	0.01661
0.036	0.00788	0.036	-0.00595	0.036	0.01672
0.037	0.0079	0.037	-0.00849	0.037	0.01683
0.038	0.00791	0.038	-0.0068	0.038	0.01694
0.039	0.00793	0.039	-0.00492	0.039	0.01705
0.04	0.00794	0.04	-0.0052	0.04	0.01716
0.041	0.00796	0.041	-0.00539	0.041	0.01727
0.042	0.00797	0.042	-0.00774	0.042	0.01739
0.043	0.00799	0.043	-0.00699	0.043	0.0175
0.044	0.008	0.044	-0.00746	0.044	0.01761
0.045	0.00802	0.045	-0.00652	0.045	0.01772
0.046	0.00804	0.046	-0.00736	0.046	0.01783
0.047	0.00805	0.047	-0.00408	0.047	0.01794
0.048	0.00807	0.048	-0.00192	0.048	0.01806
0.049	0.00808	0.049	-0.00548	0.049	0.01817
0.05	0.0081	0.05	-0.00783	0.05	0.01828
0.051	0.00811	0.051	-0.00661	0.051	0.01839
0.052	0.00813	0.052	-0.00436	0.052	0.0185
0.053	0.00814	0.053	-0.00238	0.053	0.01861
0.054	0.00816	0.054	0.000244886	0.054	0.01873
0.055	0.00818	0.055	-0.00163	0.055	0.01884
0.056	0.00819	0.056	-0.00511	0.056	0.01895
0.057	0.00821	0.057	-0.00661	0.057	0.01906
0.058	0.00822	0.058	-0.00652	0.058	0.01917
0.059	0.00824	0.059	-0.00821	0.059	0.01928
0.06	0.00825	0.06	-0.00624	0.06	0.01939
0.061	0.00827	0.061	-0.00717	0.061	0.01951
0.062	0.00828	0.062	-0.00783	0.062	0.01962
0.063	0.0083	0.063	-0.01046	0.063	0.01973
0.064	0.00831	0.064	-0.00811	0.064	0.01984
0.065	0.00833	0.065	-0.00661	0.065	0.01995
0.066	0.00835	0.066	-0.00323	0.066	0.02006
0.067	0.00836	0.067	-0.000788257	0.067	0.02017
0.068	0.00838	0.068	0.000808286	0.068	0.02029
0.069	0.00839	0.069	0.000620543	0.069	0.0204
0.07	0.00841	0.07	-0.00332	0.07	0.02051
0.071	0.00842	0.071	-0.00539	0.071	0.02062
0.072	0.00844	0.072	-0.00492	0.072	0.02073
0.073	0.00845	0.073	-0.00107	0.073	0.02084
0.074	0.00847	0.074	-0.00276	0.074	0.02095
0.075	0.00848	0.075	-0.00483	0.075	0.02107
0.076	0.0085	0.076	-0.00633	0.076	0.02118
0.077	0.00852	0.077	-0.00764	0.077	0.02129
0.078	0.00853	0.078	-0.00981	0.078	0.0214
0.079	0.00855	0.079	-0.00793	0.079	0.02151
0.08	0.00856	0.08	-0.00492	0.08	0.02162
0.081	0.00858	0.081	-0.00408	0.081	0.02173
0.082	0.00859	0.082	-0.00436	0.082	0.02185
0.083	0.00861	0.083	-0.00408	0.083	0.02196
0.084	0.00862	0.084	-0.00577	0.084	0.02207
0.085	0.00864	0.085	-0.00511	0.085	0.02218
0.086	0.00865	0.086	-0.00304	0.086	0.02229
0.087	0.00867	0.087	0.000338886	0.087	0.0224
0.088	0.00868	0.088	-0.00389	0.088	0.02251
0.089	0.0087	0.089	-0.00811	0.089	0.02263
0.09	0.00872	0.09	-0.00736	0.09	0.02274
0.091	0.00873	0.091	-0.00389	0.091	0.02285
0.092	0.00875	0.092	-0.000412429	0.092	0.02296
0.093	0.00876	0.093	-0.00229	0.093	0.02307
0.094	0.00878	0.094	-0.00455	0.094	0.02318
0.095	0.00879	0.095	-0.00905	0.095	0.02329
0.096	0.00881	0.096	-0.00539	0.096	0.0234
0.097	0.00882	0.097	-0.00445	0.097	0.02352
0.098	0.00884	0.098	-0.00624	0.098	0.02363
0.099	0.00885	0.099	-0.00511	0.099	0.02374
0.1	0.00887	0.1	-0.00229	0.1	0.02385
0.101	0.00889	0.101	-0.000976	0.101	0.02396
0.102	0.0089	0.102	-0.00248	0.102	0.02407
0.103	0.00892	0.103	-0.000506514	0.103	0.02418
0.104	0.00893	0.104	-0.0022	0.104	0.02429
0.105	0.00895	0.105	-0.00267	0.105	0.0244
0.106	0.00896	0.106	-0.0022	0.106	0.02452
0.107	0.00898	0.107	-0.000224686	0.107	0.02463
0.108	0.00899	0.108	-0.00304	0.108	0.02474
0.109	0.00901	0.109	-0.00483	0.109	0.02485
0.11	0.00902	0.11	-0.00661	0.11	0.02496
0.111	0.00904	0.111	-0.0068	0.111	0.02507
0.112	0.00905	0.112	-0.00708	0.112	0.02518
0.113	0.00907	0.113	-0.0052	0.113	0.02529
0.114	0.00909	0.114	-0.00408	0.114	0.02541
0.115	0.0091	0.115	-0.00464	0.115	0.02552
0.116	0.00912	0.116	-0.00295	0.116	0.02563
0.117	0.00913	0.117	-0.00417	0.117	0.02574
0.118	0.00915	0.118	-0.00398	0.118	0.02585
0.119	0.00916	0.119	-0.00332	0.119	0.02596
0.12	0.00918	0.12	-0.000224686	0.12	0.02607
0.121	0.00919	0.121	-0.0022	0.121	0.02618
0.122	0.00921	0.122	-0.00182	0.122	0.02629
0.123	0.00922	0.123	-0.00558	0.123	0.0264
0.124	0.00924	0.124	-0.00558	0.124	0.02652
0.125	0.00925	0.125	-0.00417	0.125	0.02663
0.126	0.00927	0.126	-0.00135	0.126	0.02674
0.127	0.00928	0.127	-0.00238	0.127	0.02685
0.128	0.0093	0.128	-0.00332	0.128	0.02696
0.129	0.00932	0.129	-0.0021	0.129	0.02707
0.13	0.00933	0.13	-0.00304	0.13	0.02718
0.131	0.00935	0.131	-0.00351	0.131	0.02729
0.132	0.00936	0.132	-0.00379	0.132	0.0274
0.133	0.00938	0.133	-0.0022	0.133	0.02752
0.134	0.00939	0.134	5.69714e-05	0.134	0.02763
0.135	0.00941	0.135	0.00165	0.135	0.02774
0.136	0.00942	0.136	0.00222	0.136	0.02785
0.137	0.00944	0.137	-0.00248	0.137	0.02796
0.138	0.00945	0.138	-0.00455	0.138	0.02807
0.139	0.00947	0.139	-0.00332	0.139	0.02818
0.14	0.00948	0.14	-0.000224686	0.14	0.02829
0.141	0.0095	0.141	-0.00192	0.141	0.0284
0.142	0.00952	0.142	-0.00295	0.142	0.02851
0.143	0.00953	0.143	-0.00661	0.143	0.02862
0.144	0.00955	0.144	-0.0084	0.144	0.02874
0.145	0.00956	0.145	-0.00934	0.145	0.02885
0.146	0.00958	0.146	-0.0068	0.146	0.02896
0.147	0.00959	0.147	-0.00436	0.147	0.02907
0.148	0.00961	0.148	-0.00163	0.148	0.02918
0.149	0.00962	0.149	-0.000788257	0.149	0.02929
0.15	0.00964	0.15	-0.00107	0.15	0.0294
0.151	0.00965	0.151	-0.000788257	0.151	0.02951
0.152	0.00967	0.152	-0.00192	0.152	0.02962
0.153	0.00968	0.153	-0.00379	0.153	0.02973
0.154	0.0097	0.154	-0.00408	0.154	0.02984
0.155	0.00971	0.155	-0.000506514	0.155	0.02996
0.156	0.00973	0.156	-0.000318686	0.156	0.03007
0.157	0.00975	0.157	-0.000694257	0.157	0.03018
0.158	0.00976	0.158	-0.00558	0.158	0.03029
0.159	0.00978	0.159	-0.00642	0.159	0.0304
0.16	0.00979	0.16	-0.00717	0.16	0.03051
0.161	0.00981	0.161	-0.00238	0.161	0.03062
0.162	0.00982	0.162	-0.00389	0.162	0.03073
0.163	0.00984	0.163	-0.00483	0.163	0.03084
0.164	0.00985	0.164	-0.00633	0.164	0.03095
0.165	0.00987	0.165	-0.00267	0.165	0.03106
0.166	0.00988	0.166	0.00222	0.166	0.03117
0.167	0.0099	0.167	0.00212	0.167	0.03128
0.168	0.00991	0.168	0.000432629	0.168	0.0314
0.169	0.00993	0.169	-0.00145	0.169	0.03151
0.17	0.00994	0.17	0.00118	0.17	0.03162
0.171	0.00996	0.171	0.00165	0.171	0.03173
0.172	0.00997	0.172	0.000808286	0.172	0.03184
0.173	0.00999	0.173	-0.00267	0.173	0.03195
0.174	0.01001	0.174	-0.00492	0.174	0.03206
0.175	0.01002	0.175	-0.00408	0.175	0.03217
0.176	0.01004	0.176	-0.0052	0.176	0.03228
0.177	0.01005	0.177	-0.00708	0.177	0.03239
0.178	0.01007	0.178	-0.00708	0.178	0.0325
0.179	0.01008	0.179	-0.0052	0.179	0.03261
0.18	0.0101	0.18	-0.00436	0.18	0.03272
0.181	0.01011	0.181	-0.00351	0.181	0.03283
0.182	0.01013	0.182	-0.0022	0.182	0.03294
0.183	0.01014	0.183	0.000338714	0.183	0.03306
0.184	0.01016	0.184	0.0002448	0.184	0.03317
0.185	0.01017	0.185	0.00118	0.185	0.03328
0.186	0.01019	0.186	0.000526543	0.186	0.03339
0.187	0.0102	0.187	-0.000788257	0.187	0.0335
0.188	0.01022	0.188	-0.00408	0.188	0.03361
0.189	0.01023	0.189	-0.00408	0.189	0.03372
0.19	0.01025	0.19	-0.000224686	0.19	0.03383
0.191	0.01026	0.191	-0.00145	0.191	0.03394
0.192	0.01028	0.192	-0.00342	0.192	0.03405
0.193	0.0103	0.193	-0.00248	0.193	0.03416
0.194	0.01031	0.194	0.000808371	0.194	0.03427
0.195	0.01033	0.195	0.00175	0.195	0.03438
0.196	0.01034	0.196	-0.00173	0.196	0.03449
0.197	0.01036	0.197	-0.00426	0.197	0.0346
0.198	0.01037	0.198	-0.00548	0.198	0.03471
0.199	0.01039	0.199	-0.000788171	0.199	0.03482
0.2	0.0104	0.2	0.00165	0.2	0.03494
0.201	0.01042	0.201	0.00278	0.201	0.03505
0.202	0.01043	0.202	0.00137	0.202	0.03516
0.203	0.01045	0.203	-0.000224771	0.203	0.03527
0.204	0.01046	0.204	-0.00163	0.204	0.03538
0.205	0.01048	0.205	5.69714e-05	0.205	0.03549
0.206	0.01049	0.206	0.0002448	0.206	0.0356
0.207	0.01051	0.207	0.00147	0.207	0.03571
0.208	0.01052	0.208	-0.000600429	0.208	0.03582
0.209	0.01054	0.209	-0.00238	0.209	0.03593
0.21	0.01055	0.21	-0.00464	0.21	0.03604
0.211	0.01057	0.211	-0.00548	0.211	0.03615
0.212	0.01059	0.212	-0.00624	0.212	0.03626
0.213	0.0106	0.213	-0.00492	0.213	0.03637
0.214	0.01062	0.214	-0.000788171	0.214	0.03648
0.215	0.01063	0.215	0.00194	0.215	0.03659
0.216	0.01065	0.216	0.00165	0.216	0.0367
0.217	0.01066	0.217	-0.000224771	0.217	0.03681
0.218	0.01068	0.218	-0.00163	0.218	0.03692
0.219	0.01069	0.219	5.69714e-05	0.219	0.03703
0.22	0.01071	0.22	0.00109	0.22	0.03714
0.221	0.01072	0.221	-0.00248	0.221	0.03725
0.222	0.01074	0.222	-0.00314	0.222	0.03736
0.223	0.01075	0.223	-0.00257	0.223	0.03748
0.224	0.01077	0.224	-0.00182	0.224	0.03759
0.225	0.01078	0.225	-0.0052	0.225	0.0377
0.226	0.0108	0.226	-0.00323	0.226	0.03781
0.227	0.01081	0.227	-0.00304	0.227	0.03792
0.228	0.01083	0.228	-0.00238	0.228	0.03803
0.229	0.01084	0.229	-0.00192	0.229	0.03814
0.23	0.01086	0.23	-0.00192	0.23	0.03825
0.231	0.01087	0.231	-0.00267	0.231	0.03836
0.232	0.01089	0.232	-0.00248	0.232	0.03847
0.233	0.0109	0.233	5.69714e-05	0.233	0.03858
0.234	0.01092	0.234	0.00137	0.234	0.03869
0.235	0.01094	0.235	0.00278	0.235	0.0388
0.236	0.01095	0.236	0.00165	0.236	0.03891
0.237	0.01097	0.237	-0.00163	0.237	0.03902
0.238	0.01098	0.238	-0.0021	0.238	0.03913
0.239	0.011	0.239	0.000526543	0.239	0.03924
0.24	0.01101	0.24	0.00222	0.24	0.03935
0.241	0.01103	0.241	-0.000788171	0.241	0.03946
0.242	0.01104	0.242	-0.0052	0.242	0.03957
0.243	0.01106	0.243	-0.00483	0.243	0.03968
0.244	0.01107	0.244	-0.00473	0.244	0.03979
0.245	0.01109	0.245	-0.00595	0.245	0.0399
0.246	0.0111	0.246	-0.00652	0.246	0.04001
0.247	0.01112	0.247	-0.00276	0.247	0.04012
0.248	0.01113	0.248	-0.000506429	0.248	0.04023
0.249	0.01115	0.249	-0.00135	0.249	0.04034
0.25	0.01116	0.25	-0.000506514	0.25	0.04045
0.251	0.01118	0.251	0.0025	0.251	0.04056
0.252	0.01119	0.252	0.0041	0.252	0.04067
0.253	0.01121	0.253	0.00363	0.253	0.04078
0.254	0.01122	0.254	0.00109	0.254	0.04089
0.255	0.01124	0.255	5.69714e-05	0.255	0.041
0.256	0.01125	0.256	-0.00248	0.256	0.04111
0.257	0.01127	0.257	-0.00295	0.257	0.04122
0.258	0.01128	0.258	-0.00107	0.258	0.04133
0.259	0.0113	0.259	0.000808286	0.259	0.04144
0.26	0.01131	0.26	5.69714e-05	0.26	0.04155
0.261	0.01133	0.261	-0.000788171	0.261	0.04166
0.262	0.01134	0.262	-0.00304	0.262	0.04177
0.263	0.01136	0.263	-0.00539	0.263	0.04188
0.264	0.01138	0.264	-0.0052	0.264	0.04199
0.265	0.01139	0.265	-0.000788171	0.265	0.0421
0.266	0.01141	0.266	0.00137	0.266	0.04221
0.267	0.01142	0.267	0.00391	0.267	0.04232
0.268	0.01144	0.268	0.00269	0.268	0.04243
0.269	0.01145	0.269	0.00203	0.269	0.04254
0.27	0.01147	0.27	-0.000600429	0.27	0.04265
0.271	0.01148	0.271	0.00203	0.271	0.04276
0.272	0.0115	0.272	0.00269	0.272	0.04287
0.273	0.01151	0.273	0.00391	0.273	0.04298
0.274	0.01153	0.274	0.00109	0.274	0.04309
0.275	0.01154	0.275	-0.000224771	0.275	0.0432
0.276	0.01156	0.276	-0.00135	0.276	0.04331
0.277	0.01157	0.277	-0.00107	0.277	0.04342
0.278	0.01159	0.278	-0.00107	0.278	0.04353
0.279	0.0116	0.279	-0.00107	0.279	0.04364
0.28	0.01162	0.28	-0.00107	0.28	0.04375
0.281	0.01163	0.281	-0.000788257	0.281	0.04386
0.282	0.01165	0.282	-0.00276	0.282	0.04397
0.283	0.01166	0.283	-0.000694343	0.283	0.04408
0.284	0.01168	0.284	0.00212	0.284	0.04419
0.285	0.01169	0.285	0.00278	0.285	0.0443
0.286	0.01171	0.286	0.000620457	0.286	0.04441
0.287	0.01172	0.287	-3.69429e-05	0.287	0.04452
0.288	0.01174	0.288	0.0009022	0.288	0.04463
0.289	0.01175	0.289	0.00109	0.289	0.04474
0.29	0.01177	0.29	0.00334	0.29	0.04485
0.291	0.01178	0.291	-0.000882514	0.291	0.04496
0.292	0.0118	0.292	-0.00314	0.292	0.04507
0.293	0.01181	0.293	-0.00473	0.293	0.04518
0.294	0.01183	0.294	-0.0021	0.294	0.04529
0.295	0.01184	0.295	-0.0022	0.295	0.0454
0.296	0.01186	0.296	-0.000788257	0.296	0.04551
0.297	0.01187	0.297	-0.00135	0.297	0.04562
0.298	0.01189	0.298	-0.000224771	0.298	0.04573
0.299	0.0119	0.299	0.00137	0.299	0.04584
0.3	0.01192	0.3	0.0025	0.3	0.04595
0.301	0.01193	0.301	0.00222	0.301	0.04606
0.302	0.01195	0.302	0.00194	0.302	0.04617
0.303	0.01196	0.303	0.00334	0.303	0.04628
0.304	0.01198	0.304	0.00381	0.304	0.04639
0.305	0.012	0.305	0.00306	0.305	0.0465
0.306	0.01201	0.306	0.00306	0.306	0.04661
0.307	0.01203	0.307	0.00381	0.307	0.04672
0.308	0.01204	0.308	0.00363	0.308	0.04683
0.309	0.01206	0.309	0.000808286	0.309	0.04694
0.31	0.01207	0.31	0.00118	0.31	0.04705
0.311	0.01209	0.311	-0.000882171	0.311	0.04716
0.312	0.0121	0.312	-0.00182	0.312	0.04727
0.313	0.01212	0.313	-0.00163	0.313	0.04738
0.314	0.01213	0.314	0.00194	0.314	0.04749
0.315	0.01215	0.315	0.00194	0.315	0.0476
0.316	0.01216	0.316	-0.00163	0.316	0.04771
0.317	0.01218	0.317	-0.0021	0.317	0.04782
0.318	0.01219	0.318	0.000526543	0.318	0.04793
0.319	0.01221	0.319	0.00194	0.319	0.04804
0.32	0.01222	0.32	-0.000224771	0.32	0.04815
0.321	0.01224	0.321	-0.00163	0.321	0.04826
0.322	0.01225	0.322	-0.000224771	0.322	0.04837
0.323	0.01227	0.323	0.00194	0.323	0.04847
0.324	0.01228	0.324	0.000808286	0.324	0.04858
0.325	0.0123	0.325	-0.00267	0.325	0.04869
0.326	0.01231	0.326	-0.0052	0.326	0.0488
0.327	0.01233	0.327	-0.00351	0.327	0.04891
0.328	0.01234	0.328	-0.00163	0.328	0.04902
0.329	0.01236	0.329	-0.00163	0.329	0.04913
0.33	0.01237	0.33	-0.00408	0.33	0.04924
0.331	0.01239	0.331	-0.00295	0.331	0.04935
0.332	0.0124	0.332	0.0002448	0.332	0.04946
0.333	0.01242	0.333	0.00391	0.333	0.04957
0.334	0.01243	0.334	0.00353	0.334	0.04968
0.335	0.01245	0.335	0.00475	0.335	0.04979
0.336	0.01246	0.336	0.00269	0.336	0.0499
0.337	0.01248	0.337	0.00118	0.337	0.05001
0.338	0.01249	0.338	-0.00304	0.338	0.05012
0.339	0.01251	0.339	-0.00154	0.339	0.05023
0.34	0.01252	0.34	-0.000600429	0.34	0.05034
0.341	0.01254	0.341	0.000338714	0.341	0.05045
0.342	0.01255	0.342	-0.000788171	0.342	0.05056
0.343	0.01257	0.343	-0.00332	0.343	0.05067
0.344	0.01258	0.344	-0.00426	0.344	0.05078
0.345	0.0126	0.345	-0.00361	0.345	0.05089
0.346	0.01261	0.346	0.0003388	0.346	0.05099
0.347	0.01263	0.347	0.00165	0.347	0.0511
0.348	0.01264	0.348	0.00165	0.348	0.05121
0.349	0.01266	0.349	-0.000506514	0.349	0.05132
0.35	0.01267	0.35	-0.000506514	0.35	0.05143
0.351	0.01269	0.351	0.00137	0.351	0.05154
0.352	0.0127	0.352	0.00278	0.352	0.05165
0.353	0.01272	0.353	0.000808286	0.353	0.05176
0.354	0.01273	0.354	0.00203	0.354	0.05187
0.355	0.01275	0.355	0.00184	0.355	0.05198
0.356	0.01276	0.356	0.00147	0.356	0.05209
0.357	0.01278	0.357	-0.00304	0.357	0.0522
0.358	0.01279	0.358	-0.00182	0.358	0.05231
0.359	0.01281	0.359	0.0002448	0.359	0.05242
0.36	0.01282	0.36	0.00278	0.36	0.05253
0.361	0.01284	0.361	0.00278	0.361	0.05264
0.362	0.01285	0.362	-3.69429e-05	0.362	0.05275
0.363	0.01287	0.363	-0.00126	0.363	0.05286
0.364	0.01288	0.364	0.00109	0.364	0.05296
0.365	0.0129	0.365	0.0041	0.365	0.05307
0.366	0.01291	0.366	0.00447	0.366	0.05318
0.367	0.01293	0.367	0.00353	0.367	0.05329
0.368	0.01294	0.368	0.00306	0.368	0.0534
0.369	0.01296	0.369	0.0025	0.369	0.05351
0.37	0.01297	0.37	0.00579	0.37	0.05362
0.371	0.01299	0.371	0.00766	0.371	0.05373
0.372	0.013	0.372	0.0055	0.372	0.05384
0.373	0.01302	0.373	0.00419	0.373	0.05395
0.374	0.01303	0.374	0.00269	0.374	0.05406
0.375	0.01305	0.375	0.00118	0.375	0.05417
0.376	0.01306	0.376	-0.00276	0.376	0.05428
0.377	0.01308	0.377	-0.00351	0.377	0.05439
0.378	0.01309	0.378	0.00118	0.378	0.05449
0.379	0.01311	0.379	0.004	0.379	0.0546
0.38	0.01312	0.38	0.00231	0.38	0.05471
0.381	0.01314	0.381	-0.00192	0.381	0.05482
0.382	0.01315	0.382	-0.00163	0.382	0.05493
0.383	0.01317	0.383	0.000338714	0.383	0.05504
0.384	0.01318	0.384	0.00522	0.384	0.05515
0.385	0.0132	0.385	0.00654	0.385	0.05526
0.386	0.01321	0.386	0.00532	0.386	0.05537
0.387	0.01323	0.387	0.00325	0.387	0.05548
0.388	0.01324	0.388	0.00391	0.388	0.05559
0.389	0.01326	0.389	-0.000318686	0.389	0.0557
0.39	0.01327	0.39	-0.00126	0.39	0.05581
0.391	0.01329	0.391	0.00165	0.391	0.05591
0.392	0.0133	0.392	0.0024	0.392	0.05602
0.393	0.01332	0.393	-0.000976086	0.393	0.05613
0.394	0.01333	0.394	-0.00163	0.394	0.05624
0.395	0.01335	0.395	0.000526543	0.395	0.05635
0.396	0.01336	0.396	5.69714e-05	0.396	0.05646
0.397	0.01338	0.397	0.00419	0.397	0.05657
0.398	0.01339	0.398	0.00813	0.398	0.05668
0.399	0.01341	0.399	0.00804	0.399	0.05679
0.4	0.01342	0.4	0.00494	0.4	0.0569
0.401	0.01344	0.401	0.00579	0.401	0.05701
0.402	0.01345	0.402	0.00438	0.402	0.05712
0.403	0.01347	0.403	0.00391	0.403	0.05722
0.404	0.01348	0.404	0.00438	0.404	0.05733
0.405	0.0135	0.405	0.00607	0.405	0.05744
0.406	0.01351	0.406	0.00438	0.406	0.05755
0.407	0.01353	0.407	0.00419	0.407	0.05766
0.408	0.01354	0.408	0.00353	0.408	0.05777
0.409	0.01356	0.409	0.00334	0.409	0.05788
0.41	0.01357	0.41	0.00194	0.41	0.05799
0.411	0.01359	0.411	0.0025	0.411	0.0581
0.412	0.0136	0.412	0.0002448	0.412	0.05821
0.413	0.01362	0.413	0.00456	0.413	0.05831
0.414	0.01363	0.414	0.00363	0.414	0.05842
0.415	0.01365	0.415	0.00269	0.415	0.05853
0.416	0.01366	0.416	-0.00116	0.416	0.05864
0.417	0.01368	0.417	0.00419	0.417	0.05875
0.418	0.01369	0.418	0.0024	0.418	0.05886
0.419	0.01371	0.419	0.00287	0.419	0.05897
0.42	0.01372	0.42	0.00212	0.42	0.05908
0.421	0.01374	0.421	0.00475	0.421	0.05919
0.422	0.01375	0.422	0.00325	0.422	0.0593
0.423	0.01377	0.423	0.00419	0.423	0.0594
0.424	0.01378	0.424	0.00438	0.424	0.05951
0.425	0.01379	0.425	0.00635	0.425	0.05962
0.426	0.01381	0.426	0.00353	0.426	0.05973
0.427	0.01382	0.427	0.00147	0.427	0.05984
0.428	0.01384	0.428	0.000526543	0.428	0.05995
0.429	0.01385	0.429	0.00363	0.429	0.06006
0.43	0.01387	0.43	0.00381	0.43	0.06017
0.431	0.01388	0.431	0.00334	0.431	0.06028
0.432	0.0139	0.432	0.00194	0.432	0.06038
0.433	0.01391	0.433	0.00222	0.433	0.06049
0.434	0.01393	0.434	0.00165	0.434	0.0606
0.435	0.01394	0.435	0.00391	0.435	0.06071
0.436	0.01396	0.436	0.00738	0.436	0.06082
0.437	0.01397	0.437	0.00879	0.437	0.06093
0.438	0.01399	0.438	0.00522	0.438	0.06104
0.439	0.014	0.439	0.00363	0.439	0.06115
0.44	0.01402	0.44	0.00438	0.44	0.06126
0.441	0.01403	0.441	0.00607	0.441	0.06136
0.442	0.01405	0.442	0.00522	0.442	0.06147
0.443	0.01406	0.443	0.000526543	0.443	0.06158
0.444	0.01408	0.444	-0.0004126	0.444	0.06169
0.445	0.01409	0.445	0.00184	0.445	0.0618
0.446	0.01411	0.446	0.0086	0.446	0.06191
0.447	0.01412	0.447	0.00898	0.447	0.06202
0.448	0.01414	0.448	0.00691	0.448	0.06213
0.449	0.01415	0.449	0.00278	0.449	0.06223
0.45	0.01417	0.45	0.000808286	0.45	0.06234
0.451	0.01418	0.451	0.000338714	0.451	0.06245
0.452	0.0142	0.452	0.00222	0.452	0.06256
0.453	0.01421	0.453	0.00381	0.453	0.06267
0.454	0.01423	0.454	0.00419	0.454	0.06278
0.455	0.01424	0.455	0.00494	0.455	0.06289
0.456	0.01426	0.456	0.0041	0.456	0.063
0.457	0.01427	0.457	0.000338714	0.457	0.0631
0.458	0.01429	0.458	-0.000788257	0.458	0.06321
0.459	0.0143	0.459	0.00137	0.459	0.06332
0.46	0.01432	0.46	0.00222	0.46	0.06343
0.461	0.01433	0.461	0.00363	0.461	0.06354
0.462	0.01435	0.462	0.00269	0.462	0.06365
0.463	0.01436	0.463	0.00203	0.463	0.06376
0.464	0.01438	0.464	-0.000600429	0.464	0.06387
0.465	0.01439	0.465	0.00203	0.465	0.06397
0.466	0.0144	0.466	0.00212	0.466	0.06408
0.467	0.01442	0.467	0.0056	0.467	0.06419
0.468	0.01443	0.468	0.00626	0.468	0.0643
0.469	0.01445	0.469	0.00607	0.469	0.06441
0.47	0.01446	0.47	0.00278	0.47	0.06452
0.471	0.01448	0.471	0.00165	0.471	0.06463
0.472	0.01449	0.472	0.00278	0.472	0.06473
0.473	0.01451	0.473	0.00607	0.473	0.06484
0.474	0.01452	0.474	0.00654	0.474	0.06495
0.475	0.01454	0.475	0.00419	0.475	0.06506
0.476	0.01455	0.476	0.00194	0.476	0.06517
0.477	0.01457	0.477	0.00109	0.477	0.06528
0.478	0.01458	0.478	0.000338714	0.478	0.06539
0.479	0.0146	0.479	0.00194	0.479	0.06549
0.48	0.01461	0.48	0.00494	0.48	0.0656
0.481	0.01463	0.481	0.00607	0.481	0.06571
0.482	0.01464	0.482	0.00466	0.482	0.06582
0.483	0.01466	0.483	0.00278	0.483	0.06593
0.484	0.01467	0.484	0.00306	0.484	0.06604
0.485	0.01469	0.485	0.00325	0.485	0.06615
0.486	0.0147	0.486	0.00503	0.486	0.06625
0.487	0.01472	0.487	0.00738	0.487	0.06636
0.488	0.01473	0.488	0.00766	0.488	0.06647
0.489	0.01475	0.489	0.00419	0.489	0.06658
0.49	0.01476	0.49	0.000808286	0.49	0.06669
0.491	0.01478	0.491	-0.00107	0.491	0.0668
0.492	0.01479	0.492	0.00175	0.492	0.0669
0.493	0.01481	0.493	0.00428	0.493	0.06701
0.494	0.01482	0.494	0.00616	0.494	0.06712
0.495	0.01483	0.495	0.00212	0.495	0.06723
0.496	0.01485	0.496	0.00175	0.496	0.06734
0.497	0.01486	0.497	0.0002448	0.497	0.06745
0.498	0.01488	0.498	0.00447	0.498	0.06756
0.499	0.01489	0.499	0.00626	0.499	0.06766
0.5	0.01491	0.5	0.00691	0.5	0.06777
0.501	0.01492	0.501	0.00494	0.501	0.06788
0.502	0.01494	0.502	0.00635	0.502	0.06799
0.503	0.01495	0.503	0.00766	0.503	0.0681
0.504	0.01497	0.504	0.0102	0.504	0.06821
0.505	0.01498	0.505	0.01067	0.505	0.06831
0.506	0.015	0.506	0.00907	0.506	0.06842
0.507	0.01501	0.507	0.00607	0.507	0.06853
0.508	0.01503	0.508	0.0055	0.508	0.06864
0.509	0.01504	0.509	0.00438	0.509	0.06875
0.51	0.01506	0.51	0.00419	0.51	0.06886
0.511	0.01507	0.511	0.00353	0.511	0.06896
0.512	0.01509	0.512	0.00334	0.512	0.06907
0.513	0.0151	0.513	0.00194	0.513	0.06918
0.514	0.01512	0.514	0.00194	0.514	0.06929
0.515	0.01513	0.515	0.00306	0.515	0.0694
0.516	0.01515	0.516	0.00466	0.516	0.06951
0.517	0.01516	0.517	0.00579	0.517	0.06961
0.518	0.01517	0.518	0.0055	0.518	0.06972
0.519	0.01519	0.519	0.0055	0.519	0.06983
0.52	0.0152	0.52	0.00522	0.52	0.06994
0.521	0.01522	0.521	0.00635	0.521	0.07005
0.522	0.01523	0.522	0.00851	0.522	0.07016
0.523	0.01525	0.523	0.0071	0.523	0.07026
0.524	0.01526	0.524	0.00475	0.524	0.07037
0.525	0.01528	0.525	0.00466	0.525	0.07048
0.526	0.01529	0.526	0.00438	0.526	0.07059
0.527	0.01531	0.527	-0.00135	0.527	0.0707
0.528	0.01532	0.528	-0.0004126	0.528	0.0708
0.529	0.01534	0.529	0.00428	0.529	0.07091
0.53	0.01535	0.53	0.00804	0.53	0.07102
0.531	0.01537	0.531	0.00297	0.531	0.07113
0.532	0.01538	0.532	0.00175	0.532	0.07124
0.533	0.0154	0.533	0.0055	0.533	0.07135
0.534	0.01541	0.534	0.0087	0.534	0.07145
0.535	0.01543	0.535	0.00945	0.535	0.07156
0.536	0.01544	0.536	0.00982	0.536	0.07167
0.537	0.01545	0.537	0.0132	0.537	0.07178
0.538	0.01547	0.538	0.01011	0.538	0.07189
0.539	0.01548	0.539	0.00804	0.539	0.07199
0.54	0.0155	0.54	0.00738	0.54	0.0721
0.541	0.01551	0.541	0.00907	0.541	0.07221
0.542	0.01553	0.542	0.00935	0.542	0.07232
0.543	0.01554	0.543	0.00682	0.543	0.07243
0.544	0.01556	0.544	0.00503	0.544	0.07254
0.545	0.01557	0.545	0.00297	0.545	0.07264
0.546	0.01559	0.546	0.00391	0.546	0.07275
0.547	0.0156	0.547	0.00494	0.547	0.07286
0.548	0.01562	0.548	0.00907	0.548	0.07297
0.549	0.01563	0.549	0.0118	0.549	0.07308
0.55	0.01565	0.55	0.0118	0.55	0.07318
0.551	0.01566	0.551	0.00823	0.551	0.07329
0.552	0.01568	0.552	0.00832	0.552	0.0734
0.553	0.01569	0.553	0.00842	0.553	0.07351
0.554	0.01571	0.554	0.00776	0.554	0.07362
0.555	0.01572	0.555	0.00466	0.555	0.07372
0.556	0.01573	0.556	0.00663	0.556	0.07383
0.557	0.01575	0.557	0.0071	0.557	0.07394
0.558	0.01576	0.558	0.00691	0.558	0.07405
0.559	0.01578	0.559	0.00466	0.559	0.07416
0.56	0.01579	0.56	0.00194	0.56	0.07426
0.561	0.01581	0.561	-0.000224771	0.561	0.07437
0.562	0.01582	0.562	0.00334	0.562	0.07448
0.563	0.01584	0.563	0.00541	0.563	0.07459
0.564	0.01585	0.564	0.0056	0.564	0.0747
0.565	0.01587	0.565	0.00297	0.565	0.0748
0.566	0.01588	0.566	0.00363	0.566	0.07491
0.567	0.0159	0.567	0.00663	0.567	0.07502
0.568	0.01591	0.568	0.00898	0.568	0.07513
0.569	0.01593	0.569	0.00719	0.569	0.07524
0.57	0.01594	0.57	0.00691	0.57	0.07534
0.571	0.01596	0.571	0.00982	0.571	0.07545
0.572	0.01597	0.572	0.00907	0.572	0.07556
0.573	0.01598	0.573	0.00691	0.573	0.07567
0.574	0.016	0.574	0.00795	0.574	0.07577
0.575	0.01601	0.575	0.00823	0.575	0.07588
0.576	0.01603	0.576	0.00635	0.576	0.07599
0.577	0.01604	0.577	0.00522	0.577	0.0761
0.578	0.01606	0.578	0.0055	0.578	0.07621
0.579	0.01607	0.579	0.00494	0.579	0.07631
0.58	0.01609	0.58	0.00748	0.58	0.07642
0.581	0.0161	0.581	0.00954	0.581	0.07653
0.582	0.01612	0.582	0.00992	0.582	0.07664
0.583	0.01613	0.583	0.00964	0.583	0.07675
0.584	0.01615	0.584	0.01039	0.584	0.07685
0.585	0.01616	0.585	0.00992	0.585	0.07696
0.586	0.01618	0.586	0.00851	0.586	0.07707
0.587	0.01619	0.587	0.00851	0.587	0.07718
0.588	0.0162	0.588	0.0102	0.588	0.07728
0.589	0.01622	0.589	0.00954	0.589	0.07739
0.59	0.01623	0.59	0.00776	0.59	0.0775
0.591	0.01625	0.591	0.00381	0.591	0.07761
0.592	0.01626	0.592	0.00363	0.592	0.07772
0.593	0.01628	0.593	0.0055	0.593	0.07782
0.594	0.01629	0.594	0.00738	0.594	0.07793
0.595	0.01631	0.595	0.00663	0.595	0.07804
0.596	0.01632	0.596	0.00522	0.596	0.07815
0.597	0.01634	0.597	0.0055	0.597	0.07825
0.598	0.01635	0.598	0.00494	0.598	0.07836
0.599	0.01637	0.599	0.00776	0.599	0.07847
0.6	0.01638	0.6	0.00842	0.6	0.07858
0.601	0.01639	0.601	0.0086	0.601	0.07868
0.602	0.01641	0.602	0.00738	0.602	0.07879
0.603	0.01642	0.603	0.00907	0.603	0.0789
0.604	0.01644	0.604	0.00879	0.604	0.07901
0.605	0.01645	0.605	0.00879	0.605	0.07912
0.606	0.01647	0.606	0.00851	0.606	0.07922
0.607	0.01648	0.607	0.0102	0.607	0.07933
0.608	0.0165	0.608	0.00954	0.608	0.07944
0.609	0.01651	0.609	0.00748	0.609	0.07955
0.61	0.01653	0.61	0.00494	0.61	0.07965
0.611	0.01654	0.611	0.00522	0.611	0.07976
0.612	0.01656	0.612	0.00663	0.612	0.07987
0.613	0.01657	0.613	0.00682	0.613	0.07998
0.614	0.01659	0.614	0.00748	0.614	0.08008
0.615	0.0166	0.615	0.00795	0.615	0.08019
0.616	0.01661	0.616	0.00795	0.616	0.0803
0.617	0.01663	0.617	0.00719	0.617	0.08041
0.618	0.01664	0.618	0.00766	0.618	0.08051
0.619	0.01666	0.619	0.00851	0.619	0.08062
0.62	0.01667	0.62	0.01076	0.62	0.08073
0.621	0.01669	0.621	0.01311	0.621	0.08084
0.622	0.0167	0.622	0.01292	0.622	0.08094
0.623	0.01672	0.623	0.00879	0.623	0.08105
0.624	0.01673	0.624	0.00494	0.624	0.08116
0.625	0.01675	0.625	0.00334	0.625	0.08127
0.626	0.01676	0.626	0.00522	0.626	0.08138
0.627	0.01678	0.627	0.00851	0.627	0.08148
0.628	0.01679	0.628	0.00851	0.628	0.08159
0.629	0.0168	0.629	0.0055	0.629	0.0817
0.63	0.01682	0.63	0.00222	0.63	0.08181
0.631	0.01683	0.631	0.00419	0.631	0.08191
0.632	0.01685	0.632	0.00513	0.632	0.08202
0.633	0.01686	0.633	0.00475	0.633	0.08213
0.634	0.01688	0.634	0.00635	0.634	0.08223
0.635	0.01689	0.635	0.00842	0.635	0.08234
0.636	0.01691	0.636	0.01001	0.636	0.08245
0.637	0.01692	0.637	0.00785	0.637	0.08256
0.638	0.01694	0.638	0.0086	0.638	0.08266
0.639	0.01695	0.639	0.00766	0.639	0.08277
0.64	0.01696	0.64	0.00823	0.64	0.08288
0.641	0.01698	0.641	0.00635	0.641	0.08299
0.642	0.01699	0.642	0.0055	0.642	0.08309
0.643	0.01701	0.643	0.0041	0.643	0.0832
0.644	0.01702	0.644	0.00503	0.644	0.08331
0.645	0.01704	0.645	0.00541	0.645	0.08342
0.646	0.01705	0.646	0.00888	0.646	0.08352
0.647	0.01707	0.647	0.00926	0.647	0.08363
0.648	0.01708	0.648	0.01048	0.648	0.08374
0.649	0.0171	0.649	0.0071	0.649	0.08385
0.65	0.01711	0.65	0.00832	0.65	0.08395
0.651	0.01713	0.651	0.00842	0.651	0.08406
0.652	0.01714	0.652	0.01302	0.652	0.08417
0.653	0.01715	0.653	0.01555	0.653	0.08428
0.654	0.01717	0.654	0.01537	0.654	0.08438
0.655	0.01718	0.655	0.00992	0.655	0.08449
0.656	0.0172	0.656	0.00992	0.656	0.0846
0.657	0.01721	0.657	0.0087	0.657	0.0847
0.658	0.01723	0.658	0.00447	0.658	0.08481
0.659	0.01724	0.659	0.00306	0.659	0.08492
0.66	0.01726	0.66	0.00738	0.66	0.08503
0.661	0.01727	0.661	0.00823	0.661	0.08513
0.662	0.01729	0.662	0.00748	0.662	0.08524
0.663	0.0173	0.663	0.0071	0.663	0.08535
0.664	0.01731	0.664	0.0055	0.664	0.08546
0.665	0.01733	0.665	0.00278	0.665	0.08556
0.666	0.01734	0.666	0.00748	0.666	0.08567
0.667	0.01736	0.667	0.0117	0.667	0.08578
0.668	0.01737	0.668	0.00992	0.668	0.08588
0.669	0.01739	0.669	0.00748	0.669	0.08599
0.67	0.0174	0.67	0.00982	0.67	0.0861
0.671	0.01742	0.671	0.01405	0.671	0.08621
0.672	0.01743	0.672	0.01283	0.672	0.08631
0.673	0.01745	0.673	0.01076	0.673	0.08642
0.674	0.01746	0.674	0.00851	0.674	0.08653
0.675	0.01747	0.675	0.00738	0.675	0.08663
0.676	0.01749	0.676	0.00804	0.676	0.08674
0.677	0.0175	0.677	0.01039	0.677	0.08685
0.678	0.01752	0.678	0.01151	0.678	0.08696
0.679	0.01753	0.679	0.01076	0.679	0.08706
0.68	0.01755	0.68	0.01011	0.68	0.08717
0.681	0.01756	0.681	0.00992	0.681	0.08728
0.682	0.01758	0.682	0.00879	0.682	0.08738
0.683	0.01759	0.683	0.00738	0.683	0.08749
0.684	0.0176	0.684	0.00776	0.684	0.0876
0.685	0.01762	0.685	0.01095	0.685	0.08771
0.686	0.01763	0.686	0.01565	0.686	0.08781
0.687	0.01765	0.687	0.01396	0.687	0.08792
0.688	0.01766	0.688	0.01076	0.688	0.08803
0.689	0.01768	0.689	0.00738	0.689	0.08813
0.69	0.01769	0.69	0.0055	0.69	0.08824
0.691	0.01771	0.691	0.0086	0.691	0.08835
0.692	0.01772	0.692	0.00973	0.692	0.08846
0.693	0.01774	0.693	0.01114	0.693	0.08856
0.694	0.01775	0.694	0.00785	0.694	0.08867
0.695	0.01776	0.695	0.00748	0.695	0.08878
0.696	0.01778	0.696	0.0055	0.696	0.08888
0.697	0.01779	0.697	0.00907	0.697	0.08899
0.698	0.01781	0.698	0.01039	0.698	0.0891
0.699	0.01782	0.699	0.01133	0.699	0.0892
0.7	0.01784	0.7	0.00898	0.7	0.08931
0.701	0.01785	0.701	0.00804	0.701	0.08942
0.702	0.01787	0.702	0.00795	0.702	0.08953
0.703	0.01788	0.703	0.01264	0.703	0.08963
0.704	0.01789	0.704	0.01424	0.704	0.08974
0.705	0.01791	0.705	0.01236	0.705	0.08985
0.706	0.01792	0.706	0.00907	0.706	0.08995
0.707	0.01794	0.707	0.00964	0.707	0.09006
0.708	0.01795	0.708	0.01067	0.708	0.09017
0.709	0.01797	0.709	0.00907	0.709	0.09027
0.71	0.01798	0.71	0.00579	0.71	0.09038
0.711	0.018	0.711	0.00635	0.711	0.09049
0.712	0.01801	0.712	0.00738	0.712	0.0906
0.713	0.01803	0.713	0.00494	0.713	0.0907
0.714	0.01804	0.714	0.0056	0.714	0.09081
0.715	0.01805	0.715	0.00842	0.715	0.09092
0.716	0.01807	0.716	0.0102	0.716	0.09102
0.717	0.01808	0.717	0.00907	0.717	0.09113
0.718	0.0181	0.718	0.01264	0.718	0.09124
0.719	0.01811	0.719	0.01311	0.719	0.09134
0.72	0.01813	0.72	0.0102	0.72	0.09145
0.721	0.01814	0.721	0.0102	0.721	0.09156
0.722	0.01816	0.722	0.01311	0.722	0.09166
0.723	0.01817	0.723	0.01264	0.723	0.09177
0.724	0.01818	0.724	0.00879	0.724	0.09188
0.725	0.0182	0.725	0.01076	0.725	0.09198
0.726	0.01821	0.726	0.01227	0.726	0.09209
0.727	0.01823	0.727	0.00992	0.727	0.0922
0.728	0.01824	0.728	0.00663	0.728	0.09231
0.729	0.01826	0.729	0.00766	0.729	0.09241
0.73	0.01827	0.73	0.00879	0.73	0.09252
0.731	0.01829	0.731	0.00992	0.731	0.09263
0.732	0.0183	0.732	0.01011	0.732	0.09273
0.733	0.01831	0.733	0.01104	0.733	0.09284
0.734	0.01833	0.734	0.00982	0.734	0.09295
0.735	0.01834	0.735	0.01104	0.735	0.09305
0.736	0.01836	0.736	0.01011	0.736	0.09316
0.737	0.01837	0.737	0.00935	0.737	0.09327
0.738	0.01839	0.738	0.01076	0.738	0.09337
0.739	0.0184	0.739	0.0117	0.739	0.09348
0.74	0.01842	0.74	0.01217	0.74	0.09359
0.741	0.01843	0.741	0.00982	0.741	0.09369
0.742	0.01844	0.742	0.0102	0.742	0.0938
0.743	0.01846	0.743	0.00766	0.743	0.09391
0.744	0.01847	0.744	0.00607	0.744	0.09401
0.745	0.01849	0.745	0.00607	0.745	0.09412
0.746	0.0185	0.746	0.00795	0.746	0.09423
0.747	0.01852	0.747	0.00907	0.747	0.09433
0.748	0.01853	0.748	0.00823	0.748	0.09444
0.749	0.01854	0.749	0.01076	0.749	0.09455
0.75	0.01856	0.75	0.01283	0.75	0.09465
0.751	0.01857	0.751	0.01349	0.751	0.09476
0.752	0.01859	0.752	0.0118	0.752	0.09487
0.753	0.0186	0.753	0.01236	0.753	0.09497
0.754	0.01862	0.754	0.01067	0.754	0.09508
0.755	0.01863	0.755	0.01189	0.755	0.09519
0.756	0.01865	0.756	0.0117	0.756	0.09529
0.757	0.01866	0.757	0.01161	0.757	0.0954
0.758	0.01867	0.758	0.00626	0.758	0.09551
0.759	0.01869	0.759	0.00475	0.759	0.09561
0.76	0.0187	0.76	0.00353	0.76	0.09572
0.761	0.01872	0.761	0.00804	0.761	0.09583
0.762	0.01873	0.762	0.0087	0.762	0.09593
0.763	0.01875	0.763	0.00719	0.763	0.09604
0.764	0.01876	0.764	0.00691	0.764	0.09615
0.765	0.01878	0.765	0.00926	0.765	0.09625
0.766	0.01879	0.766	0.01133	0.766	0.09636
0.767	0.0188	0.767	0.00954	0.767	0.09646
0.768	0.01882	0.768	0.01189	0.768	0.09657
0.769	0.01883	0.769	0.01227	0.769	0.09668
0.77	0.01885	0.77	0.01433	0.77	0.09678
0.771	0.01886	0.771	0.0148	0.771	0.09689
0.772	0.01888	0.772	0.01339	0.772	0.097
0.773	0.01889	0.773	0.01274	0.773	0.0971
0.774	0.0189	0.774	0.01114	0.774	0.09721
0.775	0.01892	0.775	0.01217	0.775	0.09732
0.776	0.01893	0.776	0.01039	0.776	0.09742
0.777	0.01895	0.777	0.00795	0.777	0.09753
0.778	0.01896	0.778	0.00391	0.778	0.09764
0.779	0.01898	0.779	0.00579	0.779	0.09774
0.78	0.01899	0.78	0.01039	0.78	0.09785
0.781	0.01901	0.781	0.01405	0.781	0.09796
0.782	0.01902	0.782	0.01198	0.782	0.09806
0.783	0.01903	0.783	0.01414	0.783	0.09817
0.784	0.01905	0.784	0.01245	0.784	0.09827
0.785	0.01906	0.785	0.01414	0.785	0.09838
0.786	0.01908	0.786	0.0117	0.786	0.09849
0.787	0.01909	0.787	0.01461	0.787	0.09859
0.788	0.01911	0.788	0.01339	0.788	0.0987
0.789	0.01912	0.789	0.01349	0.789	0.09881
0.79	0.01913	0.79	0.01095	0.79	0.09891
0.791	0.01915	0.791	0.00935	0.791	0.09902
0.792	0.01916	0.792	0.00907	0.792	0.09913
0.793	0.01918	0.793	0.01264	0.793	0.09923
0.794	0.01919	0.794	0.01339	0.794	0.09934
0.795	0.01921	0.795	0.00964	0.795	0.09944
0.796	0.01922	0.796	0.00607	0.796	0.09955
0.797	0.01923	0.797	0.00964	0.797	0.09966
0.798	0.01925	0.798	0.01283	0.798	0.09976
0.799	0.01926	0.799	0.01433	0.799	0.09987
0.8	0.01928	0.8	0.01452	0.8	0.09998
0.801	0.01929	0.801	0.01424	0.801	0.10008
0.802	0.01931	0.802	0.01518	0.802	0.10019
0.803	0.01932	0.803	0.01499	0.803	0.1003
0.804	0.01934	0.804	0.01377	0.804	0.1004
0.805	0.01935	0.805	0.01377	0.805	0.10051
0.806	0.01936	0.806	0.01555	0.806	0.10061
0.807	0.01938	0.807	0.01349	0.807	0.10072
0.808	0.01939	0.808	0.00907	0.808	0.10083
0.809	0.01941	0.809	0.00823	0.809	0.10093
0.81	0.01942	0.81	0.00935	0.81	0.10104
0.811	0.01944	0.811	0.01236	0.811	0.10115
0.812	0.01945	0.812	0.01396	0.812	0.10125
0.813	0.01946	0.813	0.01292	0.813	0.10136
0.814	0.01948	0.814	0.01292	0.814	0.10146
0.815	0.01949	0.815	0.01367	0.815	0.10157
0.816	0.01951	0.816	0.01264	0.816	0.10168
0.817	0.01952	0.817	0.01405	0.817	0.10178
0.818	0.01954	0.818	0.01527	0.818	0.10189
0.819	0.01955	0.819	0.01433	0.819	0.10199
0.82	0.01956	0.82	0.01151	0.82	0.1021
0.821	0.01958	0.821	0.01208	0.821	0.10221
0.822	0.01959	0.822	0.01208	0.822	0.10231
0.823	0.01961	0.823	0.01151	0.823	0.10242
0.824	0.01962	0.824	0.01405	0.824	0.10253
0.825	0.01964	0.825	0.01696	0.825	0.10263
0.826	0.01965	0.826	0.01367	0.826	0.10274
0.827	0.01966	0.827	0.01029	0.827	0.10284
0.828	0.01968	0.828	0.00644	0.828	0.10295
0.829	0.01969	0.829	0.00672	0.829	0.10306
0.83	0.01971	0.83	0.00682	0.83	0.10316
0.831	0.01972	0.831	0.0132	0.831	0.10327
0.832	0.01974	0.832	0.01255	0.832	0.10337
0.833	0.01975	0.833	0.01245	0.833	0.10348
0.834	0.01976	0.834	0.01339	0.834	0.10359
0.835	0.01978	0.835	0.01508	0.835	0.10369
0.836	0.01979	0.836	0.01208	0.836	0.1038
0.837	0.01981	0.837	0.01518	0.837	0.1039
0.838	0.01982	0.838	0.01687	0.838	0.10401
0.839	0.01984	0.839	0.01546	0.839	0.10412
0.84	0.01985	0.84	0.01151	0.84	0.10422
0.841	0.01986	0.841	0.01123	0.841	0.10433
0.842	0.01988	0.842	0.00935	0.842	0.10443
0.843	0.01989	0.843	0.00879	0.843	0.10454
0.844	0.01991	0.844	0.01377	0.844	0.10465
0.845	0.01992	0.845	0.01443	0.845	0.10475
0.846	0.01994	0.846	0.01302	0.846	0.10486
0.847	0.01995	0.847	0.00898	0.847	0.10496
0.848	0.01996	0.848	0.01161	0.848	0.10507
0.849	0.01998	0.849	0.01339	0.849	0.10518
0.85	0.01999	0.85	0.01565	0.85	0.10528
0.851	0.02001	0.851	0.01649	0.851	0.10539
0.852	0.02002	0.852	0.01696	0.852	0.10549
0.853	0.02004	0.853	0.01649	0.853	0.1056
0.854	0.02005	0.854	0.01508	0.854	0.10571
0.855	0.02006	0.855	0.01536	0.855	0.10581
0.856	0.02008	0.856	0.01536	0.856	0.10592
0.857	0.02009	0.857	0.01565	0.857	0.10602
0.858	0.02011	0.858	0.01452	0.858	0.10613
0.859	0.02012	0.859	0.0132	0.859	0.10624
0.86	0.02014	0.86	0.01095	0.86	0.10634
0.861	0.02015	0.861	0.00935	0.861	0.10645
0.862	0.02016	0.862	0.00907	0.862	0.10655
0.863	0.02018	0.863	0.01208	0.863	0.10666
0.864	0.02019	0.864	0.0148	0.864	0.10676
0.865	0.02021	0.865	0.01565	0.865	0.10687
0.866	0.02022	0.866	0.01565	0.866	0.10698
0.867	0.02024	0.867	0.01396	0.867	0.10708
0.868	0.02025	0.868	0.01461	0.868	0.10719
0.869	0.02026	0.869	0.01724	0.869	0.10729
0.87	0.02028	0.87	0.01724	0.87	0.1074
0.871	0.02029	0.871	0.0149	0.871	0.10751
0.872	0.02031	0.872	0.01283	0.872	0.10761
0.873	0.02032	0.873	0.01433	0.873	0.10772
0.874	0.02033	0.874	0.01367	0.874	0.10782
0.875	0.02035	0.875	0.01151	0.875	0.10793
0.876	0.02036	0.876	0.01302	0.876	0.10803
0.877	0.02038	0.877	0.01189	0.877	0.10814
0.878	0.02039	0.878	0.01142	0.878	0.10825
0.879	0.02041	0.879	0.00926	0.879	0.10835
0.88	0.02042	0.88	0.01236	0.88	0.10846
0.881	0.02043	0.881	0.01349	0.881	0.10856
0.882	0.02045	0.882	0.01255	0.882	0.10867
0.883	0.02046	0.883	0.01133	0.883	0.10877
0.884	0.02048	0.884	0.0118	0.884	0.10888
0.885	0.02049	0.885	0.01367	0.885	0.10899
0.886	0.02051	0.886	0.01433	0.886	0.10909
0.887	0.02052	0.887	0.01283	0.887	0.1092
0.888	0.02053	0.888	0.01518	0.888	0.1093
0.889	0.02055	0.889	0.0164	0.889	0.10941
0.89	0.02056	0.89	0.0148	0.89	0.10951
0.891	0.02058	0.891	0.01104	0.891	0.10962
0.892	0.02059	0.892	0.01039	0.892	0.10973
0.893	0.0206	0.893	0.01349	0.893	0.10983
0.894	0.02062	0.894	0.01367	0.894	0.10994
0.895	0.02063	0.895	0.01292	0.895	0.11004
0.896	0.02065	0.896	0.01292	0.896	0.11015
0.897	0.02066	0.897	0.01367	0.897	0.11025
0.898	0.02068	0.898	0.01292	0.898	0.11036
0.899	0.02069	0.899	0.01236	0.899	0.11046
0.9	0.0207	0.9	0.01593	0.9	0.11057
0.901	0.02072	0.901	0.01612	0.901	0.11068
0.902	0.02073	0.902	0.01461	0.902	0.11078
0.903	0.02075	0.903	0.01537	0.903	0.11089
0.904	0.02076	0.904	0.0164	0.904	0.11099
0.905	0.02077	0.905	0.01405	0.905	0.1111
0.906	0.02079	0.906	0.0118	0.906	0.1112
0.907	0.0208	0.907	0.01095	0.907	0.11131
0.908	0.02082	0.908	0.01048	0.908	0.11141
0.909	0.02083	0.909	0.01095	0.909	0.11152
0.91	0.02085	0.91	0.01236	0.91	0.11163
0.911	0.02086	0.911	0.01208	0.911	0.11173
0.912	0.02087	0.912	0.01208	0.912	0.11184
0.913	0.02089	0.913	0.01208	0.913	0.11194
0.914	0.0209	0.914	0.0118	0.914	0.11205
0.915	0.02092	0.915	0.0132	0.915	0.11215
0.916	0.02093	0.916	0.01311	0.916	0.11226
0.917	0.02094	0.917	0.01546	0.917	0.11236
0.918	0.02096	0.918	0.01443	0.918	0.11247
0.919	0.02097	0.919	0.01574	0.919	0.11258
0.92	0.02099	0.92	0.01753	0.92	0.11268
0.921	0.021	0.921	0.02166	0.921	0.11279
0.922	0.02102	0.922	0.0164	0.922	0.11289
0.923	0.02103	0.923	0.01386	0.923	0.113
0.924	0.02104	0.924	0.01414	0.924	0.1131
0.925	0.02106	0.925	0.01818	0.925	0.11321
0.926	0.02107	0.926	0.01696	0.926	0.11331
0.927	0.02109	0.927	0.01565	0.927	0.11342
0.928	0.0211	0.928	0.01264	0.928	0.11352
0.929	0.02111	0.929	0.01151	0.929	0.11363
0.93	0.02113	0.93	0.01292	0.93	0.11373
0.931	0.02114	0.931	0.01424	0.931	0.11384
0.932	0.02116	0.932	0.01706	0.932	0.11395
0.933	0.02117	0.933	0.01555	0.933	0.11405
0.934	0.02119	0.934	0.01574	0.934	0.11416
0.935	0.0212	0.935	0.01668	0.935	0.11426
0.936	0.02121	0.936	0.01865	0.936	0.11437
0.937	0.02123	0.937	0.01508	0.937	0.11447
0.938	0.02124	0.938	0.0132	0.938	0.11458
0.939	0.02126	0.939	0.01536	0.939	0.11468
0.94	0.02127	0.94	0.01753	0.94	0.11479
0.941	0.02128	0.941	0.01565	0.941	0.11489
0.942	0.0213	0.942	0.01264	0.942	0.115
0.943	0.02131	0.943	0.0118	0.943	0.1151
0.944	0.02133	0.944	0.01151	0.944	0.11521
0.945	0.02134	0.945	0.01405	0.945	0.11531
0.946	0.02135	0.946	0.0164	0.946	0.11542
0.947	0.02137	0.947	0.01593	0.947	0.11553
0.948	0.02138	0.948	0.01236	0.948	0.11563
0.949	0.0214	0.949	0.01208	0.949	0.11574
0.95	0.02141	0.95	0.01677	0.95	0.11584
0.951	0.02143	0.951	0.01799	0.951	0.11595
0.952	0.02144	0.952	0.02072	0.952	0.11605
0.953	0.02145	0.953	0.02044	0.953	0.11616
0.954	0.02147	0.954	0.02147	0.954	0.11626
0.955	0.02148	0.955	0.01696	0.955	0.11637
0.956	0.0215	0.956	0.01734	0.956	0.11647
0.957	0.02151	0.957	0.01668	0.957	0.11658
0.958	0.02152	0.958	0.01649	0.958	0.11668
0.959	0.02154	0.959	0.0148	0.959	0.11679
0.96	0.02155	0.96	0.01677	0.96	0.11689
0.961	0.02157	0.961	0.01583	0.961	0.117
0.962	0.02158	0.962	0.0149	0.962	0.1171
0.963	0.02159	0.963	0.01367	0.963	0.11721
0.964	0.02161	0.964	0.01677	0.964	0.11731
0.965	0.02162	0.965	0.01696	0.965	0.11742
0.966	0.02164	0.966	0.01621	0.966	0.11752
0.967	0.02165	0.967	0.01621	0.967	0.11763
0.968	0.02166	0.968	0.01668	0.968	0.11773
0.969	0.02168	0.969	0.01734	0.969	0.11784
0.97	0.02169	0.97	0.01781	0.97	0.11794
0.971	0.02171	0.971	0.01753	0.971	0.11805
0.972	0.02172	0.972	0.01846	0.972	0.11815
0.973	0.02174	0.973	0.01828	0.973	0.11826
0.974	0.02175	0.974	0.01762	0.974	0.11836
0.975	0.02176	0.975	0.01508	0.975	0.11847
0.976	0.02178	0.976	0.01424	0.976	0.11857
0.977	0.02179	0.977	0.01433	0.977	0.11868
0.978	0.02181	0.978	0.01198	0.978	0.11878
0.979	0.02182	0.979	0.01189	0.979	0.11889
0.98	0.02183	0.98	0.01508	0.98	0.119
0.981	0.02185	0.981	0.02025	0.981	0.1191
0.982	0.02186	0.982	0.01893	0.982	0.11921
0.983	0.02188	0.983	0.01677	0.983	0.11931
0.984	0.02189	0.984	0.01753	0.984	0.11942
0.985	0.0219	0.985	0.01865	0.985	0.11952
0.986	0.02192	0.986	0.01922	0.986	0.11963
0.987	0.02193	0.987	0.0225	0.987	0.11973
0.988	0.02195	0.988	0.02269	0.988	0.11984
0.989	0.02196	0.989	0.02147	0.989	0.11994
0.99	0.02197	0.99	0.02081	0.99	0.12004
0.991	0.02199	0.991	0.02194	0.991	0.12015
0.992	0.022	0.992	0.01753	0.992	0.12025
0.993	0.02202	0.993	0.01405	0.993	0.12036
0.994	0.02203	0.994	0.01508	0.994	0.12046
0.995	0.02204	0.995	0.01668	0.995	0.12057
0.996	0.02206	0.996	0.01846	0.996	0.12067
0.997	0.02207	0.997	0.0194	0.997	0.12078
0.998	0.02209	0.998	0.01922	0.998	0.12088
0.999	0.0221	0.999	0.01593	0.999	0.12099
1	0.02211	1	0.0148	1	0.12109
1.001	0.02213	1.001	0.01565	1.001	0.1212
1.002	0.02214	1.002	0.01978	1.002	0.1213
1.003	0.02216	1.003	0.02354	1.003	0.12141
1.004	0.02217	1.004	0.02109	1.004	0.12151
1.005	0.02218	1.005	0.01875	1.005	0.12162
1.006	0.0222	1.006	0.01884	1.006	0.12172
1.007	0.02221	1.007	0.02062	1.007	0.12183
1.008	0.02223	1.008	0.01668	1.008	0.12193
1.009	0.02224	1.009	0.0132	1.009	0.12204
1.01	0.02225	1.01	0.01292	1.01	0.12214
1.011	0.02227	1.011	0.01837	1.011	0.12225
1.012	0.02228	1.012	0.01997	1.012	0.12235
1.013	0.0223	1.013	0.01734	1.013	0.12246
1.014	0.02231	1.014	0.01452	1.014	0.12256
1.015	0.02233	1.015	0.01593	1.015	0.12267
1.016	0.02234	1.016	0.01922	1.016	0.12277
1.017	0.02235	1.017	0.01884	1.017	0.12288
1.018	0.02237	1.018	0.01987	1.018	0.12298
1.019	0.02238	1.019	0.02213	1.019	0.12309
1.02	0.0224	1.02	0.02607	1.02	0.12319
1.021	0.02241	1.021	0.02551	1.021	0.1233
1.022	0.02242	1.022	0.02466	1.022	0.1234
1.023	0.02244	1.023	0.02194	1.023	0.1235
1.024	0.02245	1.024	0.0195	1.024	0.12361
1.025	0.02247	1.025	0.01753	1.025	0.12371
1.026	0.02248	1.026	0.01593	1.026	0.12382
1.027	0.02249	1.027	0.01593	1.027	0.12392
1.028	0.02251	1.028	0.01781	1.028	0.12403
1.029	0.02252	1.029	0.01865	1.029	0.12413
1.03	0.02253	1.03	0.01978	1.03	0.12424
1.031	0.02255	1.031	0.01997	1.031	0.12434
1.032	0.02256	1.032	0.02091	1.032	0.12445
1.033	0.02258	1.033	0.01997	1.033	0.12455
1.034	0.02259	1.034	0.02006	1.034	0.12466
1.035	0.0226	1.035	0.01696	1.035	0.12476
1.036	0.02262	1.036	0.01818	1.036	0.12487
1.037	0.02263	1.037	0.01884	1.037	0.12497
1.038	0.02265	1.038	0.02119	1.038	0.12507
1.039	0.02266	1.039	0.02025	1.039	0.12518
1.04	0.02267	1.04	0.01893	1.04	0.12528
1.041	0.02269	1.041	0.01508	1.041	0.12539
1.042	0.0227	1.042	0.01846	1.042	0.12549
1.043	0.02272	1.043	0.02015	1.043	0.1256
1.044	0.02273	1.044	0.01903	1.044	0.1257
1.045	0.02274	1.045	0.01283	1.045	0.12581
1.046	0.02276	1.046	0.01546	1.046	0.12591
1.047	0.02277	1.047	0.01912	1.047	0.12602
1.048	0.02279	1.048	0.02278	1.048	0.12612
1.049	0.0228	1.049	0.0225	1.049	0.12623
1.05	0.02281	1.05	0.02053	1.05	0.12633
1.051	0.02283	1.051	0.01537	1.051	0.12643
1.052	0.02284	1.052	0.0149	1.052	0.12654
1.053	0.02286	1.053	0.0194	1.053	0.12664
1.054	0.02287	1.054	0.02109	1.054	0.12675
1.055	0.02288	1.055	0.02316	1.055	0.12685
1.056	0.0229	1.056	0.02232	1.056	0.12696
1.057	0.02291	1.057	0.01931	1.057	0.12706
1.058	0.02293	1.058	0.0148	1.058	0.12717
1.059	0.02294	1.059	0.0195	1.059	0.12727
1.06	0.02295	1.06	0.01856	1.06	0.12737
1.061	0.02297	1.061	0.01574	1.061	0.12748
1.062	0.02298	1.062	0.01311	1.062	0.12758
1.063	0.023	1.063	0.0179	1.063	0.12769
1.064	0.02301	1.064	0.01799	1.064	0.12779
1.065	0.02302	1.065	0.01959	1.065	0.1279
1.066	0.02304	1.066	0.01856	1.066	0.128
1.067	0.02305	1.067	0.02091	1.067	0.12811
1.068	0.02307	1.068	0.02081	1.068	0.12821
1.069	0.02308	1.069	0.02222	1.069	0.12831
1.07	0.02309	1.07	0.02222	1.07	0.12842
1.071	0.02311	1.071	0.02081	1.071	0.12852
1.072	0.02312	1.072	0.02091	1.072	0.12863
1.073	0.02313	1.073	0.01856	1.073	0.12873
1.074	0.02315	1.074	0.01931	1.074	0.12884
1.075	0.02316	1.075	0.01912	1.075	0.12894
1.076	0.02318	1.076	0.01922	1.076	0.12905
1.077	0.02319	1.077	0.01593	1.077	0.12915
1.078	0.0232	1.078	0.01508	1.078	0.12925
1.079	0.02322	1.079	0.0148	1.079	0.12936
1.08	0.02323	1.08	0.01734	1.08	0.12946
1.081	0.02325	1.081	0.01912	1.081	0.12957
1.082	0.02326	1.082	0.02091	1.082	0.12967
1.083	0.02327	1.083	0.02109	1.083	0.12978
1.084	0.02329	1.084	0.02109	1.084	0.12988
1.085	0.0233	1.085	0.02034	1.085	0.12998
1.086	0.02332	1.086	0.02081	1.086	0.13009
1.087	0.02333	1.087	0.02194	1.087	0.13019
1.088	0.02334	1.088	0.02307	1.088	0.1303
1.089	0.02336	1.089	0.02382	1.089	0.1304
1.09	0.02337	1.09	0.0225	1.09	0.13051
1.091	0.02339	1.091	0.01837	1.091	0.13061
1.092	0.0234	1.092	0.01593	1.092	0.13071
1.093	0.02341	1.093	0.01537	1.093	0.13082
1.094	0.02343	1.094	0.01452	1.094	0.13092
1.095	0.02344	1.095	0.01264	1.095	0.13103
1.096	0.02345	1.096	0.01264	1.096	0.13113
1.097	0.02347	1.097	0.01424	1.097	0.13123
1.098	0.02348	1.098	0.01593	1.098	0.13134
1.099	0.0235	1.099	0.01978	1.099	0.13144
1.1	0.02351	1.1	0.02297	1.1	0.13155
1.101	0.02352	1.101	0.02335	1.101	0.13165
1.102	0.02354	1.102	0.02194	1.102	0.13176
1.103	0.02355	1.103	0.02081	1.103	0.13186
1.104	0.02357	1.104	0.02034	1.104	0.13196
1.105	0.02358	1.105	0.02109	1.105	0.13207
1.106	0.02359	1.106	0.02109	1.106	0.13217
1.107	0.02361	1.107	0.02062	1.107	0.13228
1.108	0.02362	1.108	0.01997	1.108	0.13238
1.109	0.02364	1.109	0.01978	1.109	0.13248
1.11	0.02365	1.11	0.01837	1.11	0.13259
1.111	0.02366	1.111	0.01865	1.111	0.13269
1.112	0.02368	1.112	0.01837	1.112	0.1328
1.113	0.02369	1.113	0.01978	1.113	0.1329
1.114	0.0237	1.114	0.02025	1.114	0.13301
1.115	0.02372	1.115	0.0195	1.115	0.13311
1.116	0.02373	1.116	0.01893	1.116	0.13321
1.117	0.02375	1.117	0.02222	1.117	0.13332
1.118	0.02376	1.118	0.02382	1.118	0.13342
1.119	0.02377	1.119	0.02307	1.119	0.13353
1.12	0.02379	1.12	0.02166	1.12	0.13363
1.121	0.0238	1.121	0.02166	1.121	0.13373
1.122	0.02382	1.122	0.02335	1.122	0.13384
1.123	0.02383	1.123	0.02241	1.123	0.13394
1.124	0.02384	1.124	0.02175	1.124	0.13405
1.125	0.02386	1.125	0.01969	1.125	0.13415
1.126	0.02387	1.126	0.01978	1.126	0.13425
1.127	0.02388	1.127	0.01837	1.127	0.13436
1.128	0.0239	1.128	0.01865	1.128	0.13446
1.129	0.02391	1.129	0.01809	1.129	0.13457
1.13	0.02393	1.13	0.02062	1.13	0.13467
1.131	0.02394	1.131	0.02297	1.131	0.13477
1.132	0.02395	1.132	0.02194	1.132	0.13488
1.133	0.02397	1.133	0.02091	1.133	0.13498
1.134	0.02398	1.134	0.02354	1.134	0.13509
1.135	0.024	1.135	0.02523	1.135	0.13519
1.136	0.02401	1.136	0.02194	1.136	0.13529
1.137	0.02402	1.137	0.01922	1.137	0.1354
1.138	0.02404	1.138	0.01809	1.138	0.1355
1.139	0.02405	1.139	0.0195	1.139	0.13561
1.14	0.02406	1.14	0.02109	1.14	0.13571
1.141	0.02408	1.141	0.02222	1.141	0.13581
1.142	0.02409	1.142	0.02194	1.142	0.13592
1.143	0.02411	1.143	0.02222	1.143	0.13602
1.144	0.02412	1.144	0.02081	1.144	0.13612
1.145	0.02413	1.145	0.02062	1.145	0.13623
1.146	0.02415	1.146	0.01969	1.146	0.13633
1.147	0.02416	1.147	0.02006	1.147	0.13644
1.148	0.02417	1.148	0.02307	1.148	0.13654
1.149	0.02419	1.149	0.02513	1.149	0.13664
1.15	0.0242	1.15	0.02504	1.15	0.13675
1.151	0.02422	1.151	0.02438	1.151	0.13685
1.152	0.02423	1.152	0.02382	1.152	0.13696
1.153	0.02424	1.153	0.02006	1.153	0.13706
1.154	0.02426	1.154	0.01865	1.154	0.13716
1.155	0.02427	1.155	0.02278	1.155	0.13727
1.156	0.02429	1.156	0.02185	1.156	0.13737
1.157	0.0243	1.157	0.01875	1.157	0.13747
1.158	0.02431	1.158	0.01781	1.158	0.13758
1.159	0.02433	1.159	0.02138	1.159	0.13768
1.16	0.02434	1.16	0.02222	1.16	0.13779
1.161	0.02435	1.161	0.02222	1.161	0.13789
1.162	0.02437	1.162	0.02081	1.162	0.13799
1.163	0.02438	1.163	0.02062	1.163	0.1381
1.164	0.0244	1.164	0.02025	1.164	0.1382
1.165	0.02441	1.165	0.01809	1.165	0.1383
1.166	0.02442	1.166	0.01875	1.166	0.13841
1.167	0.02444	1.167	0.02128	1.167	0.13851
1.168	0.02445	1.168	0.02476	1.168	0.13862
1.169	0.02446	1.169	0.02325	1.169	0.13872
1.17	0.02448	1.17	0.02307	1.17	0.13882
1.171	0.02449	1.171	0.02222	1.171	0.13893
1.172	0.02451	1.172	0.01997	1.172	0.13903
1.173	0.02452	1.173	0.01734	1.173	0.13913
1.174	0.02453	1.174	0.0195	1.174	0.13924
1.175	0.02455	1.175	0.02185	1.175	0.13934
1.176	0.02456	1.176	0.02231	1.176	0.13945
1.177	0.02457	1.177	0.01828	1.177	0.13955
1.178	0.02459	1.178	0.01931	1.178	0.13965
1.179	0.0246	1.179	0.01856	1.179	0.13976
1.18	0.02462	1.18	0.02091	1.18	0.13986
1.181	0.02463	1.181	0.02081	1.181	0.13996
1.182	0.02464	1.182	0.0225	1.182	0.14007
1.183	0.02466	1.183	0.02053	1.183	0.14017
1.184	0.02467	1.184	0.02119	1.184	0.14027
1.185	0.02468	1.185	0.02297	1.185	0.14038
1.186	0.0247	1.186	0.02635	1.186	0.14048
1.187	0.02471	1.187	0.0288	1.187	0.14058
1.188	0.02473	1.188	0.03067	1.188	0.14069
1.189	0.02474	1.189	0.02908	1.189	0.14079
1.19	0.02475	1.19	0.02494	1.19	0.1409
1.191	0.02477	1.191	0.0225	1.191	0.141
1.192	0.02478	1.192	0.02138	1.192	0.1411
1.193	0.02479	1.193	0.02307	1.193	0.14121
1.194	0.02481	1.194	0.02382	1.194	0.14131
1.195	0.02482	1.195	0.02194	1.195	0.14141
1.196	0.02484	1.196	0.0195	1.196	0.14152
1.197	0.02485	1.197	0.02278	1.197	0.14162
1.198	0.02486	1.198	0.02626	1.198	0.14172
1.199	0.02488	1.199	0.02692	1.199	0.14183
1.2	0.02489	1.2	0.0241	1.2	0.14193
1.201	0.0249	1.201	0.0225	1.201	0.14203
1.202	0.02492	1.202	0.02307	1.202	0.14214
1.203	0.02493	1.203	0.02241	1.203	0.14224
1.204	0.02495	1.204	0.02147	1.204	0.14234
1.205	0.02496	1.205	0.02053	1.205	0.14245
1.206	0.02497	1.206	0.0225	1.206	0.14255
1.207	0.02499	1.207	0.02053	1.207	0.14265
1.208	0.025	1.208	0.02147	1.208	0.14276
1.209	0.02501	1.209	0.02269	1.209	0.14286
1.21	0.02503	1.21	0.02194	1.21	0.14297
1.211	0.02504	1.211	0.02175	1.211	0.14307
1.212	0.02506	1.212	0.02015	1.212	0.14317
1.213	0.02507	1.213	0.02044	1.213	0.14328
1.214	0.02508	1.214	0.01771	1.214	0.14338
1.215	0.0251	1.215	0.02288	1.215	0.14348
1.216	0.02511	1.216	0.02485	1.216	0.14359
1.217	0.02512	1.217	0.02692	1.217	0.14369
1.218	0.02514	1.218	0.02523	1.218	0.14379
1.219	0.02515	1.219	0.0241	1.219	0.1439
1.22	0.02516	1.22	0.02335	1.22	0.144
1.221	0.02518	1.221	0.02551	1.221	0.1441
1.222	0.02519	1.222	0.02598	1.222	0.14421
1.223	0.02521	1.223	0.02504	1.223	0.14431
1.224	0.02522	1.224	0.02297	1.224	0.14441
1.225	0.02523	1.225	0.02307	1.225	0.14452
1.226	0.02525	1.226	0.02194	1.226	0.14462
1.227	0.02526	1.227	0.02081	1.227	0.14472
1.228	0.02527	1.228	0.02006	1.228	0.14483
1.229	0.02529	1.229	0.02166	1.229	0.14493
1.23	0.0253	1.23	0.02494	1.23	0.14503
1.231	0.02532	1.231	0.02438	1.231	0.14514
1.232	0.02533	1.232	0.02363	1.232	0.14524
1.233	0.02534	1.233	0.02382	1.233	0.14534
1.234	0.02536	1.234	0.02635	1.234	0.14544
1.235	0.02537	1.235	0.02739	1.235	0.14555
1.236	0.02538	1.236	0.02992	1.236	0.14565
1.237	0.0254	1.237	0.03039	1.237	0.14575
1.238	0.02541	1.238	0.02936	1.238	0.14586
1.239	0.02542	1.239	0.02382	1.239	0.14596
1.24	0.02544	1.24	0.02091	1.24	0.14606
1.241	0.02545	1.241	0.02025	1.241	0.14617
1.242	0.02547	1.242	0.02307	1.242	0.14627
1.243	0.02548	1.243	0.02466	1.243	0.14637
1.244	0.02549	1.244	0.02438	1.244	0.14648
1.245	0.02551	1.245	0.02419	1.245	0.14658
1.246	0.02552	1.246	0.02241	1.246	0.14668
1.247	0.02553	1.247	0.02006	1.247	0.14679
1.248	0.02555	1.248	0.02034	1.248	0.14689
1.249	0.02556	1.249	0.021	1.249	0.14699
1.25	0.02557	1.25	0.02372	1.25	0.1471
1.251	0.02559	1.251	0.02457	1.251	0.1472
1.252	0.0256	1.252	0.02692	1.252	0.1473
1.253	0.02562	1.253	0.02494	1.253	0.14741
1.254	0.02563	1.254	0.02494	1.254	0.14751
1.255	0.02564	1.255	0.02635	1.255	0.14761
1.256	0.02566	1.256	0.02767	1.256	0.14771
1.257	0.02567	1.257	0.02297	1.257	0.14782
1.258	0.02568	1.258	0.02072	1.258	0.14792
1.259	0.0257	1.259	0.01987	1.259	0.14802
1.26	0.02571	1.26	0.02175	1.26	0.14813
1.261	0.02573	1.261	0.02166	1.261	0.14823
1.262	0.02574	1.262	0.02325	1.262	0.14833
1.263	0.02575	1.263	0.02476	1.263	0.14844
1.264	0.02577	1.264	0.02711	1.264	0.14854
1.265	0.02578	1.265	0.02711	1.265	0.14864
1.266	0.02579	1.266	0.02476	1.266	0.14875
1.267	0.02581	1.267	0.02269	1.267	0.14885
1.268	0.02582	1.268	0.02391	1.268	0.14895
1.269	0.02583	1.269	0.0241	1.269	0.14905
1.27	0.02585	1.27	0.02551	1.27	0.14916
1.271	0.02586	1.271	0.02551	1.271	0.14926
1.272	0.02587	1.272	0.0241	1.272	0.14936
1.273	0.02589	1.273	0.02363	1.273	0.14947
1.274	0.0259	1.274	0.0241	1.274	0.14957
1.275	0.02592	1.275	0.02523	1.275	0.14967
1.276	0.02593	1.276	0.02664	1.276	0.14977
1.277	0.02594	1.277	0.0257	1.277	0.14988
1.278	0.02596	1.278	0.02532	1.278	0.14998
1.279	0.02597	1.279	0.02156	1.279	0.15008
1.28	0.02598	1.28	0.02231	1.28	0.15019
1.281	0.026	1.281	0.02297	1.281	0.15029
1.282	0.02601	1.282	0.02607	1.282	0.15039
1.283	0.02602	1.283	0.02354	1.283	0.1505
1.284	0.02604	1.284	0.0256	1.284	0.1506
1.285	0.02605	1.285	0.0287	1.285	0.1507
1.286	0.02607	1.286	0.02795	1.286	0.1508
1.287	0.02608	1.287	0.02504	1.287	0.15091
1.288	0.02609	1.288	0.02682	1.288	0.15101
1.289	0.02611	1.289	0.02711	1.289	0.15111
1.29	0.02612	1.29	0.02476	1.29	0.15122
1.291	0.02613	1.291	0.02297	1.291	0.15132
1.292	0.02615	1.292	0.02307	1.292	0.15142
1.293	0.02616	1.293	0.02138	1.293	0.15152
1.294	0.02617	1.294	0.02278	1.294	0.15163
1.295	0.02619	1.295	0.0241	1.295	0.15173
1.296	0.0262	1.296	0.02635	1.296	0.15183
1.297	0.02621	1.297	0.02767	1.297	0.15194
1.298	0.02623	1.298	0.0288	1.298	0.15204
1.299	0.02624	1.299	0.02851	1.299	0.15214
1.3	0.02626	1.3	0.0288	1.3	0.15224
1.301	0.02627	1.301	0.02739	1.301	0.15235
1.302	0.02628	1.302	0.0272	1.302	0.15245
1.303	0.0263	1.303	0.02598	1.303	0.15255
1.304	0.02631	1.304	0.02804	1.304	0.15265
1.305	0.02632	1.305	0.02983	1.305	0.15276
1.306	0.02634	1.306	0.03349	1.306	0.15286
1.307	0.02635	1.307	0.02814	1.307	0.15296
1.308	0.02636	1.308	0.02316	1.308	0.15307
1.309	0.02638	1.309	0.01884	1.309	0.15317
1.31	0.02639	1.31	0.02034	1.31	0.15327
1.311	0.0264	1.311	0.02166	1.311	0.15337
1.312	0.02642	1.312	0.02523	1.312	0.15348
1.313	0.02643	1.313	0.02354	1.313	0.15358
1.314	0.02645	1.314	0.02062	1.314	0.15368
1.315	0.02646	1.315	0.02222	1.315	0.15378
1.316	0.02647	1.316	0.02711	1.316	0.15389
1.317	0.02649	1.317	0.0288	1.317	0.15399
1.318	0.0265	1.318	0.02964	1.318	0.15409
1.319	0.02651	1.319	0.03011	1.319	0.15419
1.32	0.02653	1.32	0.0302	1.32	0.1543
1.321	0.02654	1.321	0.02598	1.321	0.1544
1.322	0.02655	1.322	0.02588	1.322	0.1545
1.323	0.02657	1.323	0.02401	1.323	0.15461
1.324	0.02658	1.324	0.02588	1.324	0.15471
1.325	0.02659	1.325	0.02654	1.325	0.15481
1.326	0.02661	1.326	0.02851	1.326	0.15491
1.327	0.02662	1.327	0.02494	1.327	0.15502
1.328	0.02664	1.328	0.02307	1.328	0.15512
1.329	0.02665	1.329	0.02523	1.329	0.15522
1.33	0.02666	1.33	0.0271	1.33	0.15532
1.331	0.02668	1.331	0.02607	1.331	0.15543
1.332	0.02669	1.332	0.02579	1.332	0.15553
1.333	0.0267	1.333	0.02767	1.333	0.15563
1.334	0.02672	1.334	0.0288	1.334	0.15573
1.335	0.02673	1.335	0.0288	1.335	0.15584
1.336	0.02674	1.336	0.0271	1.336	0.15594
1.337	0.02676	1.337	0.02776	1.337	0.15604
1.338	0.02677	1.338	0.03011	1.338	0.15614
1.339	0.02678	1.339	0.0318	1.339	0.15625
1.34	0.0268	1.34	0.02851	1.34	0.15635
1.341	0.02681	1.341	0.02579	1.341	0.15645
1.342	0.02682	1.342	0.02466	1.342	0.15655
1.343	0.02684	1.343	0.02607	1.343	0.15666
1.344	0.02685	1.344	0.02767	1.344	0.15676
1.345	0.02686	1.345	0.02908	1.345	0.15686
1.346	0.02688	1.346	0.02767	1.346	0.15696
1.347	0.02689	1.347	0.02607	1.347	0.15707
1.348	0.02691	1.348	0.02494	1.348	0.15717
1.349	0.02692	1.349	0.02494	1.349	0.15727
1.35	0.02693	1.35	0.02635	1.35	0.15737
1.351	0.02695	1.351	0.02654	1.351	0.15748
1.352	0.02696	1.352	0.02664	1.352	0.15758
1.353	0.02697	1.353	0.02992	1.353	0.15768
1.354	0.02699	1.354	0.03086	1.354	0.15778
1.355	0.027	1.355	0.02945	1.355	0.15789
1.356	0.02701	1.356	0.02598	1.356	0.15799
1.357	0.02703	1.357	0.02607	1.357	0.15809
1.358	0.02704	1.358	0.02607	1.358	0.15819
1.359	0.02705	1.359	0.02682	1.359	0.1583
1.36	0.02707	1.36	0.02635	1.36	0.1584
1.361	0.02708	1.361	0.02523	1.361	0.1585
1.362	0.02709	1.362	0.02438	1.362	0.1586
1.363	0.02711	1.363	0.02194	1.363	0.1587
1.364	0.02712	1.364	0.02419	1.364	0.15881
1.365	0.02713	1.365	0.02983	1.365	0.15891
1.366	0.02715	1.366	0.03039	1.366	0.15901
1.367	0.02716	1.367	0.02889	1.367	0.15911
1.368	0.02718	1.368	0.02842	1.368	0.15922
1.369	0.02719	1.369	0.03077	1.369	0.15932
1.37	0.0272	1.37	0.03039	1.37	0.15942
1.371	0.02722	1.371	0.03349	1.371	0.15952
1.372	0.02723	1.372	0.03255	1.372	0.15963
1.373	0.02724	1.373	0.03049	1.373	0.15973
1.374	0.02726	1.374	0.02823	1.374	0.15983
1.375	0.02727	1.375	0.02739	1.375	0.15993
1.376	0.02728	1.376	0.02748	1.376	0.16003
1.377	0.0273	1.377	0.02541	1.377	0.16014
1.378	0.02731	1.378	0.02476	1.378	0.16024
1.379	0.02732	1.379	0.02382	1.379	0.16034
1.38	0.02734	1.38	0.02579	1.38	0.16044
1.381	0.02735	1.381	0.02354	1.381	0.16055
1.382	0.02736	1.382	0.02504	1.382	0.16065
1.383	0.02738	1.383	0.03039	1.383	0.16075
1.384	0.02739	1.384	0.0334	1.384	0.16085
1.385	0.0274	1.385	0.0302	1.385	0.16095
1.386	0.02742	1.386	0.02908	1.386	0.16106
1.387	0.02743	1.387	0.03011	1.387	0.16116
1.388	0.02744	1.388	0.02936	1.388	0.16126
1.389	0.02746	1.389	0.02936	1.389	0.16136
1.39	0.02747	1.39	0.03011	1.39	0.16146
1.391	0.02748	1.391	0.02964	1.391	0.16157
1.392	0.0275	1.392	0.02823	1.392	0.16167
1.393	0.02751	1.393	0.02851	1.393	0.16177
1.394	0.02752	1.394	0.02823	1.394	0.16187
1.395	0.02754	1.395	0.02992	1.395	0.16198
1.396	0.02755	1.396	0.02927	1.396	0.16208
1.397	0.02757	1.397	0.0272	1.397	0.16218
1.398	0.02758	1.398	0.02438	1.398	0.16228
1.399	0.02759	1.399	0.02579	1.399	0.16238
1.4	0.02761	1.4	0.02795	1.4	0.16249
1.401	0.02762	1.401	0.03321	1.401	0.16259
1.402	0.02763	1.402	0.0364	1.402	0.16269
1.403	0.02765	1.403	0.03593	1.403	0.16279
1.404	0.02766	1.404	0.03124	1.404	0.16289
1.405	0.02767	1.405	0.0302	1.405	0.163
1.406	0.02769	1.406	0.03011	1.406	0.1631
1.407	0.0277	1.407	0.0288	1.407	0.1632
1.408	0.02771	1.408	0.02579	1.408	0.1633
1.409	0.02773	1.409	0.02523	1.409	0.1634
1.41	0.02774	1.41	0.02382	1.41	0.16351
1.411	0.02775	1.411	0.02476	1.411	0.16361
1.412	0.02777	1.412	0.02541	1.412	0.16371
1.413	0.02778	1.413	0.0272	1.413	0.16381
1.414	0.02779	1.414	0.02795	1.414	0.16391
1.415	0.02781	1.415	0.03293	1.415	0.16402
1.416	0.02782	1.416	0.03199	1.416	0.16412
1.417	0.02783	1.417	0.0272	1.417	0.16422
1.418	0.02785	1.418	0.02748	1.418	0.16432
1.419	0.02786	1.419	0.03058	1.419	0.16442
1.42	0.02787	1.42	0.0319	1.42	0.16453
1.421	0.02789	1.421	0.03096	1.421	0.16463
1.422	0.0279	1.422	0.03039	1.422	0.16473
1.423	0.02791	1.423	0.02663	1.423	0.16483
1.424	0.02793	1.424	0.02551	1.424	0.16493
1.425	0.02794	1.425	0.02767	1.425	0.16504
1.426	0.02795	1.426	0.02908	1.426	0.16514
1.427	0.02797	1.427	0.0271	1.427	0.16524
1.428	0.02798	1.428	0.02804	1.428	0.16534
1.429	0.02799	1.429	0.0287	1.429	0.16544
1.43	0.02801	1.43	0.03105	1.43	0.16554
1.431	0.02802	1.431	0.02927	1.431	0.16565
1.432	0.02803	1.432	0.03161	1.432	0.16575
1.433	0.02805	1.433	0.03227	1.433	0.16585
1.434	0.02806	1.434	0.03349	1.434	0.16595
1.435	0.02807	1.435	0.03067	1.435	0.16605
1.436	0.02809	1.436	0.02851	1.436	0.16616
1.437	0.0281	1.437	0.03105	1.437	0.16626
1.438	0.02811	1.438	0.03584	1.438	0.16636
1.439	0.02813	1.439	0.03396	1.439	0.16646
1.44	0.02814	1.44	0.02804	1.44	0.16656
1.441	0.02815	1.441	0.02739	1.441	0.16667
1.442	0.02817	1.442	0.03265	1.442	0.16677
1.443	0.02818	1.443	0.03283	1.443	0.16687
1.444	0.02819	1.444	0.03077	1.444	0.16697
1.445	0.02821	1.445	0.02711	1.445	0.16707
1.446	0.02822	1.446	0.02579	1.446	0.16717
1.447	0.02823	1.447	0.02551	1.447	0.16728
1.448	0.02825	1.448	0.02851	1.448	0.16738
1.449	0.02826	1.449	0.03124	1.449	0.16748
1.45	0.02827	1.45	0.03208	1.45	0.16758
1.451	0.02829	1.451	0.0318	1.451	0.16768
1.452	0.0283	1.452	0.03208	1.452	0.16778
1.453	0.02831	1.453	0.03096	1.453	0.16789
1.454	0.02833	1.454	0.02936	1.454	0.16799
1.455	0.02834	1.455	0.02795	1.455	0.16809
1.456	0.02835	1.456	0.02908	1.456	0.16819
1.457	0.02837	1.457	0.03236	1.457	0.16829
1.458	0.02838	1.458	0.03312	1.458	0.16839
1.459	0.02839	1.459	0.02908	1.459	0.1685
1.46	0.02841	1.46	0.02748	1.46	0.1686
1.461	0.02842	1.461	0.02842	1.461	0.1687
1.462	0.02843	1.462	0.0319	1.462	0.1688
1.463	0.02845	1.463	0.03255	1.463	0.1689
1.464	0.02846	1.464	0.03208	1.464	0.169
1.465	0.02847	1.465	0.02964	1.465	0.16911
1.466	0.02849	1.466	0.0318	1.466	0.16921
1.467	0.0285	1.467	0.03283	1.467	0.16931
1.468	0.02851	1.468	0.03603	1.468	0.16941
1.469	0.02853	1.469	0.03744	1.469	0.16951
1.47	0.02854	1.47	0.0365	1.47	0.16961
1.471	0.02855	1.471	0.03293	1.471	0.16972
1.472	0.02857	1.472	0.03396	1.472	0.16982
1.473	0.02858	1.473	0.03593	1.473	0.16992
1.474	0.02859	1.474	0.0334	1.474	0.17002
1.475	0.02861	1.475	0.0302	1.475	0.17012
1.476	0.02862	1.476	0.02795	1.476	0.17022
1.477	0.02863	1.477	0.02851	1.477	0.17032
1.478	0.02865	1.478	0.0288	1.478	0.17043
1.479	0.02866	1.479	0.0271	1.479	0.17053
1.48	0.02867	1.48	0.02776	1.48	0.17063
1.481	0.02869	1.481	0.02955	1.481	0.17073
1.482	0.0287	1.482	0.03349	1.482	0.17083
1.483	0.02871	1.483	0.03368	1.483	0.17093
1.484	0.02873	1.484	0.03124	1.484	0.17104
1.485	0.02874	1.485	0.03189	1.485	0.17114
1.486	0.02875	1.486	0.03471	1.486	0.17124
1.487	0.02877	1.487	0.03734	1.487	0.17134
1.488	0.02878	1.488	0.03283	1.488	0.17144
1.489	0.02879	1.489	0.03133	1.489	0.17154
1.49	0.02881	1.49	0.02955	1.49	0.17164
1.491	0.02882	1.491	0.02992	1.491	0.17175
1.492	0.02883	1.492	0.02739	1.492	0.17185
1.493	0.02885	1.493	0.02607	1.493	0.17195
1.494	0.02886	1.494	0.02466	1.494	0.17205
1.495	0.02887	1.495	0.02607	1.495	0.17215
1.496	0.02889	1.496	0.02767	1.496	0.17225
1.497	0.0289	1.497	0.02823	1.497	0.17235
1.498	0.02891	1.498	0.0302	1.498	0.17246
1.499	0.02893	1.499	0.03368	1.499	0.17256
1.5	0.02894	1.5	0.03481	1.5	0.17266
1.501	0.02895	1.501	0.03265	1.501	0.17276
1.502	0.02897	1.502	0.03152	1.502	0.17286
1.503	0.02898	1.503	0.0318	1.503	0.17296
1.504	0.02899	1.504	0.0318	1.504	0.17306
1.505	0.02901	1.505	0.0318	1.505	0.17316
1.506	0.02902	1.506	0.03208	1.506	0.17327
1.507	0.02903	1.507	0.03096	1.507	0.17337
1.508	0.02905	1.508	0.02908	1.508	0.17347
1.509	0.02906	1.509	0.0288	1.509	0.17357
1.51	0.02907	1.51	0.03236	1.51	0.17367
1.511	0.02909	1.511	0.03227	1.511	0.17377
1.512	0.0291	1.512	0.03274	1.512	0.17387
1.513	0.02911	1.513	0.0303	1.513	0.17398
1.514	0.02913	1.514	0.03359	1.514	0.17408
1.515	0.02914	1.515	0.03471	1.515	0.17418
1.516	0.02915	1.516	0.03593	1.516	0.17428
1.517	0.02917	1.517	0.03236	1.517	0.17438
1.518	0.02918	1.518	0.03096	1.518	0.17448
1.519	0.02919	1.519	0.03434	1.519	0.17458
1.52	0.02921	1.52	0.03415	1.52	0.17468
1.521	0.02922	1.521	0.03133	1.521	0.17479
1.522	0.02923	1.522	0.02851	1.522	0.17489
1.523	0.02924	1.523	0.03152	1.523	0.17499
1.524	0.02926	1.524	0.02983	1.524	0.17509
1.525	0.02927	1.525	0.02889	1.525	0.17519
1.526	0.02928	1.526	0.02898	1.526	0.17529
1.527	0.0293	1.527	0.02908	1.527	0.17539
1.528	0.02931	1.528	0.02551	1.528	0.17549
1.529	0.02932	1.529	0.02551	1.529	0.17559
1.53	0.02934	1.53	0.02823	1.53	0.1757
1.531	0.02935	1.531	0.03208	1.531	0.1758
1.532	0.02936	1.532	0.03481	1.532	0.1759
1.533	0.02938	1.533	0.03396	1.533	0.176
1.534	0.02939	1.534	0.0349	1.534	0.1761
1.535	0.0294	1.535	0.03471	1.535	0.1762
1.536	0.02942	1.536	0.03405	1.536	0.1763
1.537	0.02943	1.537	0.03067	1.537	0.1764
1.538	0.02944	1.538	0.03377	1.538	0.17651
1.539	0.02946	1.539	0.03612	1.539	0.17661
1.54	0.02947	1.54	0.03537	1.54	0.17671
1.541	0.02948	1.541	0.03377	1.541	0.17681
1.542	0.0295	1.542	0.03199	1.542	0.17691
1.543	0.02951	1.543	0.03161	1.543	0.17701
1.544	0.02952	1.544	0.02927	1.544	0.17711
1.545	0.02954	1.545	0.0302	1.545	0.17721
1.546	0.02955	1.546	0.0318	1.546	0.17731
1.547	0.02956	1.547	0.03368	1.547	0.17741
1.548	0.02958	1.548	0.03265	1.548	0.17752
1.549	0.02959	1.549	0.03265	1.549	0.17762
1.55	0.0296	1.55	0.03312	1.55	0.17772
1.551	0.02961	1.551	0.03377	1.551	0.17782
1.552	0.02963	1.552	0.03452	1.552	0.17792
1.553	0.02964	1.553	0.0334	1.553	0.17802
1.554	0.02965	1.554	0.03077	1.554	0.17812
1.555	0.02967	1.555	0.03096	1.555	0.17822
1.556	0.02968	1.556	0.03593	1.556	0.17832
1.557	0.02969	1.557	0.03612	1.557	0.17842
1.558	0.02971	1.558	0.03405	1.558	0.17853
1.559	0.02972	1.559	0.03067	1.559	0.17863
1.56	0.02973	1.56	0.02795	1.56	0.17873
1.561	0.02975	1.561	0.02748	1.561	0.17883
1.562	0.02976	1.562	0.02983	1.562	0.17893
1.563	0.02977	1.563	0.03208	1.563	0.17903
1.564	0.02979	1.564	0.03265	1.564	0.17913
1.565	0.0298	1.565	0.03481	1.565	0.17923
1.566	0.02981	1.566	0.03312	1.566	0.17933
1.567	0.02983	1.567	0.03161	1.567	0.17943
1.568	0.02984	1.568	0.03368	1.568	0.17953
1.569	0.02985	1.569	0.03837	1.569	0.17964
1.57	0.02987	1.57	0.03781	1.57	0.17974
1.571	0.02988	1.571	0.03593	1.571	0.17984
1.572	0.02989	1.572	0.03481	1.572	0.17994
1.573	0.0299	1.573	0.03537	1.573	0.18004
1.574	0.02992	1.574	0.03424	1.574	0.18014
1.575	0.02993	1.575	0.03293	1.575	0.18024
1.576	0.02994	1.576	0.03067	1.576	0.18034
1.577	0.02996	1.577	0.02936	1.577	0.18044
1.578	0.02997	1.578	0.02795	1.578	0.18054
1.579	0.02998	1.579	0.02964	1.579	0.18064
1.58	0.03	1.58	0.02955	1.58	0.18075
1.581	0.03001	1.581	0.03161	1.581	0.18085
1.582	0.03002	1.582	0.03227	1.582	0.18095
1.583	0.03004	1.583	0.03293	1.583	0.18105
1.584	0.03005	1.584	0.03236	1.584	0.18115
1.585	0.03006	1.585	0.03452	1.585	0.18125
1.586	0.03008	1.586	0.03368	1.586	0.18135
1.587	0.03009	1.587	0.03575	1.587	0.18145
1.588	0.0301	1.588	0.03772	1.588	0.18155
1.589	0.03012	1.589	0.03565	1.589	0.18165
1.59	0.03013	1.59	0.03049	1.59	0.18175
1.591	0.03014	1.591	0.03067	1.591	0.18185
1.592	0.03015	1.592	0.03039	1.592	0.18195
1.593	0.03017	1.593	0.03246	1.593	0.18206
1.594	0.03018	1.594	0.03359	1.594	0.18216
1.595	0.03019	1.595	0.03546	1.595	0.18226
1.596	0.03021	1.596	0.03255	1.596	0.18236
1.597	0.03022	1.597	0.03349	1.597	0.18246
1.598	0.03023	1.598	0.03509	1.598	0.18256
1.599	0.03025	1.599	0.03668	1.599	0.18266
1.6	0.03026	1.6	0.03762	1.6	0.18276
1.601	0.03027	1.601	0.03556	1.601	0.18286
1.602	0.03029	1.602	0.03349	1.602	0.18296
1.603	0.0303	1.603	0.03208	1.603	0.18306
1.604	0.03031	1.604	0.03452	1.604	0.18316
1.605	0.03033	1.605	0.03424	1.605	0.18326
1.606	0.03034	1.606	0.03321	1.606	0.18336
1.607	0.03035	1.607	0.03537	1.607	0.18346
1.608	0.03036	1.608	0.03584	1.608	0.18357
1.609	0.03038	1.609	0.03434	1.609	0.18367
1.61	0.03039	1.61	0.03481	1.61	0.18377
1.611	0.0304	1.611	0.03697	1.611	0.18387
1.612	0.03042	1.612	0.0365	1.612	0.18397
1.613	0.03043	1.613	0.03396	1.613	0.18407
1.614	0.03044	1.614	0.03208	1.614	0.18417
1.615	0.03046	1.615	0.03321	1.615	0.18427
1.616	0.03047	1.616	0.03612	1.616	0.18437
1.617	0.03048	1.617	0.04119	1.617	0.18447
1.618	0.0305	1.618	0.04185	1.618	0.18457
1.619	0.03051	1.619	0.03978	1.619	0.18467
1.62	0.03052	1.62	0.03537	1.62	0.18477
1.621	0.03053	1.621	0.03481	1.621	0.18487
1.622	0.03055	1.622	0.03481	1.622	0.18497
1.623	0.03056	1.623	0.03621	1.623	0.18507
1.624	0.03057	1.624	0.03697	1.624	0.18517
1.625	0.03059	1.625	0.03537	1.625	0.18527
1.626	0.0306	1.626	0.03265	1.626	0.18537
1.627	0.03061	1.627	0.03011	1.627	0.18548
1.628	0.03063	1.628	0.03105	1.628	0.18558
1.629	0.03064	1.629	0.03312	1.629	0.18568
1.63	0.03065	1.63	0.03593	1.63	0.18578
1.631	0.03067	1.631	0.03396	1.631	0.18588
1.632	0.03068	1.632	0.03349	1.632	0.18598
1.633	0.03069	1.633	0.03396	1.633	0.18608
1.634	0.0307	1.634	0.03509	1.634	0.18618
1.635	0.03072	1.635	0.03593	1.635	0.18628
1.636	0.03073	1.636	0.03781	1.636	0.18638
1.637	0.03074	1.637	0.03781	1.637	0.18648
1.638	0.03076	1.638	0.03593	1.638	0.18658
1.639	0.03077	1.639	0.03452	1.639	0.18668
1.64	0.03078	1.64	0.0365	1.64	0.18678
1.641	0.0308	1.641	0.03584	1.641	0.18688
1.642	0.03081	1.642	0.03349	1.642	0.18698
1.643	0.03082	1.643	0.03236	1.643	0.18708
1.644	0.03084	1.644	0.03312	1.644	0.18718
1.645	0.03085	1.645	0.03405	1.645	0.18728
1.646	0.03086	1.646	0.03283	1.646	0.18738
1.647	0.03087	1.647	0.03349	1.647	0.18748
1.648	0.03089	1.648	0.03481	1.648	0.18758
1.649	0.0309	1.649	0.03809	1.649	0.18768
1.65	0.03091	1.65	0.03781	1.65	0.18778
1.651	0.03093	1.651	0.03565	1.651	0.18788
1.652	0.03094	1.652	0.03593	1.652	0.18799
1.653	0.03095	1.653	0.03668	1.653	0.18809
1.654	0.03097	1.654	0.03621	1.654	0.18819
1.655	0.03098	1.655	0.03481	1.655	0.18829
1.656	0.03099	1.656	0.03509	1.656	0.18839
1.657	0.031	1.657	0.03537	1.657	0.18849
1.658	0.03102	1.658	0.03424	1.658	0.18859
1.659	0.03103	1.659	0.03236	1.659	0.18869
1.66	0.03104	1.66	0.03236	1.66	0.18879
1.661	0.03106	1.661	0.03452	1.661	0.18889
1.662	0.03107	1.662	0.03424	1.662	0.18899
1.663	0.03108	1.663	0.03377	1.663	0.18909
1.664	0.0311	1.664	0.03312	1.664	0.18919
1.665	0.03111	1.665	0.03265	1.665	0.18929
1.666	0.03112	1.666	0.03208	1.666	0.18939
1.667	0.03113	1.667	0.03509	1.667	0.18949
1.668	0.03115	1.668	0.03809	1.668	0.18959
1.669	0.03116	1.669	0.03753	1.669	0.18969
1.67	0.03117	1.67	0.03678	1.67	0.18979
1.671	0.03119	1.671	0.03697	1.671	0.18989
1.672	0.0312	1.672	0.03978	1.672	0.18999
1.673	0.03121	1.673	0.04025	1.673	0.19009
1.674	0.03123	1.674	0.03894	1.674	0.19019
1.675	0.03124	1.675	0.03452	1.675	0.19029
1.676	0.03125	1.676	0.03265	1.676	0.19039
1.677	0.03126	1.677	0.0365	1.677	0.19049
1.678	0.03128	1.678	0.03744	1.678	0.19059
1.679	0.03129	1.679	0.03603	1.679	0.19069
1.68	0.0313	1.68	0.03171	1.68	0.19079
1.681	0.03132	1.681	0.03603	1.681	0.19089
1.682	0.03133	1.682	0.03715	1.682	0.19099
1.683	0.03134	1.683	0.03734	1.683	0.19109
1.684	0.03136	1.684	0.03537	1.684	0.19119
1.685	0.03137	1.685	0.03697	1.685	0.19129
1.686	0.03138	1.686	0.04063	1.686	0.19139
1.687	0.03139	1.687	0.04241	1.687	0.19149
1.688	0.03141	1.688	0.04363	1.688	0.19159
1.689	0.03142	1.689	0.03997	1.689	0.19169
1.69	0.03143	1.69	0.03593	1.69	0.19179
1.691	0.03145	1.691	0.03208	1.691	0.19189
1.692	0.03146	1.692	0.03096	1.692	0.19199
1.693	0.03147	1.693	0.03377	1.693	0.19209
1.694	0.03149	1.694	0.03584	1.694	0.19219
1.695	0.0315	1.695	0.03678	1.695	0.19229
1.696	0.03151	1.696	0.0334	1.696	0.19239
1.697	0.03152	1.697	0.03434	1.697	0.19249
1.698	0.03154	1.698	0.03612	1.698	0.19259
1.699	0.03155	1.699	0.04007	1.699	0.19269
1.7	0.03156	1.7	0.03997	1.7	0.19279
1.701	0.03158	1.701	0.03922	1.701	0.19289
1.702	0.03159	1.702	0.03894	1.702	0.19299
1.703	0.0316	1.703	0.0411	1.703	0.19309
1.704	0.03162	1.704	0.04138	1.704	0.19319
1.705	0.03163	1.705	0.03781	1.705	0.19329
1.706	0.03164	1.706	0.03791	1.706	0.19339
1.707	0.03165	1.707	0.038	1.707	0.19349
1.708	0.03167	1.708	0.03734	1.708	0.19359
1.709	0.03168	1.709	0.03452	1.709	0.19369
1.71	0.03169	1.71	0.03509	1.71	0.19379
1.711	0.03171	1.711	0.03509	1.711	0.19389
1.712	0.03172	1.712	0.03481	1.712	0.19399
1.713	0.03173	1.713	0.03621	1.713	0.19409
1.714	0.03174	1.714	0.0364	1.714	0.19419
1.715	0.03176	1.715	0.03678	1.715	0.19429
1.716	0.03177	1.716	0.03837	1.716	0.19439
1.717	0.03178	1.717	0.04025	1.717	0.19449
1.718	0.0318	1.718	0.03922	1.718	0.19459
1.719	0.03181	1.719	0.03922	1.719	0.19469
1.72	0.03182	1.72	0.04025	1.72	0.19479
1.721	0.03184	1.721	0.03837	1.721	0.19489
1.722	0.03185	1.722	0.03621	1.722	0.19499
1.723	0.03186	1.723	0.03809	1.723	0.19509
1.724	0.03187	1.724	0.04138	1.724	0.19519
1.725	0.03189	1.725	0.04138	1.725	0.19529
1.726	0.0319	1.726	0.03781	1.726	0.19539
1.727	0.03191	1.727	0.03791	1.727	0.19549
1.728	0.03193	1.728	0.03772	1.728	0.19559
1.729	0.03194	1.729	0.03791	1.729	0.19569
1.73	0.03195	1.73	0.03781	1.73	0.19579
1.731	0.03196	1.731	0.04138	1.731	0.19589
1.732	0.03198	1.732	0.04138	1.732	0.19599
1.733	0.03199	1.733	0.03781	1.733	0.19609
1.734	0.032	1.734	0.03734	1.734	0.19619
1.735	0.03202	1.735	0.03997	1.735	0.19629
1.736	0.03203	1.736	0.0411	1.736	0.19639
1.737	0.03204	1.737	0.04007	1.737	0.19649
1.738	0.03206	1.738	0.04138	1.738	0.19658
1.739	0.03207	1.739	0.03913	1.739	0.19668
1.74	0.03208	1.74	0.03462	1.74	0.19678
1.741	0.03209	1.741	0.03481	1.741	0.19688
1.742	0.03211	1.742	0.04166	1.742	0.19698
1.743	0.03212	1.743	0.04298	1.743	0.19708
1.744	0.03213	1.744	0.04035	1.744	0.19718
1.745	0.03215	1.745	0.03781	1.745	0.19728
1.746	0.03216	1.746	0.03809	1.746	0.19738
1.747	0.03217	1.747	0.03894	1.747	0.19748
1.748	0.03218	1.748	0.04194	1.748	0.19758
1.749	0.0322	1.749	0.04354	1.749	0.19768
1.75	0.03221	1.75	0.04251	1.75	0.19778
1.751	0.03222	1.751	0.04251	1.751	0.19788
1.752	0.03224	1.752	0.04326	1.752	0.19798
1.753	0.03225	1.753	0.04279	1.753	0.19808
1.754	0.03226	1.754	0.04194	1.754	0.19818
1.755	0.03227	1.755	0.03969	1.755	0.19828
1.756	0.03229	1.756	0.03762	1.756	0.19838
1.757	0.0323	1.757	0.0364	1.757	0.19848
1.758	0.03231	1.758	0.04091	1.758	0.19858
1.759	0.03233	1.759	0.04185	1.759	0.19868
1.76	0.03234	1.76	0.0395	1.76	0.19878
1.761	0.03235	1.761	0.03593	1.761	0.19888
1.762	0.03236	1.762	0.03837	1.762	0.19898
1.763	0.03238	1.763	0.04025	1.763	0.19908
1.764	0.03239	1.764	0.03978	1.764	0.19917
1.765	0.0324	1.765	0.03725	1.765	0.19927
1.766	0.03242	1.766	0.03593	1.766	0.19937
1.767	0.03243	1.767	0.03509	1.767	0.19947
1.768	0.03244	1.768	0.03312	1.768	0.19957
1.769	0.03245	1.769	0.03659	1.769	0.19967
1.77	0.03247	1.77	0.03903	1.77	0.19977
1.771	0.03248	1.771	0.04345	1.771	0.19987
1.772	0.03249	1.772	0.04072	1.772	0.19997
1.773	0.03251	1.773	0.04204	1.773	0.20007
1.774	0.03252	1.774	0.038	1.774	0.20017
1.775	0.03253	1.775	0.03931	1.775	0.20027
1.776	0.03254	1.776	0.03715	1.776	0.20037
1.777	0.03256	1.777	0.03931	1.777	0.20047
1.778	0.03257	1.778	0.03856	1.778	0.20057
1.779	0.03258	1.779	0.03978	1.779	0.20067
1.78	0.0326	1.78	0.03781	1.78	0.20077
1.781	0.03261	1.781	0.03894	1.781	0.20087
1.782	0.03262	1.782	0.04166	1.782	0.20096
1.783	0.03263	1.783	0.04467	1.783	0.20106
1.784	0.03265	1.784	0.04439	1.784	0.20116
1.785	0.03266	1.785	0.04279	1.785	0.20126
1.786	0.03267	1.786	0.04025	1.786	0.20136
1.787	0.03269	1.787	0.04035	1.787	0.20146
1.788	0.0327	1.788	0.03969	1.788	0.20156
1.789	0.03271	1.789	0.0395	1.789	0.20166
1.79	0.03272	1.79	0.03809	1.79	0.20176
1.791	0.03274	1.791	0.03866	1.791	0.20186
1.792	0.03275	1.792	0.03753	1.792	0.20196
1.793	0.03276	1.793	0.03593	1.793	0.20206
1.794	0.03278	1.794	0.03452	1.794	0.20216
1.795	0.03279	1.795	0.03593	1.795	0.20226
1.796	0.0328	1.796	0.03725	1.796	0.20236
1.797	0.03281	1.797	0.0395	1.797	0.20245
1.798	0.03283	1.798	0.0411	1.798	0.20255
1.799	0.03284	1.799	0.04082	1.799	0.20265
1.8	0.03285	1.8	0.04007	1.8	0.20275
1.801	0.03287	1.801	0.04025	1.801	0.20285
1.802	0.03288	1.802	0.04335	1.802	0.20295
1.803	0.03289	1.803	0.04213	1.803	0.20305
1.804	0.0329	1.804	0.04119	1.804	0.20315
1.805	0.03292	1.805	0.04025	1.805	0.20325
1.806	0.03293	1.806	0.04223	1.806	0.20335
1.807	0.03294	1.807	0.04054	1.807	0.20345
1.808	0.03295	1.808	0.04063	1.808	0.20355
1.809	0.03297	1.809	0.03856	1.809	0.20365
1.81	0.03298	1.81	0.03819	1.81	0.20374
1.811	0.03299	1.811	0.03612	1.811	0.20384
1.812	0.03301	1.812	0.03565	1.812	0.20394
1.813	0.03302	1.813	0.03678	1.813	0.20404
1.814	0.03303	1.814	0.03828	1.814	0.20414
1.815	0.03304	1.815	0.0426	1.815	0.20424
1.816	0.03306	1.816	0.04457	1.816	0.20434
1.817	0.03307	1.817	0.04664	1.817	0.20444
1.818	0.03308	1.818	0.04495	1.818	0.20454
1.819	0.0331	1.819	0.0441	1.819	0.20464
1.82	0.03311	1.82	0.04251	1.82	0.20474
1.821	0.03312	1.821	0.04138	1.821	0.20484
1.822	0.03313	1.822	0.04166	1.822	0.20493
1.823	0.03315	1.823	0.04223	1.823	0.20503
1.824	0.03316	1.824	0.03997	1.824	0.20513
1.825	0.03317	1.825	0.03621	1.825	0.20523
1.826	0.03319	1.826	0.03593	1.826	0.20533
1.827	0.0332	1.827	0.0411	1.827	0.20543
1.828	0.03321	1.828	0.04382	1.828	0.20553
1.829	0.03322	1.829	0.04279	1.829	0.20563
1.83	0.03324	1.83	0.04138	1.83	0.20573
1.831	0.03325	1.831	0.04166	1.831	0.20583
1.832	0.03326	1.832	0.04138	1.832	0.20593
1.833	0.03327	1.833	0.04251	1.833	0.20602
1.834	0.03329	1.834	0.0441	1.834	0.20612
1.835	0.0333	1.835	0.04523	1.835	0.20622
1.836	0.03331	1.836	0.04495	1.836	0.20632
1.837	0.03333	1.837	0.04551	1.837	0.20642
1.838	0.03334	1.838	0.04298	1.838	0.20652
1.839	0.03335	1.839	0.04119	1.839	0.20662
1.84	0.03336	1.84	0.03941	1.84	0.20672
1.841	0.03338	1.841	0.0395	1.841	0.20682
1.842	0.03339	1.842	0.03837	1.842	0.20692
1.843	0.0334	1.843	0.03725	1.843	0.20701
1.844	0.03341	1.844	0.03678	1.844	0.20711
1.845	0.03343	1.845	0.03725	1.845	0.20721
1.846	0.03344	1.846	0.03866	1.846	0.20731
1.847	0.03345	1.847	0.03809	1.847	0.20741
1.848	0.03347	1.848	0.03922	1.848	0.20751
1.849	0.03348	1.849	0.0411	1.849	0.20761
1.85	0.03349	1.85	0.04082	1.85	0.20771
1.851	0.0335	1.851	0.04007	1.851	0.20781
1.852	0.03352	1.852	0.04025	1.852	0.2079
1.853	0.03353	1.853	0.04307	1.853	0.208
1.854	0.03354	1.854	0.0427	1.854	0.2081
1.855	0.03355	1.855	0.04504	1.855	0.2082
1.856	0.03357	1.856	0.04486	1.856	0.2083
1.857	0.03358	1.857	0.04363	1.857	0.2084
1.858	0.03359	1.858	0.03668	1.858	0.2085
1.859	0.03361	1.859	0.03349	1.859	0.2086
1.86	0.03362	1.86	0.03565	1.86	0.2087
1.861	0.03363	1.861	0.03941	1.861	0.20879
1.862	0.03364	1.862	0.03978	1.862	0.20889
1.863	0.03366	1.863	0.03781	1.863	0.20899
1.864	0.03367	1.864	0.03922	1.864	0.20909
1.865	0.03368	1.865	0.04054	1.865	0.20919
1.866	0.03369	1.866	0.04251	1.866	0.20929
1.867	0.03371	1.867	0.04523	1.867	0.20939
1.868	0.03372	1.868	0.04683	1.868	0.20949
1.869	0.03373	1.869	0.04636	1.869	0.20958
1.87	0.03375	1.87	0.04354	1.87	0.20968
1.871	0.03376	1.871	0.04392	1.871	0.20978
1.872	0.03377	1.872	0.04185	1.872	0.20988
1.873	0.03378	1.873	0.04147	1.873	0.20998
1.874	0.0338	1.874	0.03856	1.874	0.21008
1.875	0.03381	1.875	0.0426	1.875	0.21018
1.876	0.03382	1.876	0.04401	1.876	0.21028
1.877	0.03383	1.877	0.04363	1.877	0.21037
1.878	0.03385	1.878	0.03725	1.878	0.21047
1.879	0.03386	1.879	0.03791	1.879	0.21057
1.88	0.03387	1.88	0.03744	1.88	0.21067
1.881	0.03389	1.881	0.03903	1.881	0.21077
1.882	0.0339	1.882	0.03856	1.882	0.21087
1.883	0.03391	1.883	0.04561	1.883	0.21097
1.884	0.03392	1.884	0.04645	1.884	0.21107
1.885	0.03394	1.885	0.04476	1.885	0.21116
1.886	0.03395	1.886	0.04166	1.886	0.21126
1.887	0.03396	1.887	0.0441	1.887	0.21136
1.888	0.03397	1.888	0.04495	1.888	0.21146
1.889	0.03399	1.889	0.04664	1.889	0.21156
1.89	0.034	1.89	0.04486	1.89	0.21166
1.891	0.03401	1.891	0.04091	1.891	0.21176
1.892	0.03402	1.892	0.03837	1.892	0.21185
1.893	0.03404	1.893	0.04082	1.893	0.21195
1.894	0.03405	1.894	0.04194	1.894	0.21205
1.895	0.03406	1.895	0.04138	1.895	0.21215
1.896	0.03408	1.896	0.04279	1.896	0.21225
1.897	0.03409	1.897	0.04326	1.897	0.21235
1.898	0.0341	1.898	0.04279	1.898	0.21245
1.899	0.03411	1.899	0.04138	1.899	0.21254
1.9	0.03413	1.9	0.04194	1.9	0.21264
1.901	0.03414	1.901	0.04025	1.901	0.21274
1.902	0.03415	1.902	0.04119	1.902	0.21284
1.903	0.03416	1.903	0.04185	1.903	0.21294
1.904	0.03418	1.904	0.0442	1.904	0.21304
1.905	0.03419	1.905	0.0427	1.905	0.21314
1.906	0.0342	1.906	0.04392	1.906	0.21323
1.907	0.03421	1.907	0.04298	1.907	0.21333
1.908	0.03423	1.908	0.04279	1.908	0.21343
1.909	0.03424	1.909	0.04166	1.909	0.21353
1.91	0.03425	1.91	0.04054	1.91	0.21363
1.911	0.03427	1.911	0.04007	1.911	0.21373
1.912	0.03428	1.912	0.04082	1.912	0.21383
1.913	0.03429	1.913	0.04082	1.913	0.21392
1.914	0.0343	1.914	0.03922	1.914	0.21402
1.915	0.03432	1.915	0.04392	1.915	0.21412
1.916	0.03433	1.916	0.04617	1.916	0.21422
1.917	0.03434	1.917	0.04673	1.917	0.21432
1.918	0.03435	1.918	0.0457	1.918	0.21442
1.919	0.03437	1.919	0.04936	1.919	0.21451
1.92	0.03438	1.92	0.0457	1.92	0.21461
1.921	0.03439	1.921	0.04645	1.921	0.21471
1.922	0.0344	1.922	0.0473	1.922	0.21481
1.923	0.03442	1.923	0.04551	1.923	0.21491
1.924	0.03443	1.924	0.04007	1.924	0.21501
1.925	0.03444	1.925	0.04138	1.925	0.21511
1.926	0.03445	1.926	0.04354	1.926	0.2152
1.927	0.03447	1.927	0.04279	1.927	0.2153
1.928	0.03448	1.928	0.04138	1.928	0.2154
1.929	0.03449	1.929	0.0411	1.929	0.2155
1.93	0.03451	1.93	0.04392	1.93	0.2156
1.931	0.03452	1.931	0.04486	1.931	0.2157
1.932	0.03453	1.932	0.04392	1.932	0.21579
1.933	0.03454	1.933	0.04138	1.933	0.21589
1.934	0.03456	1.934	0.04054	1.934	0.21599
1.935	0.03457	1.935	0.04035	1.935	0.21609
1.936	0.03458	1.936	0.03884	1.936	0.21619
1.937	0.03459	1.937	0.0426	1.937	0.21629
1.938	0.03461	1.938	0.04373	1.938	0.21638
1.939	0.03462	1.939	0.0442	1.939	0.21648
1.94	0.03463	1.94	0.0411	1.94	0.21658
1.941	0.03464	1.941	0.04166	1.941	0.21668
1.942	0.03466	1.942	0.04138	1.942	0.21678
1.943	0.03467	1.943	0.04307	1.943	0.21687
1.944	0.03468	1.944	0.04213	1.944	0.21697
1.945	0.03469	1.945	0.04119	1.945	0.21707
1.946	0.03471	1.946	0.04025	1.946	0.21717
1.947	0.03472	1.947	0.04166	1.947	0.21727
1.948	0.03473	1.948	0.04194	1.948	0.21737
1.949	0.03474	1.949	0.04608	1.949	0.21746
1.95	0.03476	1.95	0.04927	1.95	0.21756
1.951	0.03477	1.951	0.05049	1.951	0.21766
1.952	0.03478	1.952	0.04514	1.952	0.21776
1.953	0.0348	1.953	0.04176	1.953	0.21786
1.954	0.03481	1.954	0.04025	1.954	0.21796
1.955	0.03482	1.955	0.0411	1.955	0.21805
1.956	0.03483	1.956	0.03866	1.956	0.21815
1.957	0.03485	1.957	0.03978	1.957	0.21825
1.958	0.03486	1.958	0.04326	1.958	0.21835
1.959	0.03487	1.959	0.04608	1.959	0.21845
1.96	0.03488	1.96	0.04326	1.96	0.21854
1.961	0.0349	1.961	0.04007	1.961	0.21864
1.962	0.03491	1.962	0.03753	1.962	0.21874
1.963	0.03492	1.963	0.03922	1.963	0.21884
1.964	0.03493	1.964	0.04025	1.964	0.21894
1.965	0.03495	1.965	0.04363	1.965	0.21903
1.966	0.03496	1.966	0.04655	1.966	0.21913
1.967	0.03497	1.967	0.0488	1.967	0.21923
1.968	0.03498	1.968	0.04767	1.968	0.21933
1.969	0.035	1.969	0.05077	1.969	0.21943
1.97	0.03501	1.97	0.0503	1.97	0.21953
1.971	0.03502	1.971	0.04889	1.971	0.21962
1.972	0.03503	1.972	0.04711	1.972	0.21972
1.973	0.03505	1.973	0.04739	1.973	0.21982
1.974	0.03506	1.974	0.0411	1.974	0.21992
1.975	0.03507	1.975	0.03791	1.975	0.22002
1.976	0.03508	1.976	0.03913	1.976	0.22011
1.977	0.0351	1.977	0.04307	1.977	0.22021
1.978	0.03511	1.978	0.04382	1.978	0.22031
1.979	0.03512	1.979	0.04636	1.979	0.22041
1.98	0.03513	1.98	0.04683	1.98	0.22051
1.981	0.03515	1.981	0.04495	1.981	0.2206
1.982	0.03516	1.982	0.04279	1.982	0.2207
1.983	0.03517	1.983	0.04495	1.983	0.2208
1.984	0.03518	1.984	0.04655	1.984	0.2209
1.985	0.0352	1.985	0.04664	1.985	0.221
1.986	0.03521	1.986	0.04852	1.986	0.22109
1.987	0.03522	1.987	0.04955	1.987	0.22119
1.988	0.03523	1.988	0.04608	1.988	0.22129
1.989	0.03525	1.989	0.04166	1.989	0.22139
1.99	0.03526	1.99	0.04166	1.99	0.22149
1.991	0.03527	1.991	0.04636	1.991	0.22158
1.992	0.03528	1.992	0.04842	1.992	0.22168
1.993	0.0353	1.993	0.0472	1.993	0.22178
1.994	0.03531	1.994	0.04467	1.994	0.22188
1.995	0.03532	1.995	0.04382	1.995	0.22197
1.996	0.03533	1.996	0.04335	1.996	0.22207
1.997	0.03535	1.997	0.04354	1.997	0.22217
1.998	0.03536	1.998	0.04608	1.998	0.22227
[truncated: 53,002 more rows]

## Sheet: Figure 3i
	Mean-Voc (V)	SD	Mean-Isc (mA)	SD
Initial	4.508	0.49419	15.32	1.92524
After 7 days	4.624	0.58841	14.478	3.36014
