# Supplementary material for: Soft fibers with magnetoelasticity for wearable electronics
Source: Nat Commun. 2021 Nov 19;12:6755. doi: 10.1038/s41467-021-27066-1 (PMC8604991; doi:10.1038/s41467-021-27066-1)
Supplement: Supplementary file 7 — Source Data [file 41467_2021_27066_MOESM7_ESM.zip › 320631_2_figure_5996657_r1dlqz.xlsx]

## Sheet: Figure 4c
Pressure (kPa)	Isc (mA)
0.05433	0.03
0.10867	0.04
0.163	0.06
0.21734	0.08
0.27167	0.09
0.32601	0.1
0.38034	0.125
0.43468	0.14
0.48901	0.15
0.54335	0.178
0.59768	0.18
0.65202	0.19
0.70635	0.2
0.76069	0.22
0.81502	0.251
0.86936	0.264
0.92369	0.284
0.97803	0.295
1.03236	0.307
1.0867	0.314
1.14103	0.336
1.19537	0.35
1.2497	0.361
1.30404	0.374
1.35837	0.394
1.41271	0.412
1.46704	0.433
1.52138	0.445
1.57571	0.468
1.63005	0.475
1.68438	0.486
1.73872	0.515
1.79305	0.527
1.84739	0.556
1.90172	0.566
1.95605	0.581
2.01039	0.606
2.06472	0.611
2.11906	0.635
2.17339	0.651
2.22773	0.674
2.28206	0.688
2.3364	0.701
2.39073	0.725
2.44507	0.742
2.4994	0.76
2.55374	0.77
2.60807	0.788
2.66241	0.797
2.71674	0.824
2.77108	0.883
2.98842	0.93
3.26009	1.02
3.53177	1.12
3.80344	1.21
4.07511	1.29
4.34679	1.36
4.61846	1.42
4.89014	1.49
5.16181	1.58
5.43349	1.64
5.70516	1.7
5.97683	1.89
6.24851	2.12
6.52018	2.22
6.79186	2.42
7.06353	2.81
7.33521	3.4
7.60688	3.9
8.15023	5.07
8.4219	5.18

## Sheet: Figure 4d
Time (s)	Mean-I	SD	Time (s)	Mean-I	SD
0	-0.0029	0.000581403	0.025	-0.00523	0.000310095
0.001	-0.00281	0.000587495	0.026	-0.0051	0.000287309
0.002	-0.00272	0.000591143	0.027	-0.00496	0.000250887
0.003	-0.00263	0.000595273	0.028	-0.00483	0.000234044
0.004	-0.00254	0.000599375	0.029	-0.00469	0.000210529
0.005	-0.00245	0.000606234	0.03	-0.00454	0.000184623
0.006	-0.00236	0.000610754	0.031	-0.00439	0.00017771
0.007	-0.00227	0.000619032	0.032	-0.00424	0.000155835
0.008	-0.00218	0.000624019	0.033	-0.00408	0.000154079
0.009	-0.00209	0.000629206	0.034	-0.00393	0.000153015
0.01	-0.002	0.000635869	0.035	-0.00376	0.00014758
0.011	-0.00191	0.000641506	0.036	-0.0036	0.000157227
0.012	-0.00181	0.000650282	0.037	-0.00344	0.000159652
0.013	-0.00172	0.000659552	0.038	-0.00327	0.000179234
0.014	-0.00163	0.000666296	0.039	-0.0031	0.000186248
0.015	-0.00153	0.000675512	0.04	-0.00294	0.000204365
0.016	-0.00144	0.000682131	0.041	-0.00277	0.000221913
0.017	-0.00134	0.000690616	0.042	-0.0026	0.000239943
0.018	-0.00125	0.000698442	0.043	-0.00244	0.000260025
0.019	-0.00116	0.000709806	0.044	-0.00227	0.000277705
0.02	-0.00106	0.000716707	0.045	-0.00211	0.000297025
0.021	-0.000963329	0.000729013	0.046	-0.00194	0.00031537
0.022	-0.000866233	0.000738721	0.047	-0.00178	0.000333543
0.023	-0.000768966	0.000748903	0.048	-0.00162	0.000351062
0.024	-0.000670927	0.000758359	0.049	-0.00146	0.000366898
0.025	-0.000573805	0.00076971	0.05	-0.00131	0.000382431
0.026	-0.000474176	0.000785995	0.051	-0.00116	0.000397129
0.027	-0.000374062	0.000803046	0.052	-0.00101	0.000413618
0.028	-0.000272902	0.000818891	0.053	-0.000862007	0.000428719
0.029	-0.000171999	0.000836649	0.054	-0.00072161	0.000445672
0.03	-7.01901e-05	0.000854044	0.055	-0.000585027	0.000461206
0.031	3.17046e-05	0.000871545	0.056	-0.000453447	0.000477874
0.032	0.000134319	0.000888827	0.057	-0.000326097	0.00049257
0.033	0.00023741	0.000906127	0.058	-0.00020251	0.000509099
0.034	0.000341188	0.000923198	0.059	-8.59222e-05	0.000524071
0.035	0.000442686	0.000936515	0.06	2.67679e-05	0.000536787
0.036	0.000547488	0.000953907	0.061	0.000132401	0.000551678
0.037	0.000650459	0.000966764	0.062	0.000236092	0.00056429
0.038	0.000753849	0.000979523	0.063	0.000331837	0.000575223
0.039	0.00085611	0.000987716	0.064	0.000423309	0.00058634
0.04	0.00096063	0.001	0.065	0.000510585	0.000597841
0.041	0.00106	0.00101	0.066	0.000592238	0.000606265
0.042	0.00117	0.00102	0.067	0.000666017	0.000614443
0.043	0.00127	0.00102	0.068	0.000737035	0.000623314
0.044	0.00137	0.00102	0.069	0.000801594	0.000630012
0.045	0.00148	0.00102	0.07	0.000861919	0.000636259
0.046	0.00158	0.00102	0.071	0.000916266	0.000641512
0.047	0.00168	0.00102	0.072	0.000965776	0.000647282
0.048	0.00178	0.00101	0.073	0.00101	0.000653427
0.049	0.00188	0.00101	0.074	0.00105	0.000658309
0.05	0.00199	0.000999565	0.075	0.00109	0.000663574
0.051	0.00208	0.000989687	0.076	0.00112	0.00066861
0.052	0.00218	0.000978228	0.077	0.00114	0.000672632
0.053	0.00228	0.000968411	0.078	0.00116	0.000676498
0.054	0.00238	0.00095407	0.079	0.00118	0.000683557
0.055	0.00247	0.000935911	0.08	0.00119	0.000689985
0.056	0.00257	0.000921873	0.081	0.0012	0.000694459
0.057	0.00266	0.000906752	0.082	0.00121	0.000700317
0.058	0.00275	0.000886521	0.083	0.00121	0.000704546
0.059	0.00284	0.000867312	0.084	0.00121	0.000707773
0.06	0.00292	0.000848281	0.085	0.0012	0.00071202
0.061	0.00301	0.000827484	0.086	0.0012	0.000717105
0.062	0.00309	0.000805338	0.087	0.00118	0.000722379
0.063	0.00317	0.000786937	0.088	0.00117	0.000725778
0.064	0.00324	0.00076898	0.089	0.00115	0.000731703
0.065	0.00332	0.00074952	0.09	0.00113	0.000738671
0.066	0.00339	0.000729911	0.091	0.0011	0.000743387
0.067	0.00345	0.000708922	0.092	0.00108	0.000748408
0.068	0.00352	0.000692712	0.093	0.00105	0.000755498
0.069	0.00358	0.000676373	0.094	0.00101	0.000755381
0.07	0.00363	0.00065508	0.095	0.000982443	0.000759022
0.071	0.00369	0.000639336	0.096	0.000946715	0.000760575
0.072	0.00374	0.000622816	0.097	0.000910976	0.000760184
0.073	0.00379	0.000608999	0.098	0.000871855	0.000758819
0.074	0.00383	0.000592849	0.099	0.000829974	0.000758408
0.075	0.00387	0.000576992	0.1	0.000789143	0.000756964
0.076	0.0039	0.000561453	0.101	0.000744651	0.000755147
0.077	0.00394	0.000549345	0.102	0.000700492	0.000757127
0.078	0.00396	0.000538126	0.103	0.000654251	0.000757039
0.079	0.00399	0.000519211	0.104	0.00060478	0.000758748
0.08	0.00402	0.000511879	0.105	0.000554771	0.000760148
0.081	0.00404	0.000497665	0.106	0.00050341	0.000763562
0.082	0.00406	0.000486755	0.107	0.000451112	0.000765616
0.083	0.00407	0.000480781	0.108	0.000396781	0.000770486
0.084	0.00408	0.000466551	0.109	0.000342234	0.00077366
0.085	0.00409	0.000460402	0.11	0.000287197	0.000777159
0.086	0.0041	0.00045257	0.111	0.000232648	0.000781227
0.087	0.00411	0.000447459	0.112	0.000177216	0.000786294
0.088	0.00411	0.00044221	0.113	0.000120487	0.000791257
0.089	0.00411	0.000436463	0.114	6.85463e-05	0.000796381
0.09	0.00411	0.00043159	0.115	1.52414e-05	0.000800238
0.091	0.0041	0.000431242	0.116	-3.85466e-05	0.000804846
0.092	0.0041	0.000432088	0.117	-9.26831e-05	0.000809692
0.093	0.00409	0.000425171	0.118	-0.000145004	0.000816085
0.094	0.00409	0.000425652	0.119	-0.000196514	0.000820193
0.095	0.00407	0.000427352	0.12	-0.000246168	0.000827148
0.096	0.00406	0.000430325	0.121	-0.000296727	0.000833739
0.097	0.00405	0.000430232	0.122	-0.000345254	0.000838877
0.098	0.00404	0.000433786	0.123	-0.000393226	0.000844612
0.099	0.00402	0.00043566	0.124	-0.000439628	0.000850056
0.1	0.00401	0.000442753	0.125	-0.000485459	0.000854775
0.101	0.00398	0.000447917	0.126	-0.00053113	0.0008612
0.102	0.00396	0.000454566	0.127	-0.000572203	0.000865866
0.103	0.00395	0.000464898	0.128	-0.000612791	0.000871165
0.104	0.00392	0.000471752	0.129	-0.000652509	0.000876015
0.105	0.0039	0.000481695	0.13	-0.00068786	0.000880912
0.106	0.00387	0.00048949	0.131	-0.000723599	0.000882202
0.107	0.00384	0.000497725	0.132	-0.00075749	0.000886985
0.108	0.00381	0.000507868	0.133	-0.000789841	0.000889633
0.109	0.00378	0.00051582	0.134	-0.000821598	0.000892693
0.11	0.00375	0.000526659	0.135	-0.000850917	0.000897702
0.111	0.00372	0.000537559	0.136	-0.00087783	0.000901431
0.112	0.00369	0.000545967	0.137	-0.000906633	0.000906542
0.113	0.00365	0.000561142	0.138	-0.000933237	0.000911336
0.114	0.00361	0.000571183	0.139	-0.000957288	0.000918437
0.115	0.00357	0.000583327	0.14	-0.000978458	0.000924253
0.116	0.00353	0.00059529	0.141	-0.000998348	0.00093071
0.117	0.00349	0.000603904	0.142	-0.00102	0.000936559
0.118	0.00345	0.00061996	0.143	-0.00103	0.000943169
0.119	0.00341	0.00063244	0.144	-0.00105	0.00094402
0.12	0.00336	0.000646761	0.145	-0.00106	0.000949171
0.121	0.00331	0.000657556	0.146	-0.00107	0.00095226
0.122	0.00327	0.000672101	0.147	-0.00108	0.00095479
0.123	0.00322	0.000683535	0.148	-0.00109	0.000957902
0.124	0.00318	0.000698269	0.149	-0.00109	0.000960046
0.125	0.00313	0.000709598	0.15	-0.0011	0.000960217
0.126	0.00308	0.000722821	0.151	-0.0011	0.000961717
0.127	0.00303	0.000735731	0.152	-0.00111	0.000963177
0.128	0.00298	0.000744715	0.153	-0.00111	0.000962825
0.129	0.00293	0.000756406	0.154	-0.00111	0.000965449
0.13	0.00288	0.000767691	0.155	-0.00111	0.000964106
0.131	0.00283	0.000778537	0.156	-0.00111	0.000963737
0.132	0.00278	0.000787604	0.157	-0.00111	0.000961674
0.133	0.00273	0.000800768	0.158	-0.00111	0.000960249
0.134	0.00268	0.000809864	0.159	-0.00111	0.000956344
0.135	0.00264	0.000820871	0.16	-0.00111	0.000952218
0.136	0.00259	0.000824275	0.161	-0.0011	0.0009472
0.137	0.00254	0.000835386	0.162	-0.0011	0.000940731
0.138	0.00249	0.00083888	0.163	-0.00109	0.000933145
0.139	0.00244	0.000850088	0.164	-0.00109	0.000924777
0.14	0.00239	0.000853669	0.165	-0.00108	0.000914932
0.141	0.00234	0.000855763	0.166	-0.00108	0.000903558
0.142	0.0023	0.000864639	0.167	-0.00107	0.000891786
0.143	0.00225	0.000868361	0.168	-0.00106	0.000879126
0.144	0.0022	0.000871698	0.169	-0.00106	0.000865818
0.145	0.00216	0.000873964	0.17	-0.00105	0.000850839
0.146	0.00211	0.00087481	0.171	-0.00105	0.000834485
0.147	0.00207	0.000876789	0.172	-0.00104	0.000819132
0.148	0.00202	0.000882329	0.173	-0.00104	0.000804785
0.149	0.00198	0.000882985	0.174	-0.00103	0.000790884
0.15	0.00194	0.000883854	0.175	-0.00103	0.000777678
0.151	0.0019	0.000886759	0.176	-0.00103	0.000761751
0.152	0.00186	0.000886807	0.177	-0.00102	0.000744735
0.153	0.00182	0.00088557	0.178	-0.00102	0.000730094
0.154	0.00178	0.000890519	0.179	-0.00102	0.000714929
0.155	0.00174	0.000890906	0.18	-0.00102	0.000701469
0.156	0.0017	0.000890055	0.181	-0.00102	0.000684058
0.157	0.00167	0.000891896	0.182	-0.00103	0.000670564
0.158	0.00163	0.000892354	0.183	-0.00103	0.000655174
0.159	0.00159	0.000890212	0.184	-0.00103	0.000640816
0.16	0.00156	0.000888528	0.185	-0.00104	0.000627364
0.161	0.00153	0.000889654	0.186	-0.00105	0.000615138
0.162	0.0015	0.000886565	0.187	-0.00106	0.000604157
0.163	0.00147	0.000885154	0.188	-0.00107	0.000593274
0.164	0.00144	0.00088647	0.189	-0.00108	0.000585034
0.165	0.00142	0.000882683	0.19	-0.00109	0.00057812
0.166	0.00139	0.000881179	0.191	-0.0011	0.000570647
0.167	0.00137	0.000879983	0.192	-0.00111	0.000565755
0.168	0.00135	0.000880625	0.193	-0.00113	0.000562253
0.169	0.00132	0.000880686	0.194	-0.00115	0.000558478
0.17	0.0013	0.000880023	0.195	-0.00117	0.000556992
0.171	0.00129	0.000880228	0.196	-0.00119	0.000555899
0.172	0.00127	0.000880767	0.197	-0.00121	0.000554423
0.173	0.00125	0.000878901	0.198	-0.00123	0.000555293
0.174	0.00124	0.000878425	0.199	-0.00125	0.000555752
0.175	0.00123	0.000880241	0.2	-0.00128	0.000557143
0.176	0.00122	0.000882065	0.201	-0.0013	0.000562296
0.177	0.0012	0.000879856	0.202	-0.00133	0.000565413
0.178	0.00119	0.00088048	0.203	-0.00136	0.00057124
0.179	0.00118	0.00088248	0.204	-0.00139	0.0005765
0.18	0.00118	0.000882601	0.205	-0.00142	0.000580953
0.181	0.00117	0.000883723	0.206	-0.00146	0.000586607
0.182	0.00116	0.000884408	0.207	-0.00149	0.000592934
0.183	0.00116	0.000884506	0.208	-0.00152	0.000598772
0.184	0.00115	0.000883139	0.209	-0.00156	0.000604852
0.185	0.00115	0.00088384	0.21	-0.0016	0.000608672
0.186	0.00115	0.000885913	0.211	-0.00164	0.00061196
0.187	0.00115	0.00088613	0.212	-0.00168	0.000616106
0.188	0.00115	0.000884931	0.213	-0.00172	0.00062051
0.189	0.00114	0.00088222	0.214	-0.00177	0.000624599
0.19	0.00114	0.000880643	0.215	-0.00181	0.000624273
0.191	0.00114	0.000882785	0.216	-0.00185	0.000624688
0.192	0.00114	0.000880965	0.217	-0.0019	0.000624265
0.193	0.00114	0.000879321	0.218	-0.00194	0.000622949
0.194	0.00114	0.000874159	0.219	-0.00199	0.000620437
0.195	0.00114	0.000873003	0.22	-0.00204	0.000614638
0.196	0.00114	0.000870729	0.221	-0.00208	0.00061049
0.197	0.00113	0.000866272	0.222	-0.00213	0.000608529
0.198	0.00113	0.000865363	0.223	-0.00218	0.000602761
0.199	0.00113	0.000860964	0.224	-0.00222	0.000597341
0.2	0.00113	0.000859231	0.225	-0.00227	0.000596854
0.201	0.00112	0.000853229	0.226	-0.00232	0.000590234
0.202	0.00112	0.000851485	0.227	-0.00236	0.000583705
0.203	0.00111	0.000848429	0.228	-0.00241	0.000578367
0.204	0.0011	0.000842182	0.229	-0.00245	0.000573487
0.205	0.0011	0.000839142	0.23	-0.0025	0.000569157
0.206	0.00109	0.000835355	0.231	-0.00254	0.000565141
0.207	0.00108	0.000831384	0.232	-0.00258	0.000561028
0.208	0.00107	0.000827416	0.233	-0.00262	0.00054378
0.209	0.00105	0.000822588	0.234	-0.00266	0.000541262
0.21	0.00104	0.000820222	0.235	-0.00271	0.000539542
0.211	0.00103	0.000816838	0.236	-0.00274	0.000524658
0.212	0.00101	0.000811911	0.237	-0.00278	0.000522968
0.213	0.000989672	0.000807371	0.238	-0.00282	0.000524338
0.214	0.000971534	0.00080387	0.239	-0.00285	0.00051319
0.215	0.000949031	0.000798128	0.24	-0.00289	0.000516661
0.216	0.000929436	0.000796625	0.241	-0.00292	0.000504665
0.217	0.000903773	0.000789977	0.242	-0.00296	0.00050755
0.218	0.000879067	0.000787254	0.243	-0.003	0.000510322
0.219	0.000852002	0.00078258	0.244	-0.00302	0.000501655
0.22	0.000822043	0.000777773	0.245	-0.00305	0.000493904
0.221	0.000793446	0.000776152	0.246	-0.00308	0.000498109
0.222	0.000760057	0.000770843	0.247	-0.0031	0.00049183
0.223	0.000726266	0.000766966	0.248	-0.00313	0.0004967
0.224	0.000691687	0.000763443	0.249	-0.00316	0.000489474
0.225	0.000656969	0.00076083	0.25	-0.00318	0.000483305
0.226	0.000619325	0.000757148	0.251	-0.0032	0.000481652
0.227	0.00057812	0.000750677	0.252	-0.00323	0.000487621
0.228	0.000538879	0.000746985	0.253	-0.00325	0.000482538
0.229	0.000499079	0.000743713	0.254	-0.00327	0.000480786
0.23	0.000456413	0.000738594	0.255	-0.00329	0.000475575
0.231	0.000414112	0.000734505	0.256	-0.00331	0.000481
0.232	0.000368614	0.000728778	0.257	-0.00333	0.000476221
0.233	0.000324823	0.000725577	0.258	-0.00335	0.000470152
0.234	0.000279282	0.000721253	0.259	-0.00337	0.000464468
0.235	0.000233223	0.000717012	0.26	-0.00338	0.000460532
0.236	0.000185741	0.00071269	0.261	-0.00341	0.000465179
0.237	0.000138035	0.000708649	0.262	-0.00343	0.00045938
0.238	8.87936e-05	0.000704538	0.263	-0.00344	0.000456866
0.239	3.95308e-05	0.000700646	0.264	-0.00345	0.000445571
0.24	-1.04744e-05	0.000696711	0.265	-0.00347	0.000440492
0.241	-6.07886e-05	0.000692469	0.266	-0.00349	0.000435862
0.242	-0.000112117	0.000687948	0.267	-0.00349	0.000427238
0.243	-0.000163096	0.00068292	0.268	-0.00351	0.000425518
0.244	-0.000215122	0.000678256	0.269	-0.00352	0.000413801
0.245	-0.000266893	0.000674158	0.27	-0.00354	0.00040958
0.246	-0.000318652	0.000670493	0.271	-0.00355	0.000401008
0.247	-0.00037074	0.000666515	0.272	-0.00355	0.000391066
0.248	-0.000421878	0.00066297	0.273	-0.00358	0.000383389
0.249	-0.000474127	0.000660043	0.274	-0.00359	0.000374463
0.25	-0.000527112	0.000658762	0.275	-0.00359	0.000365747
0.251	-0.000577818	0.000654424	0.276	-0.0036	0.000339758
0.252	-0.000629974	0.000652591	0.277	-0.00361	0.000331684
0.253	-0.000678087	0.00064549	0.278	-0.00361	0.000317428
0.254	-0.000729521	0.000644359	0.279	-0.00362	0.000306136
0.255	-0.00077871	0.000641455	0.28	-0.00362	0.000301006
0.256	-0.000829675	0.000640807	0.281	-0.00362	0.000283301
0.257	-0.000878165	0.000638649	0.282	-0.00364	0.000274516
0.258	-0.00092464	0.000633228	0.283	-0.00364	0.000257104
0.259	-0.00097424	0.000633816	0.284	-0.00364	0.000257104
0.26	-0.00102	0.000629754	0.285	-0.00364	0.000227915
0.261	-0.00107	0.000628783	0.286	-0.00364	0.000227915
0.262	-0.00111	0.000625407	0.287	-0.00362	0.000210529
0.263	-0.00115	0.000622465	0.288	-0.00364	0.000202621
0.264	-0.0012	0.000620103	0.289	-0.00363	0.000195231
0.265	-0.00124	0.000618111	0.29	-0.00362	0.000178627
0.266	-0.00128	0.000616914	0.291	-0.00362	0.000162674
0.267	-0.00132	0.000614972	0.292	-0.00362	0.000152301
0.268	-0.00136	0.00061547	0.293	-0.00361	0.000146841
0.269	-0.0014	0.000614201	0.294	-0.0036	0.000132
0.27	-0.00144	0.00061067	0.295	-0.00358	0.000139227
0.271	-0.00147	0.000610587	0.296	-0.00358	0.000137258
0.272	-0.0015	0.000609707	0.297	-0.00356	0.000126524
0.273	-0.00154	0.000608736	0.298	-0.00355	0.00012908
0.274	-0.00156	0.000609767	0.299	-0.00354	0.000142704
0.275	-0.0016	0.000608575	0.3	-0.00352	0.000153725
0.276	-0.00162	0.000608677	0.301	-0.00352	0.000160991
0.277	-0.00165	0.000606694	0.302	-0.0035	0.000170518
0.278	-0.00167	0.000603133	0.303	-0.00349	0.000193208
0.279	-0.00169	0.000608136	0.304	-0.00347	0.000196334
0.28	-0.00171	0.000605335	0.305	-0.00345	0.000204845
0.281	-0.00173	0.000603714	0.306	-0.00344	0.000224624
0.282	-0.00175	0.000603051	0.307	-0.00343	0.000239228
0.283	-0.00176	0.00060426	0.308	-0.00341	0.000253731
0.284	-0.00178	0.000605087	0.309	-0.00341	0.00027169
0.285	-0.00179	0.000605087	0.31	-0.00339	0.000275553
0.286	-0.0018	0.00060252	0.311	-0.00338	0.000288233
0.287	-0.0018	0.000602179	0.312	-0.00336	0.00029562
0.288	-0.00181	0.000599725	0.313	-0.00336	0.000306274
0.289	-0.00182	0.000602312	0.314	-0.00334	0.000312671
0.29	-0.00182	0.000602096	0.315	-0.00333	0.000322706
0.291	-0.00182	0.000599808	0.316	-0.00332	0.000336709
0.292	-0.00182	0.000604624	0.317	-0.00331	0.00034199
0.293	-0.00182	0.000602428	0.318	-0.0033	0.000347393
0.294	-0.00182	0.000602387	0.319	-0.00328	0.000351296
0.295	-0.00181	0.000603714	0.32	-0.00328	0.000356723
0.296	-0.00181	0.000599391	0.321	-0.00327	0.00035954
0.297	-0.0018	0.000598306	0.322	-0.00326	0.000360533
0.298	-0.00179	0.000596263	0.323	-0.00324	0.000359598
0.299	-0.00178	0.000599567	0.324	-0.00324	0.000358478
0.3	-0.00177	0.000596599	0.325	-0.00323	0.000357862
0.301	-0.00176	0.000593784	0.326	-0.00322	0.00035655
0.302	-0.00175	0.000594836	0.327	-0.00321	0.000355229
0.303	-0.00174	0.000594433	0.328	-0.0032	0.00035497
0.304	-0.00173	0.000593776	0.329	-0.00319	0.000353804
0.305	-0.00172	0.000594121	0.33	-0.00318	0.000353531
0.306	-0.0017	0.000590508	0.331	-0.00316	0.000341533
0.307	-0.00168	0.000593321	0.332	-0.00315	0.00034197
0.308	-0.00167	0.000592621	0.333	-0.00314	0.000342815
0.309	-0.00166	0.000593405	0.334	-0.00313	0.00034468
0.31	-0.00164	0.000596699	0.335	-0.00312	0.00034757
0.311	-0.00162	0.000596213	0.336	-0.00311	0.000350787
0.312	-0.00161	0.000599642	0.337	-0.0031	0.00035475
0.313	-0.00159	0.000596657	0.338	-0.00308	0.00034483
0.314	-0.00157	0.000602926	0.339	-0.00307	0.000350071
0.315	-0.00156	0.000608171	0.34	-0.00305	0.000357264
0.316	-0.00154	0.000611123	0.341	-0.00303	0.000350493
0.317	-0.00152	0.000617142	0.342	-0.00302	0.000358707
0.318	-0.00151	0.000623501	0.343	-0.003	0.000367509
0.319	-0.00149	0.000629559	0.344	-0.00298	0.000362651
0.32	-0.00147	0.000634092	0.345	-0.00297	0.000370301
0.321	-0.00146	0.000640593	0.346	-0.00296	0.000363725
0.322	-0.00144	0.000650516	0.347	-0.00294	0.000357825
0.323	-0.00142	0.000656797	0.348	-0.00293	0.000365484
0.324	-0.00141	0.000661772	0.349	-0.00291	0.000359623
0.325	-0.00139	0.000671532	0.35	-0.0029	0.000367054
0.326	-0.00138	0.000677442	0.351	-0.00289	0.000361185
0.327	-0.00136	0.000683417	0.352	-0.00288	0.000367237
0.328	-0.00135	0.000692136	0.353	-0.00287	0.000359971
0.329	-0.00133	0.000697356	0.354	-0.00286	0.000366673
0.33	-0.00132	0.000706372	0.355	-0.00284	0.000361573
0.331	-0.0013	0.000710543	0.356	-0.00284	0.000368446
0.332	-0.00129	0.00071912	0.357	-0.00282	0.000362973
0.333	-0.00128	0.000727038	0.358	-0.00282	0.000369534
0.334	-0.00127	0.000734752	0.359	-0.00281	0.000363524
0.335	-0.00126	0.000738686	0.36	-0.00281	0.000357418
0.336	-0.00125	0.00074541	0.361	-0.0028	0.000360878
0.337	-0.00124	0.000751359	0.362	-0.0028	0.000360084
0.338	-0.00123	0.000753359	0.363	-0.0028	0.00035956
0.339	-0.00122	0.000758407	0.364	-0.0028	0.000358242
0.34	-0.00121	0.000762738	0.365	-0.00281	0.000357157
0.341	-0.00121	0.000763021	0.366	-0.00281	0.000355325
0.342	-0.0012	0.000766408	0.367	-0.00282	0.000355055
0.343	-0.00119	0.00076527	0.368	-0.00282	0.000354264
0.344	-0.00119	0.000767149	0.369	-0.00283	0.000352721
0.345	-0.00119	0.00076586	0.37	-0.00285	0.000354391
0.346	-0.00118	0.000766463	0.371	-0.00286	0.000354756
0.347	-0.00118	0.000764052	0.372	-0.00288	0.000355846
0.348	-0.00118	0.000760447	0.373	-0.0029	0.000361909
0.349	-0.00118	0.000760636	0.374	-0.00292	0.000358179
0.35	-0.00118	0.000756147	0.375	-0.00294	0.000368433
0.351	-0.00118	0.000751637	0.376	-0.00296	0.000364945
0.352	-0.00117	0.000746607	0.377	-0.00298	0.000360549
0.353	-0.00118	0.000745052	0.378	-0.00301	0.000371563
0.354	-0.00118	0.000739604	0.379	-0.00304	0.000368238
0.355	-0.00118	0.000734237	0.38	-0.00307	0.00038049
0.356	-0.00118	0.00073123	0.381	-0.00309	0.000381366
0.357	-0.00119	0.000724337	0.382	-0.00313	0.000395893
0.358	-0.00119	0.000717872	0.383	-0.00315	0.000397985
0.359	-0.00119	0.000711547	0.384	-0.00319	0.00041543
0.36	-0.0012	0.000704245	0.385	-0.00322	0.000418928
0.361	-0.0012	0.000697932	0.386	-0.00325	0.000436495
0.362	-0.00121	0.00069497	0.387	-0.00328	0.000441013
0.363	-0.00122	0.00068689	0.388	-0.00331	0.000444195
0.364	-0.00122	0.000680425	0.389	-0.00334	0.000462511
0.365	-0.00123	0.000677643	0.39	-0.00338	0.000466507
0.366	-0.00124	0.000670995	0.391	-0.0034	0.00047006
0.367	-0.00124	0.000665368	0.392	-0.00344	0.000473778
0.368	-0.00125	0.000661387	0.393	-0.00347	0.000475159
0.369	-0.00126	0.000655691	0.394	-0.00351	0.000477522
0.37	-0.00127	0.000653172	0.395	-0.00354	0.000483363
0.371	-0.00128	0.000651052	0.396	-0.00358	0.000498749
0.372	-0.00128	0.000646024	0.397	-0.0036	0.000488345
0.373	-0.00129	0.000643766	0.398	-0.00364	0.000493687
0.374	-0.00131	0.00064172	0.399	-0.00366	0.000497789
0.375	-0.00131	0.000637069	0.4	-0.0037	0.000504205
0.376	-0.00132	0.000633747	0.401	-0.00372	0.000494461
0.377	-0.00133	0.00063242	0.402	-0.00375	0.00050942
0.378	-0.00134	0.000628366	0.403	-0.00377	0.000500143
0.379	-0.00135	0.000625574	0.404	-0.00379	0.00049522
0.38	-0.00136	0.000624204	0.405	-0.00381	0.000498617
0.381	-0.00137	0.000621306	0.406	-0.00383	0.000494119
0.382	-0.00138	0.000619221	0.407	-0.00385	0.000485784
0.383	-0.00139	0.000615358	0.408	-0.00389	0.000485784
0.384	-0.0014	0.000612738	0.409	-0.00391	0.000472834
0.385	-0.00141	0.000614197	0.41	-0.00393	0.000465756
0.386	-0.00143	0.000610884	0.411	-0.00396	0.000454275
0.387	-0.00144	0.000609524	0.412	-0.00398	0.000447999
0.388	-0.00145	0.000606906	0.413	-0.004	0.000442372
0.389	-0.00146	0.000604544	0.414	-0.00403	0.000431531
0.39	-0.00147	0.000601245	0.415	-0.00405	0.000434298
0.391	-0.00148	0.00059941	0.416	-0.00407	0.00041716
0.392	-0.00149	0.000598239	0.417	-0.00409	0.000414804
0.393	-0.0015	0.00059523	0.418	-0.00412	0.000405779
0.394	-0.00152	0.000591129	0.419	-0.00414	0.000393656
0.395	-0.00153	0.000585217	0.42	-0.00417	0.000397098
0.396	-0.00154	0.000582902	0.421	-0.00419	0.000398741
0.397	-0.00155	0.000579242	0.422	-0.00421	0.000401191
0.398	-0.00156	0.00057569	0.423	-0.00424	0.000397783
0.399	-0.00158	0.000571967	0.424	-0.00426	0.000402411
0.4	-0.00159	0.000566947	0.425	-0.0043	0.000408454
0.401	-0.00161	0.000562876	0.426	-0.00432	0.000410183
0.402	-0.00162	0.000559478	0.427	-0.00434	0.00041716
0.403	-0.00164	0.00055251	0.428	-0.00436	0.000424791
0.404	-0.00165	0.000550297	0.429	-0.00441	0.000433168
0.405	-0.00167	0.000542229	0.43	-0.00443	0.000441756
0.406	-0.00169	0.000539051	0.431	-0.00446	0.000453074
0.407	-0.0017	0.00053252	0.432	-0.00447	0.000462353
0.408	-0.00172	0.000526034	0.433	-0.0045	0.000462353
0.409	-0.00174	0.000521567	0.434	-0.00452	0.000471912
0.41	-0.00176	0.000516488	0.435	-0.00455	0.000483537
0.411	-0.00178	0.000509038	0.436	-0.00458	0.000483537
0.412	-0.0018	0.000503607	0.437	-0.00459	0.000496866
0.413	-0.00182	0.000498367	0.438	-0.00462	0.000495
0.414	-0.00184	0.000492697	0.439	-0.00464	0.000506741
0.415	-0.00186	0.000489561	0.44	-0.00466	0.000496866
0.416	-0.00188	0.000484531	0.441	-0.00469	0.000497195
0.417	-0.0019	0.000479552	0.442	-0.00472	0.000488355
0.418	-0.00192	0.000477807	0.443	-0.00473	0.000502424
0.419	-0.00194	0.000472969	0.444	-0.00476	0.000491357
0.42	-0.00196	0.000468188	0.445	-0.00478	0.000494119
0.421	-0.00199	0.000464467	0.446	-0.0048	0.000490358
0.422	-0.00201	0.000459815	0.447	-0.00482	0.000493016
0.423	-0.00203	0.000458094	0.448	-0.00484	0.000486456
0.424	-0.00205	0.000454665	0.449	-0.00485	0.000488355
0.425	-0.00207	0.000450777	0.45	-0.00487	0.000493126
0.426	-0.00209	0.000450866	0.451	-0.00489	0.000485784
0.427	-0.00212	0.000447694	0.452	-0.00491	0.000486904
0.428	-0.00214	0.000444376	0.453	-0.00492	0.000482974
0.429	-0.00216	0.000444882	0.454	-0.00494	0.000479693
0.43	-0.00218	0.000441475
0.431	-0.0022	0.000441044
0.432	-0.00222	0.000442301
0.433	-0.00224	0.000442866
0.434	-0.00226	0.000441452
0.435	-0.00228	0.000442572
0.436	-0.00231	0.000443993
0.437	-0.00233	0.000447247
0.438	-0.00234	0.000449967
0.439	-0.00236	0.000451243
0.44	-0.00238	0.000452195
0.441	-0.0024	0.000453784
0.442	-0.00242	0.000458116
0.443	-0.00244	0.000459859
0.444	-0.00246	0.000461703
0.445	-0.00248	0.000463649
0.446	-0.0025	0.000468796
0.447	-0.00252	0.000469393
0.448	-0.00254	0.000475005
0.449	-0.00255	0.000477158
0.45	-0.00257	0.00047976
0.451	-0.00259	0.000485644
0.452	-0.00261	0.000490337
0.453	-0.00262	0.00049364
0.454	-0.00264	0.000505045

## Sheet: Figure 4e
	K	PWV (m/s)
1	0.417	6.28
2	0.431	6.51
3	0.429	6.66
4	0.44	6.51
5	0.448	6.67
6	0.425	6.15
7	0.442	6.57
8	0.447	6.42
9	0.451	6.56
10	0.438	6.67

## Sheet: Figure 4f
	Soaking in water-Initial		Soaking in water-After 24h		Soaking in water-After 168h		Soaking in sweat-Initial		Soaking in sweat-After 24h		Soaking in sweat-After 168h
0.001	-0.00246	3.501	-0.0025	7.001	-0.00252	0.001	-0.00451	3.501	-0.00437	7.001	-0.00447
0.002	-0.00246	3.502	-0.0025	7.002	-0.00252	0.002	-0.00451	3.502	-0.00436	7.002	-0.00447
0.003	-0.00246	3.503	-0.0025	7.003	-0.00252	0.003	-0.00451	3.503	-0.00436	7.003	-0.00447
0.004	-0.00246	3.504	-0.0025	7.004	-0.00252	0.004	-0.00451	3.504	-0.00436	7.004	-0.00447
0.005	-0.00246	3.505	-0.0025	7.005	-0.00252	0.005	-0.00451	3.505	-0.00436	7.005	-0.00447
0.006	-0.00245	3.506	-0.0025	7.006	-0.00252	0.006	-0.00451	3.506	-0.00436	7.006	-0.00447
0.007	-0.00245	3.507	-0.0025	7.007	-0.00252	0.007	-0.00451	3.507	-0.00436	7.007	-0.00447
0.008	-0.00245	3.508	-0.0025	7.008	-0.00252	0.008	-0.00451	3.508	-0.00436	7.008	-0.00447
0.009	-0.00245	3.509	-0.0025	7.009	-0.00251	0.009	-0.00451	3.509	-0.00436	7.009	-0.00447
0.01	-0.00245	3.51	-0.0025	7.01	-0.00251	0.01	-0.00451	3.51	-0.00435	7.01	-0.00447
0.011	-0.00245	3.511	-0.00251	7.011	-0.00251	0.011	-0.00451	3.511	-0.00435	7.011	-0.00447
0.012	-0.00245	3.512	-0.00251	7.012	-0.00251	0.012	-0.00451	3.512	-0.00435	7.012	-0.00446
0.013	-0.00245	3.513	-0.00251	7.013	-0.00251	0.013	-0.00451	3.513	-0.00435	7.013	-0.00446
0.014	-0.00245	3.514	-0.00251	7.014	-0.00251	0.014	-0.00451	3.514	-0.00435	7.014	-0.00446
0.015	-0.00245	3.515	-0.00251	7.015	-0.00251	0.015	-0.00451	3.515	-0.00434	7.015	-0.00446
0.016	-0.00245	3.516	-0.00251	7.016	-0.00251	0.016	-0.00451	3.516	-0.00434	7.016	-0.00446
0.017	-0.00244	3.517	-0.00251	7.017	-0.0025	0.017	-0.00451	3.517	-0.00434	7.017	-0.00446
0.018	-0.00244	3.518	-0.00251	7.018	-0.0025	0.018	-0.00451	3.518	-0.00434	7.018	-0.00446
0.019	-0.00244	3.519	-0.00251	7.019	-0.0025	0.019	-0.00451	3.519	-0.00434	7.019	-0.00445
0.02	-0.00244	3.52	-0.0025	7.02	-0.0025	0.02	-0.00451	3.52	-0.00433	7.02	-0.00445
0.021	-0.00244	3.521	-0.0025	7.021	-0.0025	0.021	-0.00451	3.521	-0.00433	7.021	-0.00445
0.022	-0.00244	3.522	-0.0025	7.022	-0.0025	0.022	-0.0045	3.522	-0.00433	7.022	-0.00445
0.023	-0.00244	3.523	-0.0025	7.023	-0.0025	0.023	-0.0045	3.523	-0.00433	7.023	-0.00445
0.024	-0.00244	3.524	-0.0025	7.024	-0.0025	0.024	-0.0045	3.524	-0.00432	7.024	-0.00445
0.025	-0.00243	3.525	-0.0025	7.025	-0.0025	0.025	-0.0045	3.525	-0.00432	7.025	-0.00445
0.026	-0.00243	3.526	-0.0025	7.026	-0.00249	0.026	-0.0045	3.526	-0.00432	7.026	-0.00444
0.027	-0.00243	3.527	-0.0025	7.027	-0.00249	0.027	-0.0045	3.527	-0.00432	7.027	-0.00444
0.028	-0.00243	3.528	-0.0025	7.028	-0.00249	0.028	-0.0045	3.528	-0.00431	7.028	-0.00444
0.029	-0.00243	3.529	-0.0025	7.029	-0.00249	0.029	-0.0045	3.529	-0.00431	7.029	-0.00444
0.03	-0.00243	3.53	-0.0025	7.03	-0.00249	0.03	-0.00449	3.53	-0.00431	7.03	-0.00444
0.031	-0.00243	3.531	-0.0025	7.031	-0.00249	0.031	-0.00449	3.531	-0.00431	7.031	-0.00444
0.032	-0.00242	3.532	-0.00249	7.032	-0.00249	0.032	-0.00449	3.532	-0.0043	7.032	-0.00443
0.033	-0.00242	3.533	-0.00249	7.033	-0.00248	0.033	-0.00449	3.533	-0.0043	7.033	-0.00443
0.034	-0.00242	3.534	-0.00249	7.034	-0.00248	0.034	-0.00449	3.534	-0.0043	7.034	-0.00443
0.035	-0.00242	3.535	-0.00249	7.035	-0.00248	0.035	-0.00448	3.535	-0.0043	7.035	-0.00443
0.036	-0.00242	3.536	-0.00249	7.036	-0.00248	0.036	-0.00448	3.536	-0.00429	7.036	-0.00443
0.037	-0.00241	3.537	-0.00248	7.037	-0.00248	0.037	-0.00448	3.537	-0.00429	7.037	-0.00442
0.038	-0.00241	3.538	-0.00248	7.038	-0.00248	0.038	-0.00448	3.538	-0.00429	7.038	-0.00442
0.039	-0.00241	3.539	-0.00248	7.039	-0.00248	0.039	-0.00448	3.539	-0.00429	7.039	-0.00442
0.04	-0.00241	3.54	-0.00248	7.04	-0.00247	0.04	-0.00448	3.54	-0.00428	7.04	-0.00442
0.041	-0.0024	3.541	-0.00248	7.041	-0.00247	0.041	-0.00447	3.541	-0.00428	7.041	-0.00442
0.042	-0.0024	3.542	-0.00248	7.042	-0.00247	0.042	-0.00447	3.542	-0.00427	7.042	-0.00441
0.043	-0.0024	3.543	-0.00247	7.043	-0.00247	0.043	-0.00447	3.543	-0.00427	7.043	-0.00441
0.044	-0.0024	3.544	-0.00247	7.044	-0.00247	0.044	-0.00447	3.544	-0.00427	7.044	-0.00441
0.045	-0.00239	3.545	-0.00247	7.045	-0.00246	0.045	-0.00446	3.545	-0.00427	7.045	-0.00441
0.046	-0.00239	3.546	-0.00247	7.046	-0.00246	0.046	-0.00446	3.546	-0.00426	7.046	-0.00441
0.047	-0.00239	3.547	-0.00247	7.047	-0.00246	0.047	-0.00446	3.547	-0.00426	7.047	-0.0044
0.048	-0.00239	3.548	-0.00246	7.048	-0.00246	0.048	-0.00446	3.548	-0.00426	7.048	-0.0044
0.049	-0.00238	3.549	-0.00246	7.049	-0.00245	0.049	-0.00445	3.549	-0.00425	7.049	-0.0044
0.05	-0.00238	3.55	-0.00246	7.05	-0.00245	0.05	-0.00445	3.55	-0.00425	7.05	-0.00439
0.051	-0.00238	3.551	-0.00246	7.051	-0.00245	0.051	-0.00445	3.551	-0.00425	7.051	-0.00439
0.052	-0.00238	3.552	-0.00245	7.052	-0.00245	0.052	-0.00445	3.552	-0.00424	7.052	-0.00439
0.053	-0.00237	3.553	-0.00245	7.053	-0.00244	0.053	-0.00444	3.553	-0.00424	7.053	-0.00438
0.054	-0.00237	3.554	-0.00245	7.054	-0.00244	0.054	-0.00444	3.554	-0.00424	7.054	-0.00438
0.055	-0.00237	3.555	-0.00245	7.055	-0.00244	0.055	-0.00444	3.555	-0.00423	7.055	-0.00438
0.056	-0.00236	3.556	-0.00244	7.056	-0.00244	0.056	-0.00443	3.556	-0.00423	7.056	-0.00437
0.057	-0.00236	3.557	-0.00244	7.057	-0.00243	0.057	-0.00443	3.557	-0.00423	7.057	-0.00437
0.058	-0.00236	3.558	-0.00244	7.058	-0.00243	0.058	-0.00443	3.558	-0.00422	7.058	-0.00437
0.059	-0.00235	3.559	-0.00244	7.059	-0.00243	0.059	-0.00443	3.559	-0.00422	7.059	-0.00436
0.06	-0.00235	3.56	-0.00243	7.06	-0.00242	0.06	-0.00442	3.56	-0.00422	7.06	-0.00436
0.061	-0.00235	3.561	-0.00243	7.061	-0.00242	0.061	-0.00442	3.561	-0.00421	7.061	-0.00436
0.062	-0.00234	3.562	-0.00243	7.062	-0.00242	0.062	-0.00442	3.562	-0.00421	7.062	-0.00435
0.063	-0.00234	3.563	-0.00243	7.063	-0.00241	0.063	-0.00442	3.563	-0.00421	7.063	-0.00435
0.064	-0.00234	3.564	-0.00242	7.064	-0.00241	0.064	-0.00441	3.564	-0.0042	7.064	-0.00435
0.065	-0.00233	3.565	-0.00242	7.065	-0.00241	0.065	-0.00441	3.565	-0.0042	7.065	-0.00434
0.066	-0.00233	3.566	-0.00242	7.066	-0.00241	0.066	-0.00441	3.566	-0.0042	7.066	-0.00434
0.067	-0.00233	3.567	-0.00242	7.067	-0.0024	0.067	-0.0044	3.567	-0.00419	7.067	-0.00433
0.068	-0.00232	3.568	-0.00241	7.068	-0.0024	0.068	-0.0044	3.568	-0.00419	7.068	-0.00433
0.069	-0.00232	3.569	-0.00241	7.069	-0.0024	0.069	-0.0044	3.569	-0.00419	7.069	-0.00433
0.07	-0.00231	3.57	-0.00241	7.07	-0.00239	0.07	-0.0044	3.57	-0.00418	7.07	-0.00432
0.071	-0.00231	3.571	-0.00241	7.071	-0.00239	0.071	-0.00439	3.571	-0.00418	7.071	-0.00432
0.072	-0.0023	3.572	-0.0024	7.072	-0.00239	0.072	-0.00439	3.572	-0.00418	7.072	-0.00432
0.073	-0.0023	3.573	-0.0024	7.073	-0.00238	0.073	-0.00439	3.573	-0.00417	7.073	-0.00431
0.074	-0.0023	3.574	-0.0024	7.074	-0.00238	0.074	-0.00439	3.574	-0.00417	7.074	-0.00431
0.075	-0.00229	3.575	-0.00239	7.075	-0.00238	0.075	-0.00438	3.575	-0.00416	7.075	-0.00431
0.076	-0.00229	3.576	-0.00239	7.076	-0.00237	0.076	-0.00438	3.576	-0.00416	7.076	-0.0043
0.077	-0.00228	3.577	-0.00239	7.077	-0.00237	0.077	-0.00438	3.577	-0.00416	7.077	-0.0043
0.078	-0.00228	3.578	-0.00238	7.078	-0.00236	0.078	-0.00438	3.578	-0.00416	7.078	-0.0043
0.079	-0.00227	3.579	-0.00238	7.079	-0.00236	0.079	-0.00437	3.579	-0.00415	7.079	-0.00429
0.08	-0.00227	3.58	-0.00237	7.08	-0.00236	0.08	-0.00437	3.58	-0.00415	7.08	-0.00429
0.081	-0.00226	3.581	-0.00237	7.081	-0.00235	0.081	-0.00437	3.581	-0.00415	7.081	-0.00429
0.082	-0.00226	3.582	-0.00237	7.082	-0.00235	0.082	-0.00436	3.582	-0.00414	7.082	-0.00429
0.083	-0.00226	3.583	-0.00236	7.083	-0.00235	0.083	-0.00436	3.583	-0.00414	7.083	-0.00428
0.084	-0.00225	3.584	-0.00236	7.084	-0.00235	0.084	-0.00436	3.584	-0.00414	7.084	-0.00428
0.085	-0.00225	3.585	-0.00236	7.085	-0.00234	0.085	-0.00436	3.585	-0.00413	7.085	-0.00428
0.086	-0.00224	3.586	-0.00235	7.086	-0.00234	0.086	-0.00435	3.586	-0.00413	7.086	-0.00427
0.087	-0.00224	3.587	-0.00235	7.087	-0.00234	0.087	-0.00435	3.587	-0.00413	7.087	-0.00427
0.088	-0.00223	3.588	-0.00234	7.088	-0.00233	0.088	-0.00435	3.588	-0.00412	7.088	-0.00427
0.089	-0.00223	3.589	-0.00234	7.089	-0.00233	0.089	-0.00435	3.589	-0.00412	7.089	-0.00427
0.09	-0.00223	3.59	-0.00234	7.09	-0.00233	0.09	-0.00434	3.59	-0.00412	7.09	-0.00426
0.091	-0.00222	3.591	-0.00233	7.091	-0.00233	0.091	-0.00434	3.591	-0.00412	7.091	-0.00426
0.092	-0.00222	3.592	-0.00233	7.092	-0.00232	0.092	-0.00434	3.592	-0.00411	7.092	-0.00426
0.093	-0.00222	3.593	-0.00232	7.093	-0.00232	0.093	-0.00434	3.593	-0.00411	7.093	-0.00426
0.094	-0.00221	3.594	-0.00232	7.094	-0.00232	0.094	-0.00433	3.594	-0.00411	7.094	-0.00426
0.095	-0.00221	3.595	-0.00232	7.095	-0.00232	0.095	-0.00433	3.595	-0.0041	7.095	-0.00425
0.096	-0.00221	3.596	-0.00231	7.096	-0.00231	0.096	-0.00433	3.596	-0.0041	7.096	-0.00425
0.097	-0.0022	3.597	-0.00231	7.097	-0.00231	0.097	-0.00432	3.597	-0.0041	7.097	-0.00425
0.098	-0.0022	3.598	-0.0023	7.098	-0.00231	0.098	-0.00432	3.598	-0.0041	7.098	-0.00425
0.099	-0.0022	3.599	-0.0023	7.099	-0.00231	0.099	-0.00432	3.599	-0.00409	7.099	-0.00425
0.1	-0.00219	3.6	-0.0023	7.1	-0.0023	0.1	-0.00431	3.6	-0.00409	7.1	-0.00425
0.101	-0.00219	3.601	-0.00229	7.101	-0.0023	0.101	-0.00431	3.601	-0.00409	7.101	-0.00424
0.102	-0.00219	3.602	-0.00229	7.102	-0.0023	0.102	-0.00431	3.602	-0.00409	7.102	-0.00424
0.103	-0.00219	3.603	-0.00229	7.103	-0.0023	0.103	-0.0043	3.603	-0.00409	7.103	-0.00424
0.104	-0.00218	3.604	-0.00228	7.104	-0.0023	0.104	-0.0043	3.604	-0.00409	7.104	-0.00424
0.105	-0.00218	3.605	-0.00228	7.105	-0.00229	0.105	-0.0043	3.605	-0.00408	7.105	-0.00424
0.106	-0.00218	3.606	-0.00228	7.106	-0.00229	0.106	-0.0043	3.606	-0.00408	7.106	-0.00424
0.107	-0.00218	3.607	-0.00227	7.107	-0.00229	0.107	-0.00429	3.607	-0.00408	7.107	-0.00424
0.108	-0.00218	3.608	-0.00227	7.108	-0.00229	0.108	-0.00429	3.608	-0.00408	7.108	-0.00423
0.109	-0.00217	3.609	-0.00227	7.109	-0.00229	0.109	-0.00429	3.609	-0.00408	7.109	-0.00423
0.11	-0.00217	3.61	-0.00226	7.11	-0.00228	0.11	-0.00428	3.61	-0.00408	7.11	-0.00423
0.111	-0.00217	3.611	-0.00226	7.111	-0.00228	0.111	-0.00428	3.611	-0.00407	7.111	-0.00423
0.112	-0.00217	3.612	-0.00226	7.112	-0.00228	0.112	-0.00428	3.612	-0.00407	7.112	-0.00423
0.113	-0.00217	3.613	-0.00225	7.113	-0.00228	0.113	-0.00427	3.613	-0.00407	7.113	-0.00423
0.114	-0.00216	3.614	-0.00225	7.114	-0.00228	0.114	-0.00427	3.614	-0.00407	7.114	-0.00423
0.115	-0.00216	3.615	-0.00225	7.115	-0.00227	0.115	-0.00427	3.615	-0.00407	7.115	-0.00423
0.116	-0.00216	3.616	-0.00224	7.116	-0.00227	0.116	-0.00426	3.616	-0.00407	7.116	-0.00423
0.117	-0.00216	3.617	-0.00224	7.117	-0.00227	0.117	-0.00426	3.617	-0.00407	7.117	-0.00422
0.118	-0.00216	3.618	-0.00224	7.118	-0.00227	0.118	-0.00425	3.618	-0.00407	7.118	-0.00422
0.119	-0.00216	3.619	-0.00224	7.119	-0.00227	0.119	-0.00425	3.619	-0.00407	7.119	-0.00422
0.12	-0.00215	3.62	-0.00223	7.12	-0.00226	0.12	-0.00425	3.62	-0.00407	7.12	-0.00422
0.121	-0.00215	3.621	-0.00223	7.121	-0.00226	0.121	-0.00424	3.621	-0.00407	7.121	-0.00422
0.122	-0.00215	3.622	-0.00223	7.122	-0.00226	0.122	-0.00424	3.622	-0.00407	7.122	-0.00422
0.123	-0.00215	3.623	-0.00223	7.123	-0.00226	0.123	-0.00424	3.623	-0.00407	7.123	-0.00422
0.124	-0.00215	3.624	-0.00223	7.124	-0.00226	0.124	-0.00423	3.624	-0.00407	7.124	-0.00422
0.125	-0.00215	3.625	-0.00223	7.125	-0.00226	0.125	-0.00423	3.625	-0.00407	7.125	-0.00422
0.126	-0.00214	3.626	-0.00222	7.126	-0.00226	0.126	-0.00423	3.626	-0.00407	7.126	-0.00422
0.127	-0.00214	3.627	-0.00222	7.127	-0.00225	0.127	-0.00423	3.627	-0.00407	7.127	-0.00421
0.128	-0.00214	3.628	-0.00222	7.128	-0.00225	0.128	-0.00422	3.628	-0.00407	7.128	-0.00421
0.129	-0.00214	3.629	-0.00222	7.129	-0.00225	0.129	-0.00422	3.629	-0.00407	7.129	-0.00421
0.13	-0.00214	3.63	-0.00222	7.13	-0.00225	0.13	-0.00422	3.63	-0.00407	7.13	-0.00421
0.131	-0.00214	3.631	-0.00222	7.131	-0.00225	0.131	-0.00421	3.631	-0.00407	7.131	-0.00421
0.132	-0.00214	3.632	-0.00221	7.132	-0.00225	0.132	-0.00421	3.632	-0.00407	7.132	-0.00421
0.133	-0.00214	3.633	-0.00221	7.133	-0.00225	0.133	-0.00421	3.633	-0.00407	7.133	-0.00421
0.134	-0.00214	3.634	-0.00221	7.134	-0.00225	0.134	-0.00421	3.634	-0.00407	7.134	-0.00421
0.135	-0.00214	3.635	-0.00221	7.135	-0.00224	0.135	-0.0042	3.635	-0.00407	7.135	-0.0042
0.136	-0.00213	3.636	-0.00221	7.136	-0.00224	0.136	-0.0042	3.636	-0.00408	7.136	-0.0042
0.137	-0.00213	3.637	-0.00221	7.137	-0.00224	0.137	-0.0042	3.637	-0.00408	7.137	-0.0042
0.138	-0.00213	3.638	-0.00221	7.138	-0.00224	0.138	-0.0042	3.638	-0.00408	7.138	-0.0042
0.139	-0.00213	3.639	-0.00221	7.139	-0.00224	0.139	-0.00419	3.639	-0.00408	7.139	-0.0042
0.14	-0.00213	3.64	-0.0022	7.14	-0.00224	0.14	-0.00419	3.64	-0.00408	7.14	-0.0042
0.141	-0.00213	3.641	-0.0022	7.141	-0.00224	0.141	-0.00419	3.641	-0.00408	7.141	-0.0042
0.142	-0.00213	3.642	-0.0022	7.142	-0.00224	0.142	-0.00419	3.642	-0.00408	7.142	-0.00419
0.143	-0.00213	3.643	-0.0022	7.143	-0.00224	0.143	-0.00419	3.643	-0.00408	7.143	-0.00419
0.144	-0.00213	3.644	-0.0022	7.144	-0.00224	0.144	-0.00419	3.644	-0.00408	7.144	-0.00419
0.145	-0.00213	3.645	-0.0022	7.145	-0.00224	0.145	-0.00418	3.645	-0.00408	7.145	-0.00419
0.146	-0.00213	3.646	-0.0022	7.146	-0.00224	0.146	-0.00418	3.646	-0.00408	7.146	-0.00419
0.147	-0.00212	3.647	-0.0022	7.147	-0.00224	0.147	-0.00418	3.647	-0.00408	7.147	-0.00419
0.148	-0.00212	3.648	-0.0022	7.148	-0.00224	0.148	-0.00418	3.648	-0.00408	7.148	-0.00419
0.149	-0.00212	3.649	-0.0022	7.149	-0.00223	0.149	-0.00418	3.649	-0.00408	7.149	-0.00419
0.15	-0.00212	3.65	-0.0022	7.15	-0.00223	0.15	-0.00417	3.65	-0.00408	7.15	-0.00419
0.151	-0.00212	3.651	-0.00219	7.151	-0.00223	0.151	-0.00417	3.651	-0.00408	7.151	-0.00418
0.152	-0.00212	3.652	-0.00219	7.152	-0.00223	0.152	-0.00417	3.652	-0.00408	7.152	-0.00418
0.153	-0.00212	3.653	-0.00219	7.153	-0.00223	0.153	-0.00417	3.653	-0.00408	7.153	-0.00418
0.154	-0.00212	3.654	-0.00219	7.154	-0.00223	0.154	-0.00417	3.654	-0.00408	7.154	-0.00418
0.155	-0.00212	3.655	-0.00219	7.155	-0.00223	0.155	-0.00417	3.655	-0.00408	7.155	-0.00418
0.156	-0.00212	3.656	-0.00219	7.156	-0.00223	0.156	-0.00416	3.656	-0.00408	7.156	-0.00418
0.157	-0.00211	3.657	-0.00219	7.157	-0.00223	0.157	-0.00416	3.657	-0.00408	7.157	-0.00418
0.158	-0.00211	3.658	-0.00219	7.158	-0.00223	0.158	-0.00416	3.658	-0.00408	7.158	-0.00418
0.159	-0.00211	3.659	-0.00219	7.159	-0.00223	0.159	-0.00416	3.659	-0.00408	7.159	-0.00418
0.16	-0.00211	3.66	-0.00218	7.16	-0.00223	0.16	-0.00416	3.66	-0.00408	7.16	-0.00418
0.161	-0.00211	3.661	-0.00218	7.161	-0.00223	0.161	-0.00416	3.661	-0.00408	7.161	-0.00418
0.162	-0.00211	3.662	-0.00218	7.162	-0.00223	0.162	-0.00416	3.662	-0.00408	7.162	-0.00418
0.163	-0.00211	3.663	-0.00218	7.163	-0.00223	0.163	-0.00415	3.663	-0.00408	7.163	-0.00418
0.164	-0.00211	3.664	-0.00218	7.164	-0.00223	0.164	-0.00415	3.664	-0.00408	7.164	-0.00418
0.165	-0.00211	3.665	-0.00218	7.165	-0.00223	0.165	-0.00415	3.665	-0.00408	7.165	-0.00418
0.166	-0.00211	3.666	-0.00218	7.166	-0.00223	0.166	-0.00415	3.666	-0.00409	7.166	-0.00417
0.167	-0.00211	3.667	-0.00218	7.167	-0.00222	0.167	-0.00415	3.667	-0.00409	7.167	-0.00417
0.168	-0.00211	3.668	-0.00218	7.168	-0.00222	0.168	-0.00415	3.668	-0.00409	7.168	-0.00417
0.169	-0.00211	3.669	-0.00218	7.169	-0.00222	0.169	-0.00415	3.669	-0.00409	7.169	-0.00417
0.17	-0.00211	3.67	-0.00218	7.17	-0.00222	0.17	-0.00415	3.67	-0.00409	7.17	-0.00417
0.171	-0.00211	3.671	-0.00218	7.171	-0.00222	0.171	-0.00415	3.671	-0.00409	7.171	-0.00417
0.172	-0.00211	3.672	-0.00218	7.172	-0.00222	0.172	-0.00415	3.672	-0.00409	7.172	-0.00417
0.173	-0.00211	3.673	-0.00218	7.173	-0.00222	0.173	-0.00415	3.673	-0.00409	7.173	-0.00417
0.174	-0.00211	3.674	-0.00218	7.174	-0.00222	0.174	-0.00415	3.674	-0.00409	7.174	-0.00417
0.175	-0.00211	3.675	-0.00218	7.175	-0.00222	0.175	-0.00415	3.675	-0.00409	7.175	-0.00417
0.176	-0.0021	3.676	-0.00218	7.176	-0.00222	0.176	-0.00415	3.676	-0.00409	7.176	-0.00417
0.177	-0.0021	3.677	-0.00218	7.177	-0.00222	0.177	-0.00415	3.677	-0.00409	7.177	-0.00417
0.178	-0.0021	3.678	-0.00218	7.178	-0.00222	0.178	-0.00415	3.678	-0.00409	7.178	-0.00417
0.179	-0.0021	3.679	-0.00218	7.179	-0.00222	0.179	-0.00415	3.679	-0.00409	7.179	-0.00417
0.18	-0.0021	3.68	-0.00218	7.18	-0.00222	0.18	-0.00415	3.68	-0.00409	7.18	-0.00417
0.181	-0.0021	3.681	-0.00218	7.181	-0.00222	0.181	-0.00415	3.681	-0.00409	7.181	-0.00417
0.182	-0.0021	3.682	-0.00218	7.182	-0.00221	0.182	-0.00415	3.682	-0.00409	7.182	-0.00417
0.183	-0.0021	3.683	-0.00219	7.183	-0.00221	0.183	-0.00415	3.683	-0.00409	7.183	-0.00417
0.184	-0.0021	3.684	-0.00219	7.184	-0.00221	0.184	-0.00415	3.684	-0.00409	7.184	-0.00417
0.185	-0.0021	3.685	-0.00219	7.185	-0.00221	0.185	-0.00415	3.685	-0.00409	7.185	-0.00417
0.186	-0.0021	3.686	-0.00219	7.186	-0.00221	0.186	-0.00415	3.686	-0.00409	7.186	-0.00417
0.187	-0.0021	3.687	-0.00219	7.187	-0.00221	0.187	-0.00415	3.687	-0.0041	7.187	-0.00417
0.188	-0.0021	3.688	-0.00219	7.188	-0.00221	0.188	-0.00415	3.688	-0.0041	7.188	-0.00417
0.189	-0.00209	3.689	-0.00219	7.189	-0.00221	0.189	-0.00415	3.689	-0.0041	7.189	-0.00417
0.19	-0.00209	3.69	-0.00219	7.19	-0.00221	0.19	-0.00415	3.69	-0.0041	7.19	-0.00417
0.191	-0.00209	3.691	-0.00219	7.191	-0.00221	0.191	-0.00415	3.691	-0.0041	7.191	-0.00417
0.192	-0.00209	3.692	-0.00219	7.192	-0.00221	0.192	-0.00415	3.692	-0.0041	7.192	-0.00417
0.193	-0.00209	3.693	-0.00219	7.193	-0.00221	0.193	-0.00415	3.693	-0.0041	7.193	-0.00417
0.194	-0.00209	3.694	-0.00219	7.194	-0.00221	0.194	-0.00415	3.694	-0.0041	7.194	-0.00417
0.195	-0.00209	3.695	-0.00219	7.195	-0.00221	0.195	-0.00415	3.695	-0.0041	7.195	-0.00417
0.196	-0.00209	3.696	-0.00219	7.196	-0.00221	0.196	-0.00415	3.696	-0.0041	7.196	-0.00417
0.197	-0.00209	3.697	-0.00219	7.197	-0.00221	0.197	-0.00415	3.697	-0.0041	7.197	-0.00417
0.198	-0.00209	3.698	-0.00219	7.198	-0.00221	0.198	-0.00415	3.698	-0.0041	7.198	-0.00417
0.199	-0.00208	3.699	-0.00219	7.199	-0.00221	0.199	-0.00415	3.699	-0.0041	7.199	-0.00417
0.2	-0.00208	3.7	-0.00219	7.2	-0.0022	0.2	-0.00415	3.7	-0.0041	7.2	-0.00417
0.201	-0.00208	3.701	-0.00219	7.201	-0.00221	0.201	-0.00415	3.701	-0.0041	7.201	-0.00417
0.202	-0.00208	3.702	-0.00219	7.202	-0.0022	0.202	-0.00415	3.702	-0.0041	7.202	-0.00417
0.203	-0.00208	3.703	-0.00219	7.203	-0.0022	0.203	-0.00415	3.703	-0.0041	7.203	-0.00417
0.204	-0.00208	3.704	-0.00219	7.204	-0.00221	0.204	-0.00415	3.704	-0.0041	7.204	-0.00417
0.205	-0.00208	3.705	-0.00219	7.205	-0.00221	0.205	-0.00415	3.705	-0.00411	7.205	-0.00417
0.206	-0.00208	3.706	-0.00219	7.206	-0.00221	0.206	-0.00415	3.706	-0.00411	7.206	-0.00417
0.207	-0.00208	3.707	-0.00219	7.207	-0.00221	0.207	-0.00415	3.707	-0.00411	7.207	-0.00417
0.208	-0.00207	3.708	-0.00219	7.208	-0.00221	0.208	-0.00415	3.708	-0.00411	7.208	-0.00417
0.209	-0.00207	3.709	-0.00219	7.209	-0.00221	0.209	-0.00415	3.709	-0.00411	7.209	-0.00417
0.21	-0.00207	3.71	-0.00219	7.21	-0.00221	0.21	-0.00415	3.71	-0.00411	7.21	-0.00417
0.211	-0.00207	3.711	-0.00219	7.211	-0.00221	0.211	-0.00415	3.711	-0.00411	7.211	-0.00417
0.212	-0.00207	3.712	-0.00219	7.212	-0.00221	0.212	-0.00415	3.712	-0.00411	7.212	-0.00417
0.213	-0.00207	3.713	-0.00219	7.213	-0.00221	0.213	-0.00415	3.713	-0.00411	7.213	-0.00417
0.214	-0.00207	3.714	-0.00219	7.214	-0.00221	0.214	-0.00415	3.714	-0.00411	7.214	-0.00417
0.215	-0.00207	3.715	-0.00219	7.215	-0.00221	0.215	-0.00415	3.715	-0.00411	7.215	-0.00417
0.216	-0.00207	3.716	-0.00219	7.216	-0.00221	0.216	-0.00414	3.716	-0.00411	7.216	-0.00417
0.217	-0.00207	3.717	-0.00219	7.217	-0.00221	0.217	-0.00414	3.717	-0.00411	7.217	-0.00417
0.218	-0.00207	3.718	-0.00219	7.218	-0.00221	0.218	-0.00414	3.718	-0.00411	7.218	-0.00417
0.219	-0.00207	3.719	-0.00219	7.219	-0.00221	0.219	-0.00414	3.719	-0.00411	7.219	-0.00417
0.22	-0.00207	3.72	-0.00218	7.22	-0.00222	0.22	-0.00414	3.72	-0.00411	7.22	-0.00417
0.221	-0.00207	3.721	-0.00218	7.221	-0.00222	0.221	-0.00414	3.721	-0.00411	7.221	-0.00417
0.222	-0.00207	3.722	-0.00218	7.222	-0.00222	0.222	-0.00414	3.722	-0.00411	7.222	-0.00417
0.223	-0.00207	3.723	-0.00218	7.223	-0.00222	0.223	-0.00414	3.723	-0.00411	7.223	-0.00417
0.224	-0.00207	3.724	-0.00218	7.224	-0.00222	0.224	-0.00414	3.724	-0.00411	7.224	-0.00417
0.225	-0.00207	3.725	-0.00218	7.225	-0.00222	0.225	-0.00414	3.725	-0.00411	7.225	-0.00417
0.226	-0.00207	3.726	-0.00218	7.226	-0.00222	0.226	-0.00414	3.726	-0.00411	7.226	-0.00418
0.227	-0.00207	3.727	-0.00218	7.227	-0.00222	0.227	-0.00414	3.727	-0.00411	7.227	-0.00418
0.228	-0.00207	3.728	-0.00218	7.228	-0.00222	0.228	-0.00414	3.728	-0.00411	7.228	-0.00418
0.229	-0.00207	3.729	-0.00218	7.229	-0.00222	0.229	-0.00414	3.729	-0.00411	7.229	-0.00418
0.23	-0.00207	3.73	-0.00218	7.23	-0.00222	0.23	-0.00414	3.73	-0.00411	7.23	-0.00418
0.231	-0.00207	3.731	-0.00218	7.231	-0.00223	0.231	-0.00414	3.731	-0.00412	7.231	-0.00418
0.232	-0.00207	3.732	-0.00218	7.232	-0.00223	0.232	-0.00413	3.732	-0.00412	7.232	-0.00419
0.233	-0.00207	3.733	-0.00218	7.233	-0.00223	0.233	-0.00413	3.733	-0.00412	7.233	-0.00419
0.234	-0.00208	3.734	-0.00218	7.234	-0.00223	0.234	-0.00413	3.734	-0.00412	7.234	-0.00419
0.235	-0.00208	3.735	-0.00218	7.235	-0.00223	0.235	-0.00413	3.735	-0.00412	7.235	-0.00419
0.236	-0.00208	3.736	-0.00218	7.236	-0.00223	0.236	-0.00413	3.736	-0.00412	7.236	-0.00419
0.237	-0.00208	3.737	-0.00218	7.237	-0.00223	0.237	-0.00413	3.737	-0.00412	7.237	-0.00419
0.238	-0.00208	3.738	-0.00218	7.238	-0.00223	0.238	-0.00413	3.738	-0.00412	7.238	-0.0042
0.239	-0.00208	3.739	-0.00218	7.239	-0.00224	0.239	-0.00413	3.739	-0.00412	7.239	-0.0042
0.24	-0.00208	3.74	-0.00218	7.24	-0.00224	0.24	-0.00413	3.74	-0.00412	7.24	-0.0042
0.241	-0.00209	3.741	-0.00218	7.241	-0.00224	0.241	-0.00413	3.741	-0.00412	7.241	-0.0042
0.242	-0.00209	3.742	-0.00219	7.242	-0.00224	0.242	-0.00413	3.742	-0.00413	7.242	-0.0042
0.243	-0.00209	3.743	-0.00219	7.243	-0.00224	0.243	-0.00413	3.743	-0.00413	7.243	-0.0042
0.244	-0.00209	3.744	-0.00219	7.244	-0.00224	0.244	-0.00413	3.744	-0.00413	7.244	-0.00421
0.245	-0.00209	3.745	-0.00219	7.245	-0.00224	0.245	-0.00413	3.745	-0.00413	7.245	-0.00421
0.246	-0.0021	3.746	-0.00219	7.246	-0.00224	0.246	-0.00413	3.746	-0.00413	7.246	-0.00421
0.247	-0.0021	3.747	-0.00219	7.247	-0.00224	0.247	-0.00413	3.747	-0.00413	7.247	-0.00421
0.248	-0.0021	3.748	-0.00219	7.248	-0.00224	0.248	-0.00413	3.748	-0.00413	7.248	-0.00421
0.249	-0.0021	3.749	-0.00219	7.249	-0.00224	0.249	-0.00413	3.749	-0.00414	7.249	-0.00421
0.25	-0.0021	3.75	-0.00219	7.25	-0.00225	0.25	-0.00413	3.75	-0.00414	7.25	-0.00422
0.251	-0.0021	3.751	-0.00219	7.251	-0.00225	0.251	-0.00413	3.751	-0.00414	7.251	-0.00422
0.252	-0.00211	3.752	-0.00219	7.252	-0.00225	0.252	-0.00413	3.752	-0.00414	7.252	-0.00422
0.253	-0.00211	3.753	-0.00219	7.253	-0.00225	0.253	-0.00413	3.753	-0.00414	7.253	-0.00422
0.254	-0.00211	3.754	-0.00219	7.254	-0.00225	0.254	-0.00413	3.754	-0.00414	7.254	-0.00422
0.255	-0.00211	3.755	-0.00219	7.255	-0.00225	0.255	-0.00413	3.755	-0.00414	7.255	-0.00423
0.256	-0.00211	3.756	-0.0022	7.256	-0.00225	0.256	-0.00413	3.756	-0.00414	7.256	-0.00423
0.257	-0.00211	3.757	-0.0022	7.257	-0.00225	0.257	-0.00413	3.757	-0.00414	7.257	-0.00423
0.258	-0.00212	3.758	-0.0022	7.258	-0.00225	0.258	-0.00413	3.758	-0.00415	7.258	-0.00423
0.259	-0.00212	3.759	-0.0022	7.259	-0.00225	0.259	-0.00413	3.759	-0.00415	7.259	-0.00423
0.26	-0.00212	3.76	-0.0022	7.26	-0.00225	0.26	-0.00413	3.76	-0.00415	7.26	-0.00424
0.261	-0.00212	3.761	-0.0022	7.261	-0.00226	0.261	-0.00413	3.761	-0.00415	7.261	-0.00424
0.262	-0.00212	3.762	-0.0022	7.262	-0.00226	0.262	-0.00413	3.762	-0.00415	7.262	-0.00424
0.263	-0.00212	3.763	-0.0022	7.263	-0.00226	0.263	-0.00413	3.763	-0.00415	7.263	-0.00424
0.264	-0.00212	3.764	-0.00221	7.264	-0.00226	0.264	-0.00413	3.764	-0.00415	7.264	-0.00424
0.265	-0.00213	3.765	-0.00221	7.265	-0.00226	0.265	-0.00414	3.765	-0.00416	7.265	-0.00424
0.266	-0.00213	3.766	-0.00221	7.266	-0.00226	0.266	-0.00414	3.766	-0.00416	7.266	-0.00424
0.267	-0.00213	3.767	-0.00221	7.267	-0.00226	0.267	-0.00414	3.767	-0.00416	7.267	-0.00425
0.268	-0.00213	3.768	-0.00221	7.268	-0.00226	0.268	-0.00414	3.768	-0.00416	7.268	-0.00425
0.269	-0.00213	3.769	-0.00221	7.269	-0.00226	0.269	-0.00414	3.769	-0.00416	7.269	-0.00425
0.27	-0.00213	3.77	-0.00221	7.27	-0.00226	0.27	-0.00414	3.77	-0.00416	7.27	-0.00425
0.271	-0.00214	3.771	-0.00221	7.271	-0.00226	0.271	-0.00414	3.771	-0.00416	7.271	-0.00425
0.272	-0.00214	3.772	-0.00222	7.272	-0.00226	0.272	-0.00414	3.772	-0.00416	7.272	-0.00425
0.273	-0.00214	3.773	-0.00222	7.273	-0.00227	0.273	-0.00414	3.773	-0.00417	7.273	-0.00425
0.274	-0.00214	3.774	-0.00222	7.274	-0.00227	0.274	-0.00414	3.774	-0.00417	7.274	-0.00426
0.275	-0.00214	3.775	-0.00222	7.275	-0.00227	0.275	-0.00414	3.775	-0.00417	7.275	-0.00426
0.276	-0.00214	3.776	-0.00222	7.276	-0.00227	0.276	-0.00414	3.776	-0.00417	7.276	-0.00426
0.277	-0.00215	3.777	-0.00222	7.277	-0.00227	0.277	-0.00414	3.777	-0.00417	7.277	-0.00426
0.278	-0.00215	3.778	-0.00223	7.278	-0.00227	0.278	-0.00415	3.778	-0.00417	7.278	-0.00426
0.279	-0.00215	3.779	-0.00223	7.279	-0.00227	0.279	-0.00415	3.779	-0.00417	7.279	-0.00426
0.28	-0.00215	3.78	-0.00223	7.28	-0.00227	0.28	-0.00415	3.78	-0.00417	7.28	-0.00426
0.281	-0.00215	3.781	-0.00223	7.281	-0.00227	0.281	-0.00415	3.781	-0.00417	7.281	-0.00426
0.282	-0.00215	3.782	-0.00223	7.282	-0.00228	0.282	-0.00415	3.782	-0.00417	7.282	-0.00427
0.283	-0.00216	3.783	-0.00223	7.283	-0.00228	0.283	-0.00415	3.783	-0.00417	7.283	-0.00427
0.284	-0.00216	3.784	-0.00224	7.284	-0.00228	0.284	-0.00415	3.784	-0.00418	7.284	-0.00427
0.285	-0.00216	3.785	-0.00224	7.285	-0.00228	0.285	-0.00415	3.785	-0.00418	7.285	-0.00427
0.286	-0.00216	3.786	-0.00224	7.286	-0.00228	0.286	-0.00416	3.786	-0.00418	7.286	-0.00427
0.287	-0.00216	3.787	-0.00224	7.287	-0.00228	0.287	-0.00416	3.787	-0.00418	7.287	-0.00427
0.288	-0.00217	3.788	-0.00224	7.288	-0.00228	0.288	-0.00416	3.788	-0.00418	7.288	-0.00427
0.289	-0.00217	3.789	-0.00225	7.289	-0.00228	0.289	-0.00416	3.789	-0.00418	7.289	-0.00427
0.29	-0.00217	3.79	-0.00225	7.29	-0.00229	0.29	-0.00416	3.79	-0.00418	7.29	-0.00427
0.291	-0.00217	3.791	-0.00225	7.291	-0.00229	0.291	-0.00416	3.791	-0.00418	7.291	-0.00428
0.292	-0.00217	3.792	-0.00225	7.292	-0.00229	0.292	-0.00416	3.792	-0.00418	7.292	-0.00428
0.293	-0.00217	3.793	-0.00225	7.293	-0.00229	0.293	-0.00417	3.793	-0.00418	7.293	-0.00428
0.294	-0.00217	3.794	-0.00226	7.294	-0.00229	0.294	-0.00417	3.794	-0.00418	7.294	-0.00428
0.295	-0.00218	3.795	-0.00226	7.295	-0.00229	0.295	-0.00417	3.795	-0.00418	7.295	-0.00428
0.296	-0.00218	3.796	-0.00226	7.296	-0.00229	0.296	-0.00417	3.796	-0.00418	7.296	-0.00428
0.297	-0.00218	3.797	-0.00226	7.297	-0.00229	0.297	-0.00417	3.797	-0.00419	7.297	-0.00428
0.298	-0.00218	3.798	-0.00226	7.298	-0.0023	0.298	-0.00417	3.798	-0.00419	7.298	-0.00428
0.299	-0.00218	3.799	-0.00226	7.299	-0.0023	0.299	-0.00417	3.799	-0.00419	7.299	-0.00429
0.3	-0.00218	3.8	-0.00226	7.3	-0.0023	0.3	-0.00418	3.8	-0.00419	7.3	-0.00429
0.301	-0.00218	3.801	-0.00226	7.301	-0.0023	0.301	-0.00418	3.801	-0.00419	7.301	-0.00429
0.302	-0.00218	3.802	-0.00227	7.302	-0.0023	0.302	-0.00418	3.802	-0.00419	7.302	-0.00429
0.303	-0.00218	3.803	-0.00227	7.303	-0.0023	0.303	-0.00418	3.803	-0.00419	7.303	-0.00429
0.304	-0.00218	3.804	-0.00227	7.304	-0.0023	0.304	-0.00418	3.804	-0.00419	7.304	-0.00429
0.305	-0.00218	3.805	-0.00227	7.305	-0.0023	0.305	-0.00418	3.805	-0.00419	7.305	-0.00429
0.306	-0.00218	3.806	-0.00227	7.306	-0.00231	0.306	-0.00418	3.806	-0.00419	7.306	-0.0043
0.307	-0.00218	3.807	-0.00227	7.307	-0.00231	0.307	-0.00418	3.807	-0.00419	7.307	-0.0043
0.308	-0.00218	3.808	-0.00227	7.308	-0.00231	0.308	-0.00418	3.808	-0.00419	7.308	-0.0043
0.309	-0.00218	3.809	-0.00227	7.309	-0.00231	0.309	-0.00418	3.809	-0.00419	7.309	-0.0043
0.31	-0.00218	3.81	-0.00227	7.31	-0.00231	0.31	-0.00419	3.81	-0.00419	7.31	-0.0043
0.311	-0.00218	3.811	-0.00228	7.311	-0.00231	0.311	-0.00419	3.811	-0.00419	7.311	-0.0043
0.312	-0.00218	3.812	-0.00228	7.312	-0.00231	0.312	-0.00419	3.812	-0.00419	7.312	-0.0043
0.313	-0.00218	3.813	-0.00228	7.313	-0.00231	0.313	-0.00419	3.813	-0.00419	7.313	-0.00431
0.314	-0.00218	3.814	-0.00228	7.314	-0.00232	0.314	-0.00419	3.814	-0.0042	7.314	-0.00431
0.315	-0.00218	3.815	-0.00228	7.315	-0.00232	0.315	-0.00419	3.815	-0.0042	7.315	-0.00431
0.316	-0.00218	3.816	-0.00228	7.316	-0.00232	0.316	-0.00419	3.816	-0.0042	7.316	-0.00431
0.317	-0.00218	3.817	-0.00228	7.317	-0.00232	0.317	-0.00419	3.817	-0.0042	7.317	-0.00431
0.318	-0.00218	3.818	-0.00228	7.318	-0.00232	0.318	-0.0042	3.818	-0.0042	7.318	-0.00431
0.319	-0.00218	3.819	-0.00228	7.319	-0.00232	0.319	-0.0042	3.819	-0.0042	7.319	-0.00431
0.32	-0.00218	3.82	-0.00228	7.32	-0.00232	0.32	-0.0042	3.82	-0.0042	7.32	-0.00431
0.321	-0.00218	3.821	-0.00228	7.321	-0.00232	0.321	-0.0042	3.821	-0.0042	7.321	-0.00431
0.322	-0.00218	3.822	-0.00228	7.322	-0.00233	0.322	-0.0042	3.822	-0.0042	7.322	-0.00431
0.323	-0.00218	3.823	-0.00228	7.323	-0.00233	0.323	-0.0042	3.823	-0.0042	7.323	-0.00432
0.324	-0.00218	3.824	-0.00228	7.324	-0.00233	0.324	-0.0042	3.824	-0.0042	7.324	-0.00432
0.325	-0.00218	3.825	-0.00228	7.325	-0.00233	0.325	-0.0042	3.825	-0.0042	7.325	-0.00432
0.326	-0.00218	3.826	-0.00228	7.326	-0.00233	0.326	-0.00421	3.826	-0.0042	7.326	-0.00432
0.327	-0.00218	3.827	-0.00228	7.327	-0.00233	0.327	-0.00421	3.827	-0.0042	7.327	-0.00432
0.328	-0.00218	3.828	-0.00228	7.328	-0.00233	0.328	-0.00421	3.828	-0.0042	7.328	-0.00432
0.329	-0.00218	3.829	-0.00228	7.329	-0.00233	0.329	-0.00421	3.829	-0.0042	7.329	-0.00432
0.33	-0.00219	3.83	-0.00229	7.33	-0.00233	0.33	-0.00421	3.83	-0.0042	7.33	-0.00432
0.331	-0.00219	3.831	-0.00229	7.331	-0.00233	0.331	-0.00421	3.831	-0.0042	7.331	-0.00432
0.332	-0.00219	3.832	-0.00229	7.332	-0.00233	0.332	-0.00422	3.832	-0.0042	7.332	-0.00432
0.333	-0.00219	3.833	-0.00229	7.333	-0.00233	0.333	-0.00422	3.833	-0.0042	7.333	-0.00432
0.334	-0.00219	3.834	-0.00229	7.334	-0.00233	0.334	-0.00422	3.834	-0.0042	7.334	-0.00432
0.335	-0.00219	3.835	-0.00229	7.335	-0.00233	0.335	-0.00422	3.835	-0.00421	7.335	-0.00433
0.336	-0.00219	3.836	-0.00229	7.336	-0.00233	0.336	-0.00422	3.836	-0.00421	7.336	-0.00433
0.337	-0.00219	3.837	-0.00229	7.337	-0.00233	0.337	-0.00422	3.837	-0.00421	7.337	-0.00433
0.338	-0.00219	3.838	-0.00229	7.338	-0.00233	0.338	-0.00422	3.838	-0.00421	7.338	-0.00433
0.339	-0.00219	3.839	-0.00229	7.339	-0.00233	0.339	-0.00422	3.839	-0.00421	7.339	-0.00433
0.34	-0.00219	3.84	-0.00229	7.34	-0.00233	0.34	-0.00423	3.84	-0.00421	7.34	-0.00433
0.341	-0.00219	3.841	-0.00229	7.341	-0.00233	0.341	-0.00423	3.841	-0.00421	7.341	-0.00433
0.342	-0.00219	3.842	-0.00229	7.342	-0.00233	0.342	-0.00423	3.842	-0.00421	7.342	-0.00433
0.343	-0.00219	3.843	-0.00229	7.343	-0.00233	0.343	-0.00423	3.843	-0.00421	7.343	-0.00433
0.344	-0.00219	3.844	-0.00229	7.344	-0.00233	0.344	-0.00423	3.844	-0.00421	7.344	-0.00433
0.345	-0.0022	3.845	-0.00229	7.345	-0.00233	0.345	-0.00423	3.845	-0.00421	7.345	-0.00433
0.346	-0.0022	3.846	-0.00229	7.346	-0.00233	0.346	-0.00423	3.846	-0.00421	7.346	-0.00433
0.347	-0.0022	3.847	-0.00229	7.347	-0.00233	0.347	-0.00423	3.847	-0.00421	7.347	-0.00433
0.348	-0.0022	3.848	-0.00229	7.348	-0.00233	0.348	-0.00423	3.848	-0.00421	7.348	-0.00433
0.349	-0.0022	3.849	-0.00229	7.349	-0.00233	0.349	-0.00423	3.849	-0.00421	7.349	-0.00433
0.35	-0.0022	3.85	-0.00229	7.35	-0.00233	0.35	-0.00423	3.85	-0.00422	7.35	-0.00433
0.351	-0.0022	3.851	-0.00229	7.351	-0.00233	0.351	-0.00423	3.851	-0.00422	7.351	-0.00433
0.352	-0.0022	3.852	-0.00229	7.352	-0.00233	0.352	-0.00423	3.852	-0.00422	7.352	-0.00433
0.353	-0.00221	3.853	-0.00229	7.353	-0.00233	0.353	-0.00423	3.853	-0.00422	7.353	-0.00433
0.354	-0.00221	3.854	-0.00229	7.354	-0.00233	0.354	-0.00423	3.854	-0.00422	7.354	-0.00433
0.355	-0.00221	3.855	-0.00229	7.355	-0.00233	0.355	-0.00423	3.855	-0.00422	7.355	-0.00433
0.356	-0.00221	3.856	-0.00229	7.356	-0.00233	0.356	-0.00423	3.856	-0.00422	7.356	-0.00433
0.357	-0.00221	3.857	-0.00229	7.357	-0.00233	0.357	-0.00423	3.857	-0.00422	7.357	-0.00434
0.358	-0.00221	3.858	-0.00229	7.358	-0.00233	0.358	-0.00423	3.858	-0.00422	7.358	-0.00434
0.359	-0.00221	3.859	-0.00229	7.359	-0.00233	0.359	-0.00423	3.859	-0.00422	7.359	-0.00434
0.36	-0.00221	3.86	-0.00229	7.36	-0.00233	0.36	-0.00423	3.86	-0.00422	7.36	-0.00434
0.361	-0.00222	3.861	-0.00229	7.361	-0.00233	0.361	-0.00423	3.861	-0.00422	7.361	-0.00434
0.362	-0.00222	3.862	-0.00229	7.362	-0.00233	0.362	-0.00423	3.862	-0.00422	7.362	-0.00434
0.363	-0.00222	3.863	-0.00229	7.363	-0.00233	0.363	-0.00423	3.863	-0.00422	7.363	-0.00434
0.364	-0.00222	3.864	-0.00229	7.364	-0.00233	0.364	-0.00423	3.864	-0.00422	7.364	-0.00434
0.365	-0.00222	3.865	-0.00229	7.365	-0.00233	0.365	-0.00423	3.865	-0.00422	7.365	-0.00434
0.366	-0.00222	3.866	-0.00229	7.366	-0.00233	0.366	-0.00423	3.866	-0.00422	7.366	-0.00434
0.367	-0.00222	3.867	-0.00229	7.367	-0.00233	0.367	-0.00423	3.867	-0.00422	7.367	-0.00434
0.368	-0.00222	3.868	-0.00229	7.368	-0.00234	0.368	-0.00423	3.868	-0.00422	7.368	-0.00434
0.369	-0.00222	3.869	-0.0023	7.369	-0.00234	0.369	-0.00423	3.869	-0.00422	7.369	-0.00434
0.37	-0.00223	3.87	-0.0023	7.37	-0.00234	0.37	-0.00423	3.87	-0.00422	7.37	-0.00434
0.371	-0.00223	3.871	-0.0023	7.371	-0.00234	0.371	-0.00423	3.871	-0.00422	7.371	-0.00434
0.372	-0.00223	3.872	-0.0023	7.372	-0.00234	0.372	-0.00423	3.872	-0.00422	7.372	-0.00435
0.373	-0.00223	3.873	-0.0023	7.373	-0.00234	0.373	-0.00423	3.873	-0.00421	7.373	-0.00435
0.374	-0.00223	3.874	-0.0023	7.374	-0.00234	0.374	-0.00423	3.874	-0.00421	7.374	-0.00435
0.375	-0.00223	3.875	-0.0023	7.375	-0.00234	0.375	-0.00423	3.875	-0.00422	7.375	-0.00435
0.376	-0.00223	3.876	-0.0023	7.376	-0.00234	0.376	-0.00423	3.876	-0.00422	7.376	-0.00435
0.377	-0.00223	3.877	-0.0023	7.377	-0.00234	0.377	-0.00423	3.877	-0.00422	7.377	-0.00435
0.378	-0.00223	3.878	-0.0023	7.378	-0.00234	0.378	-0.00423	3.878	-0.00422	7.378	-0.00435
0.379	-0.00223	3.879	-0.0023	7.379	-0.00234	0.379	-0.00423	3.879	-0.00422	7.379	-0.00435
0.38	-0.00223	3.88	-0.0023	7.38	-0.00234	0.38	-0.00423	3.88	-0.00422	7.38	-0.00435
0.381	-0.00224	3.881	-0.0023	7.381	-0.00234	0.381	-0.00423	3.881	-0.00422	7.381	-0.00436
0.382	-0.00224	3.882	-0.0023	7.382	-0.00234	0.382	-0.00423	3.882	-0.00422	7.382	-0.00436
0.383	-0.00224	3.883	-0.0023	7.383	-0.00234	0.383	-0.00423	3.883	-0.00422	7.383	-0.00436
0.384	-0.00224	3.884	-0.0023	7.384	-0.00234	0.384	-0.00423	3.884	-0.00422	7.384	-0.00436
0.385	-0.00224	3.885	-0.00231	7.385	-0.00234	0.385	-0.00423	3.885	-0.00422	7.385	-0.00436
0.386	-0.00224	3.886	-0.00231	7.386	-0.00234	0.386	-0.00423	3.886	-0.00422	7.386	-0.00436
0.387	-0.00224	3.887	-0.00231	7.387	-0.00234	0.387	-0.00423	3.887	-0.00422	7.387	-0.00436
0.388	-0.00224	3.888	-0.00231	7.388	-0.00234	0.388	-0.00423	3.888	-0.00422	7.388	-0.00436
0.389	-0.00224	3.889	-0.00231	7.389	-0.00234	0.389	-0.00423	3.889	-0.00422	7.389	-0.00436
0.39	-0.00224	3.89	-0.00231	7.39	-0.00234	0.39	-0.00423	3.89	-0.00422	7.39	-0.00436
0.391	-0.00224	3.891	-0.00231	7.391	-0.00234	0.391	-0.00423	3.891	-0.00422	7.391	-0.00436
0.392	-0.00224	3.892	-0.00231	7.392	-0.00234	0.392	-0.00424	3.892	-0.00422	7.392	-0.00437
0.393	-0.00224	3.893	-0.00231	7.393	-0.00234	0.393	-0.00424	3.893	-0.00422	7.393	-0.00437
0.394	-0.00224	3.894	-0.00231	7.394	-0.00234	0.394	-0.00424	3.894	-0.00422	7.394	-0.00437
0.395	-0.00224	3.895	-0.00231	7.395	-0.00234	0.395	-0.00424	3.895	-0.00422	7.395	-0.00437
0.396	-0.00224	3.896	-0.00231	7.396	-0.00234	0.396	-0.00424	3.896	-0.00422	7.396	-0.00437
0.397	-0.00224	3.897	-0.00231	7.397	-0.00234	0.397	-0.00424	3.897	-0.00423	7.397	-0.00437
0.398	-0.00225	3.898	-0.00231	7.398	-0.00234	0.398	-0.00424	3.898	-0.00423	7.398	-0.00437
0.399	-0.00225	3.899	-0.00231	7.399	-0.00234	0.399	-0.00424	3.899	-0.00423	7.399	-0.00437
0.4	-0.00225	3.9	-0.00231	7.4	-0.00234	0.4	-0.00424	3.9	-0.00423	7.4	-0.00437
0.401	-0.00225	3.901	-0.00231	7.401	-0.00234	0.401	-0.00424	3.901	-0.00423	7.401	-0.00437
0.402	-0.00225	3.902	-0.00231	7.402	-0.00234	0.402	-0.00424	3.902	-0.00423	7.402	-0.00437
0.403	-0.00225	3.903	-0.00231	7.403	-0.00234	0.403	-0.00424	3.903	-0.00423	7.403	-0.00437
0.404	-0.00225	3.904	-0.00231	7.404	-0.00234	0.404	-0.00424	3.904	-0.00423	7.404	-0.00437
0.405	-0.00225	3.905	-0.00231	7.405	-0.00234	0.405	-0.00424	3.905	-0.00423	7.405	-0.00437
0.406	-0.00225	3.906	-0.00231	7.406	-0.00234	0.406	-0.00425	3.906	-0.00423	7.406	-0.00437
0.407	-0.00225	3.907	-0.00231	7.407	-0.00235	0.407	-0.00425	3.907	-0.00423	7.407	-0.00437
0.408	-0.00225	3.908	-0.00231	7.408	-0.00235	0.408	-0.00425	3.908	-0.00423	7.408	-0.00437
0.409	-0.00225	3.909	-0.00231	7.409	-0.00235	0.409	-0.00425	3.909	-0.00423	7.409	-0.00438
0.41	-0.00225	3.91	-0.00231	7.41	-0.00235	0.41	-0.00425	3.91	-0.00423	7.41	-0.00438
0.411	-0.00225	3.911	-0.00231	7.411	-0.00235	0.411	-0.00425	3.911	-0.00423	7.411	-0.00438
0.412	-0.00225	3.912	-0.00231	7.412	-0.00235	0.412	-0.00425	3.912	-0.00423	7.412	-0.00438
0.413	-0.00225	3.913	-0.00231	7.413	-0.00235	0.413	-0.00425	3.913	-0.00423	7.413	-0.00438
0.414	-0.00226	3.914	-0.00231	7.414	-0.00235	0.414	-0.00425	3.914	-0.00423	7.414	-0.00438
0.415	-0.00226	3.915	-0.00231	7.415	-0.00235	0.415	-0.00425	3.915	-0.00423	7.415	-0.00438
0.416	-0.00226	3.916	-0.00231	7.416	-0.00235	0.416	-0.00425	3.916	-0.00424	7.416	-0.00438
0.417	-0.00226	3.917	-0.00231	7.417	-0.00235	0.417	-0.00425	3.917	-0.00424	7.417	-0.00438
0.418	-0.00226	3.918	-0.00231	7.418	-0.00235	0.418	-0.00425	3.918	-0.00424	7.418	-0.00438
0.419	-0.00226	3.919	-0.00231	7.419	-0.00235	0.419	-0.00425	3.919	-0.00424	7.419	-0.00438
0.42	-0.00226	3.92	-0.00231	7.42	-0.00235	0.42	-0.00425	3.92	-0.00424	7.42	-0.00438
0.421	-0.00226	3.921	-0.00231	7.421	-0.00236	0.421	-0.00425	3.921	-0.00424	7.421	-0.00438
0.422	-0.00226	3.922	-0.00231	7.422	-0.00236	0.422	-0.00425	3.922	-0.00424	7.422	-0.00438
0.423	-0.00226	3.923	-0.00231	7.423	-0.00236	0.423	-0.00426	3.923	-0.00424	7.423	-0.00439
0.424	-0.00226	3.924	-0.00232	7.424	-0.00236	0.424	-0.00426	3.924	-0.00424	7.424	-0.00439
0.425	-0.00226	3.925	-0.00232	7.425	-0.00236	0.425	-0.00426	3.925	-0.00424	7.425	-0.00439
0.426	-0.00226	3.926	-0.00232	7.426	-0.00236	0.426	-0.00426	3.926	-0.00424	7.426	-0.00439
0.427	-0.00226	3.927	-0.00232	7.427	-0.00236	0.427	-0.00426	3.927	-0.00424	7.427	-0.00439
0.428	-0.00227	3.928	-0.00232	7.428	-0.00236	0.428	-0.00426	3.928	-0.00424	7.428	-0.00439
0.429	-0.00227	3.929	-0.00232	7.429	-0.00236	0.429	-0.00426	3.929	-0.00424	7.429	-0.00439
0.43	-0.00227	3.93	-0.00232	7.43	-0.00236	0.43	-0.00426	3.93	-0.00424	7.43	-0.00439
0.431	-0.00227	3.931	-0.00232	7.431	-0.00236	0.431	-0.00426	3.931	-0.00424	7.431	-0.00439
0.432	-0.00227	3.932	-0.00233	7.432	-0.00236	0.432	-0.00426	3.932	-0.00424	7.432	-0.00439
0.433	-0.00227	3.933	-0.00233	7.433	-0.00237	0.433	-0.00426	3.933	-0.00424	7.433	-0.00439
0.434	-0.00227	3.934	-0.00233	7.434	-0.00237	0.434	-0.00426	3.934	-0.00425	7.434	-0.00439
0.435	-0.00227	3.935	-0.00233	7.435	-0.00237	0.435	-0.00427	3.935	-0.00425	7.435	-0.00439
0.436	-0.00228	3.936	-0.00233	7.436	-0.00237	0.436	-0.00427	3.936	-0.00425	7.436	-0.0044
0.437	-0.00228	3.937	-0.00233	7.437	-0.00237	0.437	-0.00427	3.937	-0.00425	7.437	-0.0044
0.438	-0.00228	3.938	-0.00233	7.438	-0.00237	0.438	-0.00427	3.938	-0.00425	7.438	-0.0044
0.439	-0.00228	3.939	-0.00233	7.439	-0.00237	0.439	-0.00427	3.939	-0.00425	7.439	-0.0044
0.44	-0.00228	3.94	-0.00233	7.44	-0.00237	0.44	-0.00427	3.94	-0.00424	7.44	-0.0044
0.441	-0.00228	3.941	-0.00234	7.441	-0.00237	0.441	-0.00427	3.941	-0.00424	7.441	-0.0044
0.442	-0.00228	3.942	-0.00234	7.442	-0.00237	0.442	-0.00427	3.942	-0.00424	7.442	-0.0044
0.443	-0.00229	3.943	-0.00234	7.443	-0.00237	0.443	-0.00428	3.943	-0.00424	7.443	-0.0044
0.444	-0.00229	3.944	-0.00234	7.444	-0.00238	0.444	-0.00428	3.944	-0.00424	7.444	-0.0044
0.445	-0.00229	3.945	-0.00234	7.445	-0.00238	0.445	-0.00428	3.945	-0.00424	7.445	-0.0044
0.446	-0.00229	3.946	-0.00234	7.446	-0.00238	0.446	-0.00428	3.946	-0.00424	7.446	-0.0044
0.447	-0.00229	3.947	-0.00235	7.447	-0.00238	0.447	-0.00428	3.947	-0.00424	7.447	-0.0044
0.448	-0.00229	3.948	-0.00235	7.448	-0.00238	0.448	-0.00428	3.948	-0.00424	7.448	-0.0044
0.449	-0.00229	3.949	-0.00235	7.449	-0.00238	0.449	-0.00428	3.949	-0.00424	7.449	-0.00441
0.45	-0.0023	3.95	-0.00235	7.45	-0.00238	0.45	-0.00428	3.95	-0.00424	7.45	-0.00441
0.451	-0.0023	3.951	-0.00235	7.451	-0.00238	0.451	-0.00428	3.951	-0.00424	7.451	-0.00441
0.452	-0.0023	3.952	-0.00235	7.452	-0.00238	0.452	-0.00429	3.952	-0.00424	7.452	-0.00441
0.453	-0.0023	3.953	-0.00235	7.453	-0.00238	0.453	-0.00429	3.953	-0.00424	7.453	-0.00441
0.454	-0.0023	3.954	-0.00235	7.454	-0.00238	0.454	-0.00429	3.954	-0.00424	7.454	-0.00441
0.455	-0.0023	3.955	-0.00235	7.455	-0.00238	0.455	-0.00429	3.955	-0.00424	7.455	-0.00441
0.456	-0.00231	3.956	-0.00235	7.456	-0.00238	0.456	-0.00429	3.956	-0.00424	7.456	-0.00441
0.457	-0.00231	3.957	-0.00235	7.457	-0.00238	0.457	-0.00429	3.957	-0.00424	7.457	-0.00441
0.458	-0.00231	3.958	-0.00236	7.458	-0.00238	0.458	-0.00429	3.958	-0.00424	7.458	-0.00441
0.459	-0.00231	3.959	-0.00236	7.459	-0.00238	0.459	-0.00429	3.959	-0.00424	7.459	-0.00441
0.46	-0.00231	3.96	-0.00236	7.46	-0.00239	0.46	-0.00429	3.96	-0.00424	7.46	-0.00442
0.461	-0.00231	3.961	-0.00236	7.461	-0.00239	0.461	-0.00429	3.961	-0.00424	7.461	-0.00442
0.462	-0.00232	3.962	-0.00236	7.462	-0.00239	0.462	-0.00429	3.962	-0.00424	7.462	-0.00442
0.463	-0.00232	3.963	-0.00236	7.463	-0.00239	0.463	-0.00429	3.963	-0.00424	7.463	-0.00442
0.464	-0.00232	3.964	-0.00236	7.464	-0.00239	0.464	-0.00429	3.964	-0.00424	7.464	-0.00442
0.465	-0.00232	3.965	-0.00236	7.465	-0.00239	0.465	-0.00429	3.965	-0.00424	7.465	-0.00442
0.466	-0.00232	3.966	-0.00236	7.466	-0.00239	0.466	-0.00429	3.966	-0.00424	7.466	-0.00442
0.467	-0.00232	3.967	-0.00236	7.467	-0.00239	0.467	-0.00429	3.967	-0.00424	7.467	-0.00442
0.468	-0.00232	3.968	-0.00236	7.468	-0.00239	0.468	-0.00429	3.968	-0.00424	7.468	-0.00442
0.469	-0.00232	3.969	-0.00236	7.469	-0.00239	0.469	-0.00429	3.969	-0.00424	7.469	-0.00442
0.47	-0.00233	3.97	-0.00236	7.47	-0.00239	0.47	-0.00429	3.97	-0.00424	7.47	-0.00442
0.471	-0.00233	3.971	-0.00236	7.471	-0.00239	0.471	-0.00429	3.971	-0.00424	7.471	-0.00442
0.472	-0.00233	3.972	-0.00236	7.472	-0.00239	0.472	-0.00429	3.972	-0.00424	7.472	-0.00443
0.473	-0.00233	3.973	-0.00236	7.473	-0.00239	0.473	-0.00429	3.973	-0.00424	7.473	-0.00443
0.474	-0.00233	3.974	-0.00236	7.474	-0.00239	0.474	-0.00429	3.974	-0.00424	7.474	-0.00443
0.475	-0.00233	3.975	-0.00236	7.475	-0.0024	0.475	-0.00429	3.975	-0.00424	7.475	-0.00443
0.476	-0.00233	3.976	-0.00236	7.476	-0.0024	0.476	-0.00429	3.976	-0.00424	7.476	-0.00443
0.477	-0.00233	3.977	-0.00236	7.477	-0.0024	0.477	-0.00429	3.977	-0.00424	7.477	-0.00443
0.478	-0.00233	3.978	-0.00236	7.478	-0.0024	0.478	-0.00429	3.978	-0.00424	7.478	-0.00443
0.479	-0.00233	3.979	-0.00236	7.479	-0.0024	0.479	-0.00429	3.979	-0.00424	7.479	-0.00443
0.48	-0.00233	3.98	-0.00236	7.48	-0.0024	0.48	-0.00429	3.98	-0.00425	7.48	-0.00443
0.481	-0.00233	3.981	-0.00236	7.481	-0.0024	0.481	-0.00429	3.981	-0.00425	7.481	-0.00443
0.482	-0.00233	3.982	-0.00236	7.482	-0.0024	0.482	-0.00429	3.982	-0.00425	7.482	-0.00443
0.483	-0.00234	3.983	-0.00236	7.483	-0.0024	0.483	-0.00429	3.983	-0.00425	7.483	-0.00443
0.484	-0.00234	3.984	-0.00236	7.484	-0.0024	0.484	-0.00429	3.984	-0.00425	7.484	-0.00444
0.485	-0.00234	3.985	-0.00236	7.485	-0.0024	0.485	-0.00429	3.985	-0.00425	7.485	-0.00444
0.486	-0.00234	3.986	-0.00236	7.486	-0.0024	0.486	-0.00429	3.986	-0.00425	7.486	-0.00444
0.487	-0.00234	3.987	-0.00236	7.487	-0.0024	0.487	-0.00429	3.987	-0.00425	7.487	-0.00444
0.488	-0.00234	3.988	-0.00236	7.488	-0.0024	0.488	-0.00429	3.988	-0.00425	7.488	-0.00444
0.489	-0.00234	3.989	-0.00237	7.489	-0.0024	0.489	-0.00429	3.989	-0.00425	7.489	-0.00444
0.49	-0.00234	3.99	-0.00237	7.49	-0.0024	0.49	-0.0043	3.99	-0.00425	7.49	-0.00444
0.491	-0.00234	3.991	-0.00237	7.491	-0.0024	0.491	-0.0043	3.991	-0.00425	7.491	-0.00444
0.492	-0.00234	3.992	-0.00237	7.492	-0.0024	0.492	-0.0043	3.992	-0.00425	7.492	-0.00444
0.493	-0.00234	3.993	-0.00237	7.493	-0.0024	0.493	-0.0043	3.993	-0.00425	7.493	-0.00444
0.494	-0.00234	3.994	-0.00237	7.494	-0.0024	0.494	-0.0043	3.994	-0.00426	7.494	-0.00444
0.495	-0.00234	3.995	-0.00237	7.495	-0.0024	0.495	-0.0043	3.995	-0.00426	7.495	-0.00444
0.496	-0.00234	3.996	-0.00237	7.496	-0.0024	0.496	-0.0043	3.996	-0.00426	7.496	-0.00444
0.497	-0.00234	3.997	-0.00237	7.497	-0.00241	0.497	-0.0043	3.997	-0.00426	7.497	-0.00444
0.498	-0.00234	3.998	-0.00237	7.498	-0.00241	0.498	-0.00431	3.998	-0.00426	7.498	-0.00444
0.499	-0.00234	3.999	-0.00237	7.499	-0.00241	0.499	-0.00431	3.999	-0.00426	7.499	-0.00444
0.5	-0.00234	4	-0.00237	7.5	-0.00241	0.5	-0.00431	4	-0.00426	7.5	-0.00444
0.501	-0.00234	4.001	-0.00237	7.501	-0.00241	0.501	-0.00431	4.001	-0.00426	7.501	-0.00444
0.502	-0.00234	4.002	-0.00237	7.502	-0.00241	0.502	-0.00431	4.002	-0.00426	7.502	-0.00444
0.503	-0.00234	4.003	-0.00237	7.503	-0.00241	0.503	-0.00431	4.003	-0.00426	7.503	-0.00444
0.504	-0.00234	4.004	-0.00237	7.504	-0.00241	0.504	-0.00431	4.004	-0.00427	7.504	-0.00444
0.505	-0.00234	4.005	-0.00237	7.505	-0.00241	0.505	-0.00431	4.005	-0.00427	7.505	-0.00444
0.506	-0.00234	4.006	-0.00237	7.506	-0.00241	0.506	-0.00432	4.006	-0.00427	7.506	-0.00444
0.507	-0.00234	4.007	-0.00237	7.507	-0.00241	0.507	-0.00432	4.007	-0.00427	7.507	-0.00444
0.508	-0.00234	4.008	-0.00237	7.508	-0.00241	0.508	-0.00432	4.008	-0.00427	7.508	-0.00444
0.509	-0.00234	4.009	-0.00237	7.509	-0.00241	0.509	-0.00432	4.009	-0.00427	7.509	-0.00444
0.51	-0.00235	4.01	-0.00237	7.51	-0.00241	0.51	-0.00432	4.01	-0.00427	7.51	-0.00444
0.511	-0.00235	4.011	-0.00237	7.511	-0.00241	0.511	-0.00432	4.011	-0.00427	7.511	-0.00444
0.512	-0.00235	4.012	-0.00237	7.512	-0.00241	0.512	-0.00432	4.012	-0.00427	7.512	-0.00444
0.513	-0.00235	4.013	-0.00238	7.513	-0.00241	0.513	-0.00432	4.013	-0.00427	7.513	-0.00444
0.514	-0.00235	4.014	-0.00238	7.514	-0.00241	0.514	-0.00432	4.014	-0.00427	7.514	-0.00444
0.515	-0.00235	4.015	-0.00238	7.515	-0.00241	0.515	-0.00432	4.015	-0.00427	7.515	-0.00444
0.516	-0.00235	4.016	-0.00238	7.516	-0.00241	0.516	-0.00432	4.016	-0.00427	7.516	-0.00444
0.517	-0.00235	4.017	-0.00238	7.517	-0.00241	0.517	-0.00432	4.017	-0.00427	7.517	-0.00444
0.518	-0.00235	4.018	-0.00238	7.518	-0.00241	0.518	-0.00432	4.018	-0.00428	7.518	-0.00444
0.519	-0.00236	4.019	-0.00238	7.519	-0.00241	0.519	-0.00432	4.019	-0.00428	7.519	-0.00444
0.52	-0.00236	4.02	-0.00238	7.52	-0.00241	0.52	-0.00432	4.02	-0.00428	7.52	-0.00444
0.521	-0.00236	4.021	-0.00238	7.521	-0.00241	0.521	-0.00432	4.021	-0.00428	7.521	-0.00444
0.522	-0.00236	4.022	-0.00238	7.522	-0.00241	0.522	-0.00432	4.022	-0.00428	7.522	-0.00444
0.523	-0.00236	4.023	-0.00238	7.523	-0.00241	0.523	-0.00432	4.023	-0.00428	7.523	-0.00444
0.524	-0.00236	4.024	-0.00238	7.524	-0.00241	0.524	-0.00433	4.024	-0.00428	7.524	-0.00444
0.525	-0.00236	4.025	-0.00238	7.525	-0.00241	0.525	-0.00433	4.025	-0.00428	7.525	-0.00444
0.526	-0.00236	4.026	-0.00238	7.526	-0.00241	0.526	-0.00433	4.026	-0.00428	7.526	-0.00445
0.527	-0.00237	4.027	-0.00238	7.527	-0.00241	0.527	-0.00433	4.027	-0.00428	7.527	-0.00445
0.528	-0.00237	4.028	-0.00238	7.528	-0.00241	0.528	-0.00433	4.028	-0.00428	7.528	-0.00445
0.529	-0.00237	4.029	-0.00238	7.529	-0.00241	0.529	-0.00433	4.029	-0.00428	7.529	-0.00445
0.53	-0.00237	4.03	-0.00238	7.53	-0.00241	0.53	-0.00433	4.03	-0.00429	7.53	-0.00445
0.531	-0.00237	4.031	-0.00238	7.531	-0.00241	0.531	-0.00433	4.031	-0.00429	7.531	-0.00445
0.532	-0.00237	4.032	-0.00238	7.532	-0.00241	0.532	-0.00433	4.032	-0.00429	7.532	-0.00445
0.533	-0.00237	4.033	-0.00238	7.533	-0.00241	0.533	-0.00433	4.033	-0.00429	7.533	-0.00445
0.534	-0.00238	4.034	-0.00238	7.534	-0.00241	0.534	-0.00433	4.034	-0.00429	7.534	-0.00445
0.535	-0.00238	4.035	-0.00238	7.535	-0.00241	0.535	-0.00433	4.035	-0.00429	7.535	-0.00445
0.536	-0.00238	4.036	-0.00238	7.536	-0.00241	0.536	-0.00433	4.036	-0.00429	7.536	-0.00445
0.537	-0.00238	4.037	-0.00238	7.537	-0.00241	0.537	-0.00433	4.037	-0.00429	7.537	-0.00446
0.538	-0.00238	4.038	-0.00238	7.538	-0.00242	0.538	-0.00433	4.038	-0.00429	7.538	-0.00446
0.539	-0.00238	4.039	-0.00238	7.539	-0.00242	0.539	-0.00433	4.039	-0.00429	7.539	-0.00446
0.54	-0.00238	4.04	-0.00238	7.54	-0.00242	0.54	-0.00433	4.04	-0.00429	7.54	-0.00446
0.541	-0.00238	4.041	-0.00238	7.541	-0.00242	0.541	-0.00433	4.041	-0.00429	7.541	-0.00446
0.542	-0.00239	4.042	-0.00238	7.542	-0.00242	0.542	-0.00433	4.042	-0.00429	7.542	-0.00446
0.543	-0.00239	4.043	-0.00239	7.543	-0.00242	0.543	-0.00433	4.043	-0.00429	7.543	-0.00446
0.544	-0.00239	4.044	-0.00239	7.544	-0.00242	0.544	-0.00433	4.044	-0.00429	7.544	-0.00446
0.545	-0.00239	4.045	-0.00239	7.545	-0.00242	0.545	-0.00434	4.045	-0.00429	7.545	-0.00446
0.546	-0.00239	4.046	-0.00239	7.546	-0.00242	0.546	-0.00434	4.046	-0.00429	7.546	-0.00446
0.547	-0.00239	4.047	-0.00239	7.547	-0.00242	0.547	-0.00434	4.047	-0.0043	7.547	-0.00446
0.548	-0.00239	4.048	-0.00239	7.548	-0.00242	0.548	-0.00434	4.048	-0.0043	7.548	-0.00446
0.549	-0.0024	4.049	-0.00239	7.549	-0.00242	0.549	-0.00434	4.049	-0.0043	7.549	-0.00446
0.55	-0.0024	4.05	-0.00239	7.55	-0.00242	0.55	-0.00434	4.05	-0.0043	7.55	-0.00446
0.551	-0.0024	4.051	-0.00239	7.551	-0.00242	0.551	-0.00434	4.051	-0.0043	7.551	-0.00446
0.552	-0.0024	4.052	-0.00239	7.552	-0.00242	0.552	-0.00434	4.052	-0.0043	7.552	-0.00446
0.553	-0.0024	4.053	-0.00239	7.553	-0.00243	0.553	-0.00434	4.053	-0.0043	7.553	-0.00446
0.554	-0.0024	4.054	-0.00239	7.554	-0.00243	0.554	-0.00435	4.054	-0.0043	7.554	-0.00446
0.555	-0.0024	4.055	-0.00239	7.555	-0.00243	0.555	-0.00435	4.055	-0.0043	7.555	-0.00446
0.556	-0.0024	4.056	-0.00239	7.556	-0.00243	0.556	-0.00435	4.056	-0.0043	7.556	-0.00446
0.557	-0.0024	4.057	-0.0024	7.557	-0.00243	0.557	-0.00435	4.057	-0.0043	7.557	-0.00446
0.558	-0.00241	4.058	-0.0024	7.558	-0.00243	0.558	-0.00435	4.058	-0.0043	7.558	-0.00446
0.559	-0.00241	4.059	-0.0024	7.559	-0.00243	0.559	-0.00435	4.059	-0.0043	7.559	-0.00446
0.56	-0.00241	4.06	-0.0024	7.56	-0.00243	0.56	-0.00435	4.06	-0.0043	7.56	-0.00446
0.561	-0.00241	4.061	-0.0024	7.561	-0.00243	0.561	-0.00435	4.061	-0.0043	7.561	-0.00446
0.562	-0.00241	4.062	-0.0024	7.562	-0.00243	0.562	-0.00435	4.062	-0.0043	7.562	-0.00446
0.563	-0.00241	4.063	-0.0024	7.563	-0.00243	0.563	-0.00435	4.063	-0.0043	7.563	-0.00446
0.564	-0.00241	4.064	-0.0024	7.564	-0.00243	0.564	-0.00436	4.064	-0.0043	7.564	-0.00446
0.565	-0.00241	4.065	-0.0024	7.565	-0.00243	0.565	-0.00436	4.065	-0.00431	7.565	-0.00446
0.566	-0.00241	4.066	-0.0024	7.566	-0.00243	0.566	-0.00436	4.066	-0.00431	7.566	-0.00446
0.567	-0.00241	4.067	-0.0024	7.567	-0.00243	0.567	-0.00436	4.067	-0.00431	7.567	-0.00446
0.568	-0.00241	4.068	-0.0024	7.568	-0.00243	0.568	-0.00436	4.068	-0.00431	7.568	-0.00446
0.569	-0.00241	4.069	-0.0024	7.569	-0.00243	0.569	-0.00436	4.069	-0.00431	7.569	-0.00446
0.57	-0.00241	4.07	-0.0024	7.57	-0.00243	0.57	-0.00436	4.07	-0.00431	7.57	-0.00446
0.571	-0.00241	4.071	-0.0024	7.571	-0.00243	0.571	-0.00436	4.071	-0.00431	7.571	-0.00446
0.572	-0.00241	4.072	-0.0024	7.572	-0.00243	0.572	-0.00436	4.072	-0.00431	7.572	-0.00446
0.573	-0.00241	4.073	-0.0024	7.573	-0.00243	0.573	-0.00436	4.073	-0.00431	7.573	-0.00446
0.574	-0.00241	4.074	-0.0024	7.574	-0.00243	0.574	-0.00436	4.074	-0.00431	7.574	-0.00446
0.575	-0.00241	4.075	-0.0024	7.575	-0.00243	0.575	-0.00436	4.075	-0.00431	7.575	-0.00446
0.576	-0.00241	4.076	-0.0024	7.576	-0.00243	0.576	-0.00436	4.076	-0.00431	7.576	-0.00446
0.577	-0.00242	4.077	-0.0024	7.577	-0.00243	0.577	-0.00436	4.077	-0.00431	7.577	-0.00446
0.578	-0.00242	4.078	-0.0024	7.578	-0.00243	0.578	-0.00436	4.078	-0.00431	7.578	-0.00446
0.579	-0.00242	4.079	-0.0024	7.579	-0.00243	0.579	-0.00436	4.079	-0.00431	7.579	-0.00446
0.58	-0.00242	4.08	-0.0024	7.58	-0.00243	0.58	-0.00436	4.08	-0.00432	7.58	-0.00446
0.581	-0.00242	4.081	-0.0024	7.581	-0.00243	0.581	-0.00436	4.081	-0.00432	7.581	-0.00446
0.582	-0.00242	4.082	-0.0024	7.582	-0.00243	0.582	-0.00436	4.082	-0.00432	7.582	-0.00446
0.583	-0.00242	4.083	-0.0024	7.583	-0.00243	0.583	-0.00436	4.083	-0.00432	7.583	-0.00446
0.584	-0.00242	4.084	-0.0024	7.584	-0.00242	0.584	-0.00436	4.084	-0.00432	7.584	-0.00446
0.585	-0.00242	4.085	-0.0024	7.585	-0.00242	0.585	-0.00436	4.085	-0.00432	7.585	-0.00446
0.586	-0.00242	4.086	-0.0024	7.586	-0.00242	0.586	-0.00436	4.086	-0.00432	7.586	-0.00446
0.587	-0.00241	4.087	-0.0024	7.587	-0.00242	0.587	-0.00436	4.087	-0.00432	7.587	-0.00446
0.588	-0.00241	4.088	-0.0024	7.588	-0.00242	0.588	-0.00436	4.088	-0.00432	7.588	-0.00446
0.589	-0.00241	4.089	-0.0024	7.589	-0.00242	0.589	-0.00436	4.089	-0.00432	7.589	-0.00446
0.59	-0.00241	4.09	-0.00239	7.59	-0.00242	0.59	-0.00436	4.09	-0.00432	7.59	-0.00446
0.591	-0.00241	4.091	-0.0024	7.591	-0.00242	0.591	-0.00436	4.091	-0.00432	7.591	-0.00446
0.592	-0.00241	4.092	-0.0024	7.592	-0.00242	0.592	-0.00436	4.092	-0.00432	7.592	-0.00446
0.593	-0.00241	4.093	-0.0024	7.593	-0.00242	0.593	-0.00436	4.093	-0.00432	7.593	-0.00446
0.594	-0.00241	4.094	-0.0024	7.594	-0.00242	0.594	-0.00436	4.094	-0.00432	7.594	-0.00446
0.595	-0.00241	4.095	-0.0024	7.595	-0.00242	0.595	-0.00437	4.095	-0.00432	7.595	-0.00446
0.596	-0.00241	4.096	-0.0024	7.596	-0.00242	0.596	-0.00437	4.096	-0.00432	7.596	-0.00446
0.597	-0.00241	4.097	-0.0024	7.597	-0.00242	0.597	-0.00437	4.097	-0.00432	7.597	-0.00446
0.598	-0.00241	4.098	-0.0024	7.598	-0.00242	0.598	-0.00437	4.098	-0.00432	7.598	-0.00446
0.599	-0.00241	4.099	-0.0024	7.599	-0.00242	0.599	-0.00437	4.099	-0.00433	7.599	-0.00446
0.6	-0.00241	4.1	-0.0024	7.6	-0.00242	0.6	-0.00437	4.1	-0.00433	7.6	-0.00446
0.601	-0.00241	4.101	-0.0024	7.601	-0.00242	0.601	-0.00437	4.101	-0.00433	7.601	-0.00446
0.602	-0.00241	4.102	-0.0024	7.602	-0.00242	0.602	-0.00437	4.102	-0.00433	7.602	-0.00446
0.603	-0.00241	4.103	-0.0024	7.603	-0.00243	0.603	-0.00437	4.103	-0.00433	7.603	-0.00446
0.604	-0.00241	4.104	-0.0024	7.604	-0.00243	0.604	-0.00437	4.104	-0.00433	7.604	-0.00446
0.605	-0.00241	4.105	-0.0024	7.605	-0.00243	0.605	-0.00437	4.105	-0.00433	7.605	-0.00445
0.606	-0.00241	4.106	-0.0024	7.606	-0.00243	0.606	-0.00438	4.106	-0.00433	7.606	-0.00445
0.607	-0.00241	4.107	-0.0024	7.607	-0.00243	0.607	-0.00438	4.107	-0.00433	7.607	-0.00445
0.608	-0.00241	4.108	-0.0024	7.608	-0.00243	0.608	-0.00438	4.108	-0.00433	7.608	-0.00445
0.609	-0.00241	4.109	-0.0024	7.609	-0.00243	0.609	-0.00438	4.109	-0.00433	7.609	-0.00445
0.61	-0.00242	4.11	-0.0024	7.61	-0.00243	0.61	-0.00438	4.11	-0.00433	7.61	-0.00445
0.611	-0.00242	4.111	-0.0024	7.611	-0.00243	0.611	-0.00438	4.111	-0.00434	7.611	-0.00445
0.612	-0.00242	4.112	-0.0024	7.612	-0.00243	0.612	-0.00438	4.112	-0.00434	7.612	-0.00445
0.613	-0.00242	4.113	-0.0024	7.613	-0.00243	0.613	-0.00438	4.113	-0.00434	7.613	-0.00445
0.614	-0.00242	4.114	-0.0024	7.614	-0.00243	0.614	-0.00438	4.114	-0.00434	7.614	-0.00445
0.615	-0.00242	4.115	-0.0024	7.615	-0.00243	0.615	-0.00438	4.115	-0.00434	7.615	-0.00445
0.616	-0.00242	4.116	-0.0024	7.616	-0.00243	0.616	-0.00438	4.116	-0.00434	7.616	-0.00445
0.617	-0.00242	4.117	-0.00241	7.617	-0.00243	0.617	-0.00439	4.117	-0.00434	7.617	-0.00445
0.618	-0.00242	4.118	-0.00241	7.618	-0.00243	0.618	-0.00439	4.118	-0.00434	7.618	-0.00445
0.619	-0.00242	4.119	-0.00241	7.619	-0.00243	0.619	-0.00439	4.119	-0.00434	7.619	-0.00445
0.62	-0.00242	4.12	-0.00241	7.62	-0.00243	0.62	-0.00439	4.12	-0.00434	7.62	-0.00445
0.621	-0.00242	4.121	-0.00241	7.621	-0.00243	0.621	-0.00439	4.121	-0.00434	7.621	-0.00445
0.622	-0.00242	4.122	-0.00241	7.622	-0.00243	0.622	-0.00439	4.122	-0.00434	7.622	-0.00445
0.623	-0.00242	4.123	-0.00241	7.623	-0.00243	0.623	-0.00439	4.123	-0.00435	7.623	-0.00445
0.624	-0.00242	4.124	-0.00241	7.624	-0.00243	0.624	-0.00439	4.124	-0.00435	7.624	-0.00445
0.625	-0.00242	4.125	-0.00241	7.625	-0.00243	0.625	-0.00439	4.125	-0.00435	7.625	-0.00445
0.626	-0.00242	4.126	-0.00241	7.626	-0.00243	0.626	-0.00439	4.126	-0.00435	7.626	-0.00445
0.627	-0.00243	4.127	-0.00241	7.627	-0.00243	0.627	-0.00439	4.127	-0.00435	7.627	-0.00445
0.628	-0.00243	4.128	-0.00241	7.628	-0.00243	0.628	-0.00439	4.128	-0.00435	7.628	-0.00445
0.629	-0.00243	4.129	-0.00242	7.629	-0.00243	0.629	-0.00439	4.129	-0.00435	7.629	-0.00445
0.63	-0.00243	4.13	-0.00242	7.63	-0.00243	0.63	-0.00439	4.13	-0.00435	7.63	-0.00445
0.631	-0.00243	4.131	-0.00242	7.631	-0.00244	0.631	-0.00439	4.131	-0.00435	7.631	-0.00445
0.632	-0.00243	4.132	-0.00242	7.632	-0.00244	0.632	-0.00439	4.132	-0.00435	7.632	-0.00445
0.633	-0.00243	4.133	-0.00242	7.633	-0.00244	0.633	-0.00439	4.133	-0.00435	7.633	-0.00445
0.634	-0.00243	4.134	-0.00242	7.634	-0.00244	0.634	-0.00439	4.134	-0.00435	7.634	-0.00445
0.635	-0.00243	4.135	-0.00242	7.635	-0.00244	0.635	-0.00439	4.135	-0.00435	7.635	-0.00445
0.636	-0.00243	4.136	-0.00242	7.636	-0.00244	0.636	-0.00439	4.136	-0.00435	7.636	-0.00445
0.637	-0.00243	4.137	-0.00242	7.637	-0.00244	0.637	-0.00439	4.137	-0.00435	7.637	-0.00445
0.638	-0.00243	4.138	-0.00242	7.638	-0.00244	0.638	-0.00439	4.138	-0.00435	7.638	-0.00445
0.639	-0.00243	4.139	-0.00242	7.639	-0.00244	0.639	-0.00439	4.139	-0.00435	7.639	-0.00445
0.64	-0.00243	4.14	-0.00242	7.64	-0.00244	0.64	-0.00439	4.14	-0.00435	7.64	-0.00445
0.641	-0.00243	4.141	-0.00242	7.641	-0.00244	0.641	-0.00439	4.141	-0.00435	7.641	-0.00445
0.642	-0.00243	4.142	-0.00242	7.642	-0.00244	0.642	-0.00439	4.142	-0.00435	7.642	-0.00445
0.643	-0.00243	4.143	-0.00242	7.643	-0.00244	0.643	-0.0044	4.143	-0.00435	7.643	-0.00445
0.644	-0.00243	4.144	-0.00242	7.644	-0.00244	0.644	-0.0044	4.144	-0.00435	7.644	-0.00445
0.645	-0.00243	4.145	-0.00243	7.645	-0.00244	0.645	-0.0044	4.145	-0.00435	7.645	-0.00445
0.646	-0.00243	4.146	-0.00243	7.646	-0.00244	0.646	-0.0044	4.146	-0.00435	7.646	-0.00445
0.647	-0.00243	4.147	-0.00243	7.647	-0.00245	0.647	-0.0044	4.147	-0.00435	7.647	-0.00445
0.648	-0.00243	4.148	-0.00243	7.648	-0.00245	0.648	-0.0044	4.148	-0.00435	7.648	-0.00445
0.649	-0.00243	4.149	-0.00243	7.649	-0.00245	0.649	-0.0044	4.149	-0.00435	7.649	-0.00445
0.65	-0.00243	4.15	-0.00242	7.65	-0.00245	0.65	-0.0044	4.15	-0.00435	7.65	-0.00445
0.651	-0.00243	4.151	-0.00242	7.651	-0.00245	0.651	-0.0044	4.151	-0.00435	7.651	-0.00445
0.652	-0.00243	4.152	-0.00242	7.652	-0.00245	0.652	-0.0044	4.152	-0.00435	7.652	-0.00445
0.653	-0.00243	4.153	-0.00242	7.653	-0.00245	0.653	-0.0044	4.153	-0.00435	7.653	-0.00446
0.654	-0.00243	4.154	-0.00242	7.654	-0.00245	0.654	-0.0044	4.154	-0.00435	7.654	-0.00445
0.655	-0.00243	4.155	-0.00242	7.655	-0.00245	0.655	-0.0044	4.155	-0.00435	7.655	-0.00445
0.656	-0.00243	4.156	-0.00242	7.656	-0.00246	0.656	-0.0044	4.156	-0.00435	7.656	-0.00445
0.657	-0.00243	4.157	-0.00242	7.657	-0.00246	0.657	-0.0044	4.157	-0.00435	7.657	-0.00445
0.658	-0.00243	4.158	-0.00242	7.658	-0.00246	0.658	-0.0044	4.158	-0.00435	7.658	-0.00445
0.659	-0.00243	4.159	-0.00242	7.659	-0.00246	0.659	-0.0044	4.159	-0.00435	7.659	-0.00445
0.66	-0.00244	4.16	-0.00242	7.66	-0.00246	0.66	-0.00441	4.16	-0.00435	7.66	-0.00445
0.661	-0.00244	4.161	-0.00242	7.661	-0.00246	0.661	-0.00441	4.161	-0.00435	7.661	-0.00445
0.662	-0.00244	4.162	-0.00242	7.662	-0.00246	0.662	-0.00441	4.162	-0.00435	7.662	-0.00445
0.663	-0.00244	4.163	-0.00242	7.663	-0.00246	0.663	-0.00441	4.163	-0.00435	7.663	-0.00445
0.664	-0.00244	4.164	-0.00242	7.664	-0.00246	0.664	-0.00441	4.164	-0.00435	7.664	-0.00445
0.665	-0.00244	4.165	-0.00242	7.665	-0.00246	0.665	-0.00441	4.165	-0.00435	7.665	-0.00445
0.666	-0.00244	4.166	-0.00242	7.666	-0.00247	0.666	-0.00441	4.166	-0.00435	7.666	-0.00445
0.667	-0.00244	4.167	-0.00242	7.667	-0.00247	0.667	-0.00441	4.167	-0.00435	7.667	-0.00445
0.668	-0.00244	4.168	-0.00242	7.668	-0.00247	0.668	-0.00441	4.168	-0.00435	7.668	-0.00445
0.669	-0.00244	4.169	-0.00242	7.669	-0.00247	0.669	-0.00441	4.169	-0.00435	7.669	-0.00445
0.67	-0.00244	4.17	-0.00242	7.67	-0.00247	0.67	-0.00441	4.17	-0.00436	7.67	-0.00445
0.671	-0.00244	4.171	-0.00242	7.671	-0.00247	0.671	-0.00441	4.171	-0.00436	7.671	-0.00445
0.672	-0.00244	4.172	-0.00242	7.672	-0.00247	0.672	-0.00441	4.172	-0.00436	7.672	-0.00445
0.673	-0.00244	4.173	-0.00242	7.673	-0.00247	0.673	-0.00441	4.173	-0.00436	7.673	-0.00445
0.674	-0.00244	4.174	-0.00242	7.674	-0.00247	0.674	-0.00441	4.174	-0.00436	7.674	-0.00445
0.675	-0.00244	4.175	-0.00242	7.675	-0.00247	0.675	-0.00441	4.175	-0.00436	7.675	-0.00445
0.676	-0.00244	4.176	-0.00242	7.676	-0.00247	0.676	-0.00441	4.176	-0.00436	7.676	-0.00445
0.677	-0.00244	4.177	-0.00242	7.677	-0.00247	0.677	-0.00441	4.177	-0.00436	7.677	-0.00445
0.678	-0.00244	4.178	-0.00242	7.678	-0.00247	0.678	-0.00441	4.178	-0.00436	7.678	-0.00445
0.679	-0.00244	4.179	-0.00242	7.679	-0.00247	0.679	-0.00441	4.179	-0.00436	7.679	-0.00445
0.68	-0.00244	4.18	-0.00242	7.68	-0.00247	0.68	-0.00441	4.18	-0.00436	7.68	-0.00445
0.681	-0.00244	4.181	-0.00242	7.681	-0.00247	0.681	-0.00441	4.181	-0.00436	7.681	-0.00445
0.682	-0.00244	4.182	-0.00242	7.682	-0.00247	0.682	-0.00441	4.182	-0.00436	7.682	-0.00445
0.683	-0.00244	4.183	-0.00242	7.683	-0.00247	0.683	-0.00441	4.183	-0.00436	7.683	-0.00445
0.684	-0.00244	4.184	-0.00242	7.684	-0.00247	0.684	-0.00441	4.184	-0.00436	7.684	-0.00445
0.685	-0.00244	4.185	-0.00242	7.685	-0.00247	0.685	-0.00441	4.185	-0.00436	7.685	-0.00445
0.686	-0.00245	4.186	-0.00242	7.686	-0.00248	0.686	-0.00441	4.186	-0.00436	7.686	-0.00445
0.687	-0.00245	4.187	-0.00242	7.687	-0.00248	0.687	-0.00441	4.187	-0.00436	7.687	-0.00445
0.688	-0.00245	4.188	-0.00242	7.688	-0.00248	0.688	-0.00441	4.188	-0.00436	7.688	-0.00445
0.689	-0.00245	4.189	-0.00242	7.689	-0.00248	0.689	-0.00441	4.189	-0.00436	7.689	-0.00445
0.69	-0.00245	4.19	-0.00242	7.69	-0.00248	0.69	-0.00441	4.19	-0.00436	7.69	-0.00445
0.691	-0.00245	4.191	-0.00242	7.691	-0.00248	0.691	-0.00441	4.191	-0.00436	7.691	-0.00445
0.692	-0.00245	4.192	-0.00242	7.692	-0.00247	0.692	-0.00441	4.192	-0.00436	7.692	-0.00445
0.693	-0.00245	4.193	-0.00242	7.693	-0.00247	0.693	-0.00441	4.193	-0.00436	7.693	-0.00445
0.694	-0.00245	4.194	-0.00242	7.694	-0.00247	0.694	-0.00441	4.194	-0.00436	7.694	-0.00445
0.695	-0.00245	4.195	-0.00243	7.695	-0.00247	0.695	-0.00441	4.195	-0.00436	7.695	-0.00445
0.696	-0.00245	4.196	-0.00243	7.696	-0.00247	0.696	-0.00441	4.196	-0.00436	7.696	-0.00445
0.697	-0.00245	4.197	-0.00243	7.697	-0.00247	0.697	-0.00441	4.197	-0.00436	7.697	-0.00445
0.698	-0.00245	4.198	-0.00243	7.698	-0.00248	0.698	-0.00442	4.198	-0.00436	7.698	-0.00445
0.699	-0.00245	4.199	-0.00243	7.699	-0.00248	0.699	-0.00442	4.199	-0.00436	7.699	-0.00445
0.7	-0.00245	4.2	-0.00243	7.7	-0.00247	0.7	-0.00442	4.2	-0.00436	7.7	-0.00445
0.701	-0.00245	4.201	-0.00243	7.701	-0.00248	0.701	-0.00442	4.201	-0.00436	7.701	-0.00445
0.702	-0.00245	4.202	-0.00243	7.702	-0.00248	0.702	-0.00442	4.202	-0.00436	7.702	-0.00445
0.703	-0.00245	4.203	-0.00243	7.703	-0.00248	0.703	-0.00442	4.203	-0.00436	7.703	-0.00445
0.704	-0.00245	4.204	-0.00243	7.704	-0.00248	0.704	-0.00442	4.204	-0.00436	7.704	-0.00445
0.705	-0.00245	4.205	-0.00243	7.705	-0.00248	0.705	-0.00442	4.205	-0.00436	7.705	-0.00445
0.706	-0.00245	4.206	-0.00243	7.706	-0.00248	0.706	-0.00442	4.206	-0.00436	7.706	-0.00445
0.707	-0.00245	4.207	-0.00243	7.707	-0.00248	0.707	-0.00442	4.207	-0.00436	7.707	-0.00445
0.708	-0.00245	4.208	-0.00243	7.708	-0.00248	0.708	-0.00442	4.208	-0.00436	7.708	-0.00445
0.709	-0.00245	4.209	-0.00243	7.709	-0.00248	0.709	-0.00442	4.209	-0.00436	7.709	-0.00445
0.71	-0.00245	4.21	-0.00244	7.71	-0.00248	0.71	-0.00443	4.21	-0.00436	7.71	-0.00445
0.711	-0.00245	4.211	-0.00244	7.711	-0.00248	0.711	-0.00443	4.211	-0.00436	7.711	-0.00445
0.712	-0.00245	4.212	-0.00244	7.712	-0.00248	0.712	-0.00443	4.212	-0.00436	7.712	-0.00445
0.713	-0.00245	4.213	-0.00244	7.713	-0.00248	0.713	-0.00443	4.213	-0.00437	7.713	-0.00445
0.714	-0.00245	4.214	-0.00244	7.714	-0.00248	0.714	-0.00443	4.214	-0.00437	7.714	-0.00445
0.715	-0.00245	4.215	-0.00244	7.715	-0.00248	0.715	-0.00443	4.215	-0.00437	7.715	-0.00445
0.716	-0.00245	4.216	-0.00244	7.716	-0.00247	0.716	-0.00443	4.216	-0.00437	7.716	-0.00445
0.717	-0.00245	4.217	-0.00244	7.717	-0.00247	0.717	-0.00443	4.217	-0.00437	7.717	-0.00445
0.718	-0.00245	4.218	-0.00244	7.718	-0.00247	0.718	-0.00443	4.218	-0.00437	7.718	-0.00445
0.719	-0.00245	4.219	-0.00244	7.719	-0.00247	0.719	-0.00443	4.219	-0.00437	7.719	-0.00445
0.72	-0.00245	4.22	-0.00244	7.72	-0.00247	0.72	-0.00443	4.22	-0.00437	7.72	-0.00445
0.721	-0.00245	4.221	-0.00244	7.721	-0.00247	0.721	-0.00443	4.221	-0.00437	7.721	-0.00445
0.722	-0.00245	4.222	-0.00244	7.722	-0.00248	0.722	-0.00443	4.222	-0.00437	7.722	-0.00445
0.723	-0.00245	4.223	-0.00244	7.723	-0.00248	0.723	-0.00443	4.223	-0.00437	7.723	-0.00445
0.724	-0.00245	4.224	-0.00244	7.724	-0.00248	0.724	-0.00443	4.224	-0.00437	7.724	-0.00445
0.725	-0.00245	4.225	-0.00244	7.725	-0.00248	0.725	-0.00444	4.225	-0.00437	7.725	-0.00445
0.726	-0.00245	4.226	-0.00244	7.726	-0.00248	0.726	-0.00444	4.226	-0.00437	7.726	-0.00445
0.727	-0.00245	4.227	-0.00244	7.727	-0.00248	0.727	-0.00444	4.227	-0.00437	7.727	-0.00445
0.728	-0.00245	4.228	-0.00244	7.728	-0.00248	0.728	-0.00444	4.228	-0.00437	7.728	-0.00445
0.729	-0.00245	4.229	-0.00244	7.729	-0.00248	0.729	-0.00444	4.229	-0.00437	7.729	-0.00445
0.73	-0.00245	4.23	-0.00244	7.73	-0.00248	0.73	-0.00444	4.23	-0.00437	7.73	-0.00445
0.731	-0.00245	4.231	-0.00244	7.731	-0.00248	0.731	-0.00444	4.231	-0.00437	7.731	-0.00445
0.732	-0.00245	4.232	-0.00244	7.732	-0.00248	0.732	-0.00444	4.232	-0.00437	7.732	-0.00445
0.733	-0.00245	4.233	-0.00244	7.733	-0.00248	0.733	-0.00444	4.233	-0.00437	7.733	-0.00445
0.734	-0.00245	4.234	-0.00244	7.734	-0.00248	0.734	-0.00444	4.234	-0.00437	7.734	-0.00445
0.735	-0.00245	4.235	-0.00245	7.735	-0.00248	0.735	-0.00444	4.235	-0.00437	7.735	-0.00445
0.736	-0.00245	4.236	-0.00245	7.736	-0.00248	0.736	-0.00444	4.236	-0.00437	7.736	-0.00445
0.737	-0.00245	4.237	-0.00245	7.737	-0.00248	0.737	-0.00444	4.237	-0.00437	7.737	-0.00445
0.738	-0.00245	4.238	-0.00245	7.738	-0.00248	0.738	-0.00444	4.238	-0.00437	7.738	-0.00445
0.739	-0.00245	4.239	-0.00245	7.739	-0.00248	0.739	-0.00444	4.239	-0.00437	7.739	-0.00445
0.74	-0.00245	4.24	-0.00245	7.74	-0.00248	0.74	-0.00444	4.24	-0.00437	7.74	-0.00445
0.741	-0.00245	4.241	-0.00245	7.741	-0.00248	0.741	-0.00444	4.241	-0.00437	7.741	-0.00445
0.742	-0.00245	4.242	-0.00245	7.742	-0.00248	0.742	-0.00444	4.242	-0.00437	7.742	-0.00445
0.743	-0.00245	4.243	-0.00245	7.743	-0.00248	0.743	-0.00444	4.243	-0.00437	7.743	-0.00445
0.744	-0.00245	4.244	-0.00245	7.744	-0.00249	0.744	-0.00444	4.244	-0.00437	7.744	-0.00445
0.745	-0.00245	4.245	-0.00245	7.745	-0.00249	0.745	-0.00444	4.245	-0.00437	7.745	-0.00445
0.746	-0.00245	4.246	-0.00245	7.746	-0.00249	0.746	-0.00444	4.246	-0.00437	7.746	-0.00446
0.747	-0.00245	4.247	-0.00245	7.747	-0.00249	0.747	-0.00445	4.247	-0.00437	7.747	-0.00446
0.748	-0.00245	4.248	-0.00245	7.748	-0.00249	0.748	-0.00445	4.248	-0.00437	7.748	-0.00446
0.749	-0.00245	4.249	-0.00245	7.749	-0.00249	0.749	-0.00445	4.249	-0.00437	7.749	-0.00446
0.75	-0.00245	4.25	-0.00245	7.75	-0.00249	0.75	-0.00445	4.25	-0.00437	7.75	-0.00446
0.751	-0.00245	4.251	-0.00245	7.751	-0.00249	0.751	-0.00445	4.251	-0.00437	7.751	-0.00446
0.752	-0.00245	4.252	-0.00245	7.752	-0.00249	0.752	-0.00445	4.252	-0.00437	7.752	-0.00446
0.753	-0.00245	4.253	-0.00245	7.753	-0.0025	0.753	-0.00445	4.253	-0.00437	7.753	-0.00446
0.754	-0.00246	4.254	-0.00245	7.754	-0.0025	0.754	-0.00445	4.254	-0.00437	7.754	-0.00446
0.755	-0.00246	4.255	-0.00245	7.755	-0.0025	0.755	-0.00445	4.255	-0.00437	7.755	-0.00446
0.756	-0.00246	4.256	-0.00245	7.756	-0.0025	0.756	-0.00445	4.256	-0.00437	7.756	-0.00446
0.757	-0.00246	4.257	-0.00245	7.757	-0.0025	0.757	-0.00445	4.257	-0.00437	7.757	-0.00446
0.758	-0.00246	4.258	-0.00245	7.758	-0.0025	0.758	-0.00445	4.258	-0.00437	7.758	-0.00446
0.759	-0.00246	4.259	-0.00245	7.759	-0.0025	0.759	-0.00445	4.259	-0.00437	7.759	-0.00446
0.76	-0.00246	4.26	-0.00245	7.76	-0.0025	0.76	-0.00445	4.26	-0.00437	7.76	-0.00446
0.761	-0.00246	4.261	-0.00245	7.761	-0.00251	0.761	-0.00445	4.261	-0.00437	7.761	-0.00446
0.762	-0.00246	4.262	-0.00245	7.762	-0.00251	0.762	-0.00445	4.262	-0.00437	7.762	-0.00446
0.763	-0.00246	4.263	-0.00245	7.763	-0.00251	0.763	-0.00445	4.263	-0.00437	7.763	-0.00446
0.764	-0.00246	4.264	-0.00245	7.764	-0.00251	0.764	-0.00445	4.264	-0.00436	7.764	-0.00446
0.765	-0.00246	4.265	-0.00245	7.765	-0.00251	0.765	-0.00445	4.265	-0.00436	7.765	-0.00446
0.766	-0.00246	4.266	-0.00245	7.766	-0.00251	0.766	-0.00445	4.266	-0.00436	7.766	-0.00446
0.767	-0.00246	4.267	-0.00245	7.767	-0.00251	0.767	-0.00446	4.267	-0.00436	7.767	-0.00446
0.768	-0.00246	4.268	-0.00245	7.768	-0.00251	0.768	-0.00446	4.268	-0.00436	7.768	-0.00446
0.769	-0.00246	4.269	-0.00245	7.769	-0.00251	0.769	-0.00446	4.269	-0.00436	7.769	-0.00446
0.77	-0.00246	4.27	-0.00245	7.77	-0.00251	0.77	-0.00446	4.27	-0.00436	7.77	-0.00446
0.771	-0.00246	4.271	-0.00245	7.771	-0.00252	0.771	-0.00446	4.271	-0.00436	7.771	-0.00445
0.772	-0.00246	4.272	-0.00245	7.772	-0.00252	0.772	-0.00446	4.272	-0.00436	7.772	-0.00445
0.773	-0.00246	4.273	-0.00245	7.773	-0.00252	0.773	-0.00446	4.273	-0.00436	7.773	-0.00445
0.774	-0.00246	4.274	-0.00245	7.774	-0.00252	0.774	-0.00446	4.274	-0.00436	7.774	-0.00445
0.775	-0.00246	4.275	-0.00245	7.775	-0.00252	0.775	-0.00446	4.275	-0.00436	7.775	-0.00445
0.776	-0.00246	4.276	-0.00245	7.776	-0.00252	0.776	-0.00446	4.276	-0.00436	7.776	-0.00445
0.777	-0.00246	4.277	-0.00245	7.777	-0.00252	0.777	-0.00446	4.277	-0.00436	7.777	-0.00445
0.778	-0.00246	4.278	-0.00245	7.778	-0.00252	0.778	-0.00446	4.278	-0.00436	7.778	-0.00445
0.779	-0.00246	4.279	-0.00245	7.779	-0.00252	0.779	-0.00446	4.279	-0.00437	7.779	-0.00445
0.78	-0.00246	4.28	-0.00245	7.78	-0.00252	0.78	-0.00446	4.28	-0.00437	7.78	-0.00445
0.781	-0.00246	4.281	-0.00245	7.781	-0.00252	0.781	-0.00446	4.281	-0.00437	7.781	-0.00445
0.782	-0.00246	4.282	-0.00245	7.782	-0.00252	0.782	-0.00446	4.282	-0.00437	7.782	-0.00445
0.783	-0.00246	4.283	-0.00245	7.783	-0.00252	0.783	-0.00447	4.283	-0.00437	7.783	-0.00445
0.784	-0.00246	4.284	-0.00245	7.784	-0.00252	0.784	-0.00447	4.284	-0.00437	7.784	-0.00445
0.785	-0.00246	4.285	-0.00245	7.785	-0.00252	0.785	-0.00447	4.285	-0.00437	7.785	-0.00444
0.786	-0.00246	4.286	-0.00245	7.786	-0.00252	0.786	-0.00447	4.286	-0.00437	7.786	-0.00444
0.787	-0.00246	4.287	-0.00245	7.787	-0.00253	0.787	-0.00447	4.287	-0.00437	7.787	-0.00444
0.788	-0.00246	4.288	-0.00245	7.788	-0.00253	0.788	-0.00447	4.288	-0.00437	7.788	-0.00444
0.789	-0.00246	4.289	-0.00245	7.789	-0.00253	0.789	-0.00447	4.289	-0.00438	7.789	-0.00444
0.79	-0.00246	4.29	-0.00245	7.79	-0.00253	0.79	-0.00447	4.29	-0.00438	7.79	-0.00444
0.791	-0.00246	4.291	-0.00245	7.791	-0.00253	0.791	-0.00447	4.291	-0.00438	7.791	-0.00444
0.792	-0.00246	4.292	-0.00245	7.792	-0.00253	0.792	-0.00447	4.292	-0.00438	7.792	-0.00444
0.793	-0.00246	4.293	-0.00246	7.793	-0.00253	0.793	-0.00447	4.293	-0.00438	7.793	-0.00444
0.794	-0.00246	4.294	-0.00246	7.794	-0.00253	0.794	-0.00447	4.294	-0.00438	7.794	-0.00444
0.795	-0.00246	4.295	-0.00246	7.795	-0.00253	0.795	-0.00448	4.295	-0.00438	7.795	-0.00444
0.796	-0.00246	4.296	-0.00246	7.796	-0.00253	0.796	-0.00448	4.296	-0.00438	7.796	-0.00444
0.797	-0.00247	4.297	-0.00246	7.797	-0.00253	0.797	-0.00448	4.297	-0.00438	7.797	-0.00444
0.798	-0.00247	4.298	-0.00246	7.798	-0.00253	0.798	-0.00448	4.298	-0.00438	7.798	-0.00444
0.799	-0.00247	4.299	-0.00246	7.799	-0.00253	0.799	-0.00448	4.299	-0.00439	7.799	-0.00444
0.8	-0.00247	4.3	-0.00246	7.8	-0.00253	0.8	-0.00448	4.3	-0.00439	7.8	-0.00444
0.801	-0.00247	4.301	-0.00246	7.801	-0.00253	0.801	-0.00448	4.301	-0.00439	7.801	-0.00444
0.802	-0.00247	4.302	-0.00246	7.802	-0.00253	0.802	-0.00448	4.302	-0.00439	7.802	-0.00444
0.803	-0.00247	4.303	-0.00246	7.803	-0.00253	0.803	-0.00448	4.303	-0.00439	7.803	-0.00444
0.804	-0.00247	4.304	-0.00246	7.804	-0.00253	0.804	-0.00448	4.304	-0.00439	7.804	-0.00444
0.805	-0.00247	4.305	-0.00246	7.805	-0.00253	0.805	-0.00448	4.305	-0.00439	7.805	-0.00444
0.806	-0.00247	4.306	-0.00246	7.806	-0.00253	0.806	-0.00449	4.306	-0.00439	7.806	-0.00444
0.807	-0.00247	4.307	-0.00246	7.807	-0.00253	0.807	-0.00449	4.307	-0.00439	7.807	-0.00444
0.808	-0.00247	4.308	-0.00246	7.808	-0.00253	0.808	-0.00449	4.308	-0.00439	7.808	-0.00444
0.809	-0.00247	4.309	-0.00246	7.809	-0.00253	0.809	-0.00449	4.309	-0.00439	7.809	-0.00444
0.81	-0.00247	4.31	-0.00246	7.81	-0.00253	0.81	-0.00449	4.31	-0.0044	7.81	-0.00444
0.811	-0.00247	4.311	-0.00246	7.811	-0.00253	0.811	-0.00449	4.311	-0.0044	7.811	-0.00444
0.812	-0.00247	4.312	-0.00246	7.812	-0.00253	0.812	-0.00449	4.312	-0.0044	7.812	-0.00445
0.813	-0.00247	4.313	-0.00246	7.813	-0.00253	0.813	-0.00449	4.313	-0.0044	7.813	-0.00445
0.814	-0.00248	4.314	-0.00246	7.814	-0.00253	0.814	-0.00449	4.314	-0.0044	7.814	-0.00445
0.815	-0.00248	4.315	-0.00246	7.815	-0.00254	0.815	-0.00449	4.315	-0.0044	7.815	-0.00445
0.816	-0.00248	4.316	-0.00246	7.816	-0.00254	0.816	-0.00449	4.316	-0.0044	7.816	-0.00445
0.817	-0.00248	4.317	-0.00246	7.817	-0.00254	0.817	-0.00449	4.317	-0.0044	7.817	-0.00445
0.818	-0.00248	4.318	-0.00246	7.818	-0.00254	0.818	-0.00449	4.318	-0.0044	7.818	-0.00445
0.819	-0.00248	4.319	-0.00246	7.819	-0.00254	0.819	-0.0045	4.319	-0.0044	7.819	-0.00445
0.82	-0.00248	4.32	-0.00246	7.82	-0.00254	0.82	-0.0045	4.32	-0.0044	7.82	-0.00445
0.821	-0.00248	4.321	-0.00246	7.821	-0.00254	0.821	-0.0045	4.321	-0.0044	7.821	-0.00445
0.822	-0.00248	4.322	-0.00246	7.822	-0.00254	0.822	-0.0045	4.322	-0.0044	7.822	-0.00445
0.823	-0.00248	4.323	-0.00246	7.823	-0.00254	0.823	-0.0045	4.323	-0.0044	7.823	-0.00445
0.824	-0.00248	4.324	-0.00246	7.824	-0.00254	0.824	-0.0045	4.324	-0.0044	7.824	-0.00446
0.825	-0.00248	4.325	-0.00246	7.825	-0.00254	0.825	-0.0045	4.325	-0.0044	7.825	-0.00446
0.826	-0.00248	4.326	-0.00246	7.826	-0.00254	0.826	-0.0045	4.326	-0.00441	7.826	-0.00446
0.827	-0.00248	4.327	-0.00246	7.827	-0.00254	0.827	-0.0045	4.327	-0.00441	7.827	-0.00446
0.828	-0.00248	4.328	-0.00246	7.828	-0.00254	0.828	-0.0045	4.328	-0.00441	7.828	-0.00446
0.829	-0.00248	4.329	-0.00246	7.829	-0.00254	0.829	-0.0045	4.329	-0.00441	7.829	-0.00446
0.83	-0.00248	4.33	-0.00246	7.83	-0.00254	0.83	-0.0045	4.33	-0.00441	7.83	-0.00446
0.831	-0.00248	4.331	-0.00246	7.831	-0.00254	0.831	-0.0045	4.331	-0.00441	7.831	-0.00446
0.832	-0.00248	4.332	-0.00246	7.832	-0.00254	0.832	-0.0045	4.332	-0.00441	7.832	-0.00446
0.833	-0.00248	4.333	-0.00246	7.833	-0.00254	0.833	-0.0045	4.333	-0.00441	7.833	-0.00446
0.834	-0.00248	4.334	-0.00246	7.834	-0.00254	0.834	-0.0045	4.334	-0.00441	7.834	-0.00446
0.835	-0.00248	4.335	-0.00246	7.835	-0.00254	0.835	-0.0045	4.335	-0.00441	7.835	-0.00446
0.836	-0.00248	4.336	-0.00246	7.836	-0.00254	0.836	-0.0045	4.336	-0.00441	7.836	-0.00446
0.837	-0.00248	4.337	-0.00246	7.837	-0.00254	0.837	-0.0045	4.337	-0.00441	7.837	-0.00446
0.838	-0.00248	4.338	-0.00246	7.838	-0.00254	0.838	-0.0045	4.338	-0.00441	7.838	-0.00446
0.839	-0.00248	4.339	-0.00246	7.839	-0.00254	0.839	-0.0045	4.339	-0.00441	7.839	-0.00446
0.84	-0.00248	4.34	-0.00246	7.84	-0.00254	0.84	-0.0045	4.34	-0.00441	7.84	-0.00446
0.841	-0.00248	4.341	-0.00246	7.841	-0.00254	0.841	-0.0045	4.341	-0.00441	7.841	-0.00446
0.842	-0.00248	4.342	-0.00246	7.842	-0.00254	0.842	-0.0045	4.342	-0.00441	7.842	-0.00446
0.843	-0.00248	4.343	-0.00246	7.843	-0.00254	0.843	-0.0045	4.343	-0.00441	7.843	-0.00446
0.844	-0.00248	4.344	-0.00246	7.844	-0.00254	0.844	-0.0045	4.344	-0.00441	7.844	-0.00446
0.845	-0.00248	4.345	-0.00247	7.845	-0.00254	0.845	-0.0045	4.345	-0.00441	7.845	-0.00446
0.846	-0.00248	4.346	-0.00247	7.846	-0.00254	0.846	-0.0045	4.346	-0.00441	7.846	-0.00446
0.847	-0.00248	4.347	-0.00247	7.847	-0.00254	0.847	-0.0045	4.347	-0.00441	7.847	-0.00446
0.848	-0.00248	4.348	-0.00247	7.848	-0.00254	0.848	-0.0045	4.348	-0.00441	7.848	-0.00446
0.849	-0.00248	4.349	-0.00247	7.849	-0.00254	0.849	-0.0045	4.349	-0.00441	7.849	-0.00446
0.85	-0.00248	4.35	-0.00247	7.85	-0.00254	0.85	-0.0045	4.35	-0.00441	7.85	-0.00446
0.851	-0.00248	4.351	-0.00247	7.851	-0.00254	0.851	-0.0045	4.351	-0.00441	7.851	-0.00446
0.852	-0.00248	4.352	-0.00247	7.852	-0.00254	0.852	-0.0045	4.352	-0.00441	7.852	-0.00446
0.853	-0.00248	4.353	-0.00247	7.853	-0.00254	0.853	-0.0045	4.353	-0.00441	7.853	-0.00446
0.854	-0.00248	4.354	-0.00247	7.854	-0.00254	0.854	-0.0045	4.354	-0.00441	7.854	-0.00446
0.855	-0.00248	4.355	-0.00247	7.855	-0.00254	0.855	-0.0045	4.355	-0.00441	7.855	-0.00446
0.856	-0.00248	4.356	-0.00247	7.856	-0.00254	0.856	-0.0045	4.356	-0.00441	7.856	-0.00446
0.857	-0.00248	4.357	-0.00247	7.857	-0.00254	0.857	-0.0045	4.357	-0.00441	7.857	-0.00446
0.858	-0.00248	4.358	-0.00247	7.858	-0.00254	0.858	-0.0045	4.358	-0.00441	7.858	-0.00446
0.859	-0.00248	4.359	-0.00247	7.859	-0.00254	0.859	-0.0045	4.359	-0.00441	7.859	-0.00446
0.86	-0.00248	4.36	-0.00247	7.86	-0.00254	0.86	-0.0045	4.36	-0.00441	7.86	-0.00446
0.861	-0.00248	4.361	-0.00247	7.861	-0.00254	0.861	-0.00451	4.361	-0.00441	7.861	-0.00446
0.862	-0.00249	4.362	-0.00248	7.862	-0.00254	0.862	-0.00451	4.362	-0.00441	7.862	-0.00446
0.863	-0.00249	4.363	-0.00248	7.863	-0.00254	0.863	-0.00451	4.363	-0.00441	7.863	-0.00446
0.864	-0.00249	4.364	-0.00248	7.864	-0.00254	0.864	-0.00451	4.364	-0.00441	7.864	-0.00446
0.865	-0.00249	4.365	-0.00248	7.865	-0.00254	0.865	-0.00451	4.365	-0.00441	7.865	-0.00446
0.866	-0.00249	4.366	-0.00248	7.866	-0.00254	0.866	-0.00451	4.366	-0.00441	7.866	-0.00446
0.867	-0.00249	4.367	-0.00248	7.867	-0.00254	0.867	-0.00451	4.367	-0.00441	7.867	-0.00446
0.868	-0.00249	4.368	-0.00248	7.868	-0.00254	0.868	-0.00451	4.368	-0.00441	7.868	-0.00446
0.869	-0.00249	4.369	-0.00248	7.869	-0.00254	0.869	-0.00451	4.369	-0.00441	7.869	-0.00446
0.87	-0.00249	4.37	-0.00248	7.87	-0.00254	0.87	-0.00451	4.37	-0.00441	7.87	-0.00446
0.871	-0.00249	4.371	-0.00248	7.871	-0.00254	0.871	-0.00451	4.371	-0.00441	7.871	-0.00446
0.872	-0.00249	4.372	-0.00248	7.872	-0.00254	0.872	-0.00451	4.372	-0.00441	7.872	-0.00446
0.873	-0.00249	4.373	-0.00248	7.873	-0.00254	0.873	-0.00451	4.373	-0.00441	7.873	-0.00447
0.874	-0.00249	4.374	-0.00248	7.874	-0.00254	0.874	-0.00451	4.374	-0.00441	7.874	-0.00447
0.875	-0.0025	4.375	-0.00249	7.875	-0.00254	0.875	-0.00451	4.375	-0.00441	7.875	-0.00447
0.876	-0.0025	4.376	-0.00249	7.876	-0.00254	0.876	-0.00451	4.376	-0.00441	7.876	-0.00447
0.877	-0.0025	4.377	-0.00249	7.877	-0.00254	0.877	-0.00451	4.377	-0.00441	7.877	-0.00447
0.878	-0.0025	4.378	-0.00249	7.878	-0.00254	0.878	-0.00451	4.378	-0.0044	7.878	-0.00447
0.879	-0.0025	4.379	-0.00249	7.879	-0.00254	0.879	-0.00451	4.379	-0.0044	7.879	-0.00447
0.88	-0.0025	4.38	-0.00249	7.88	-0.00254	0.88	-0.00451	4.38	-0.0044	7.88	-0.00447
0.881	-0.0025	4.381	-0.00249	7.881	-0.00254	0.881	-0.00451	4.381	-0.0044	7.881	-0.00447
0.882	-0.0025	4.382	-0.00249	7.882	-0.00254	0.882	-0.00451	4.382	-0.0044	7.882	-0.00447
0.883	-0.0025	4.383	-0.00249	7.883	-0.00254	0.883	-0.00451	4.383	-0.0044	7.883	-0.00447
0.884	-0.0025	4.384	-0.00249	7.884	-0.00254	0.884	-0.00451	4.384	-0.0044	7.884	-0.00447
0.885	-0.0025	4.385	-0.00249	7.885	-0.00255	0.885	-0.00451	4.385	-0.0044	7.885	-0.00447
0.886	-0.0025	4.386	-0.00249	7.886	-0.00254	0.886	-0.00451	4.386	-0.0044	7.886	-0.00447
0.887	-0.0025	4.387	-0.0025	7.887	-0.00255	0.887	-0.00451	4.387	-0.0044	7.887	-0.00447
0.888	-0.0025	4.388	-0.0025	7.888	-0.00255	0.888	-0.00451	4.388	-0.0044	7.888	-0.00447
0.889	-0.0025	4.389	-0.0025	7.889	-0.00255	0.889	-0.00451	4.389	-0.0044	7.889	-0.00447
0.89	-0.0025	4.39	-0.0025	7.89	-0.00255	0.89	-0.00451	4.39	-0.0044	7.89	-0.00447
0.891	-0.0025	4.391	-0.0025	7.891	-0.00255	0.891	-0.00451	4.391	-0.0044	7.891	-0.00447
0.892	-0.0025	4.392	-0.0025	7.892	-0.00254	0.892	-0.00451	4.392	-0.0044	7.892	-0.00447
0.893	-0.0025	4.393	-0.0025	7.893	-0.00254	0.893	-0.00451	4.393	-0.0044	7.893	-0.00447
0.894	-0.0025	4.394	-0.0025	7.894	-0.00254	0.894	-0.00451	4.394	-0.0044	7.894	-0.00447
0.895	-0.0025	4.395	-0.0025	7.895	-0.00254	0.895	-0.00451	4.395	-0.0044	7.895	-0.00447
0.896	-0.0025	4.396	-0.00251	7.896	-0.00254	0.896	-0.00451	4.396	-0.0044	7.896	-0.00447
0.897	-0.0025	4.397	-0.00251	7.897	-0.00254	0.897	-0.00451	4.397	-0.0044	7.897	-0.00447
0.898	-0.0025	4.398	-0.00251	7.898	-0.00254	0.898	-0.00451	4.398	-0.0044	7.898	-0.00446
0.899	-0.0025	4.399	-0.00251	7.899	-0.00254	0.899	-0.00451	4.399	-0.0044	7.899	-0.00446
0.9	-0.0025	4.4	-0.00251	7.9	-0.00254	0.9	-0.00451	4.4	-0.0044	7.9	-0.00446
0.901	-0.0025	4.401	-0.00251	7.901	-0.00254	0.901	-0.00451	4.401	-0.0044	7.901	-0.00446
0.902	-0.0025	4.402	-0.00251	7.902	-0.00254	0.902	-0.00451	4.402	-0.0044	7.902	-0.00446
0.903	-0.0025	4.403	-0.00251	7.903	-0.00254	0.903	-0.00451	4.403	-0.0044	7.903	-0.00446
0.904	-0.0025	4.404	-0.00251	7.904	-0.00254	0.904	-0.00451	4.404	-0.0044	7.904	-0.00446
0.905	-0.0025	4.405	-0.00251	7.905	-0.00254	0.905	-0.00451	4.405	-0.0044	7.905	-0.00445
0.906	-0.0025	4.406	-0.00251	7.906	-0.00254	0.906	-0.00451	4.406	-0.0044	7.906	-0.00445
0.907	-0.0025	4.407	-0.00251	7.907	-0.00254	0.907	-0.00451	4.407	-0.0044	7.907	-0.00445
0.908	-0.0025	4.408	-0.00251	7.908	-0.00254	0.908	-0.00452	4.408	-0.0044	7.908	-0.00445
0.909	-0.0025	4.409	-0.00252	7.909	-0.00254	0.909	-0.00452	4.409	-0.0044	7.909	-0.00445
0.91	-0.0025	4.41	-0.00252	7.91	-0.00254	0.91	-0.00452	4.41	-0.0044	7.91	-0.00445
0.911	-0.0025	4.411	-0.00252	7.911	-0.00254	0.911	-0.00452	4.411	-0.0044	7.911	-0.00445
0.912	-0.0025	4.412	-0.00252	7.912	-0.00254	0.912	-0.00452	4.412	-0.0044	7.912	-0.00444
0.913	-0.0025	4.413	-0.00252	7.913	-0.00254	0.913	-0.00452	4.413	-0.0044	7.913	-0.00444
0.914	-0.0025	4.414	-0.00252	7.914	-0.00254	0.914	-0.00452	4.414	-0.0044	7.914	-0.00444
0.915	-0.0025	4.415	-0.00252	7.915	-0.00254	0.915	-0.00452	4.415	-0.0044	7.915	-0.00444
0.916	-0.0025	4.416	-0.00252	7.916	-0.00254	0.916	-0.00452	4.416	-0.0044	7.916	-0.00444
0.917	-0.0025	4.417	-0.00252	7.917	-0.00254	0.917	-0.00452	4.417	-0.0044	7.917	-0.00443
0.918	-0.0025	4.418	-0.00252	7.918	-0.00254	0.918	-0.00452	4.418	-0.0044	7.918	-0.00443
0.919	-0.0025	4.419	-0.00252	7.919	-0.00254	0.919	-0.00452	4.419	-0.00441	7.919	-0.00443
0.92	-0.0025	4.42	-0.00252	7.92	-0.00254	0.92	-0.00452	4.42	-0.00441	7.92	-0.00443
0.921	-0.0025	4.421	-0.00252	7.921	-0.00254	0.921	-0.00452	4.421	-0.00441	7.921	-0.00443
0.922	-0.0025	4.422	-0.00252	7.922	-0.00254	0.922	-0.00452	4.422	-0.00441	7.922	-0.00442
0.923	-0.0025	4.423	-0.00252	7.923	-0.00254	0.923	-0.00452	4.423	-0.00441	7.923	-0.00442
0.924	-0.0025	4.424	-0.00252	7.924	-0.00254	0.924	-0.00452	4.424	-0.00441	7.924	-0.00442
0.925	-0.0025	4.425	-0.00252	7.925	-0.00254	0.925	-0.00452	4.425	-0.00441	7.925	-0.00442
0.926	-0.0025	4.426	-0.00252	7.926	-0.00254	0.926	-0.00452	4.426	-0.00441	7.926	-0.00442
0.927	-0.0025	4.427	-0.00252	7.927	-0.00254	0.927	-0.00452	4.427	-0.00441	7.927	-0.00442
0.928	-0.0025	4.428	-0.00252	7.928	-0.00254	0.928	-0.00452	4.428	-0.00441	7.928	-0.00442
0.929	-0.0025	4.429	-0.00252	7.929	-0.00254	0.929	-0.00452	4.429	-0.00441	7.929	-0.00441
0.93	-0.0025	4.43	-0.00252	7.93	-0.00254	0.93	-0.00452	4.43	-0.00441	7.93	-0.00441
0.931	-0.00251	4.431	-0.00252	7.931	-0.00254	0.931	-0.00453	4.431	-0.00441	7.931	-0.00441
0.932	-0.00251	4.432	-0.00252	7.932	-0.00253	0.932	-0.00453	4.432	-0.00441	7.932	-0.00441
0.933	-0.00251	4.433	-0.00252	7.933	-0.00253	0.933	-0.00453	4.433	-0.00441	7.933	-0.00441
0.934	-0.00251	4.434	-0.00252	7.934	-0.00253	0.934	-0.00453	4.434	-0.00441	7.934	-0.00441
0.935	-0.00251	4.435	-0.00252	7.935	-0.00253	0.935	-0.00453	4.435	-0.00441	7.935	-0.00441
0.936	-0.00251	4.436	-0.00252	7.936	-0.00253	0.936	-0.00453	4.436	-0.00441	7.936	-0.0044
0.937	-0.00251	4.437	-0.00252	7.937	-0.00253	0.937	-0.00453	4.437	-0.00441	7.937	-0.0044
0.938	-0.00251	4.438	-0.00252	7.938	-0.00253	0.938	-0.00453	4.438	-0.00441	7.938	-0.0044
0.939	-0.00251	4.439	-0.00252	7.939	-0.00253	0.939	-0.00453	4.439	-0.00441	7.939	-0.0044
0.94	-0.00251	4.44	-0.00252	7.94	-0.00253	0.94	-0.00453	4.44	-0.00441	7.94	-0.0044
0.941	-0.00251	4.441	-0.00252	7.941	-0.00253	0.941	-0.00453	4.441	-0.00441	7.941	-0.0044
0.942	-0.00251	4.442	-0.00252	7.942	-0.00252	0.942	-0.00453	4.442	-0.00441	7.942	-0.0044
0.943	-0.00251	4.443	-0.00252	7.943	-0.00252	0.943	-0.00453	4.443	-0.00441	7.943	-0.00439
0.944	-0.00251	4.444	-0.00252	7.944	-0.00252	0.944	-0.00453	4.444	-0.00441	7.944	-0.00439
0.945	-0.00251	4.445	-0.00251	7.945	-0.00252	0.945	-0.00453	4.445	-0.00441	7.945	-0.00439
0.946	-0.00251	4.446	-0.00251	7.946	-0.00252	0.946	-0.00453	4.446	-0.00441	7.946	-0.00439
0.947	-0.00251	4.447	-0.00251	7.947	-0.00251	0.947	-0.00453	4.447	-0.00441	7.947	-0.00439
0.948	-0.00251	4.448	-0.00251	7.948	-0.00251	0.948	-0.00453	4.448	-0.00441	7.948	-0.00438
0.949	-0.00251	4.449	-0.00251	7.949	-0.00251	0.949	-0.00453	4.449	-0.00441	7.949	-0.00438
0.95	-0.00251	4.45	-0.00251	7.95	-0.00251	0.95	-0.00453	4.45	-0.00441	7.95	-0.00438
0.951	-0.00251	4.451	-0.00251	7.951	-0.00251	0.951	-0.00453	4.451	-0.00441	7.951	-0.00438
0.952	-0.00251	4.452	-0.00251	7.952	-0.0025	0.952	-0.00453	4.452	-0.00441	7.952	-0.00438
0.953	-0.00251	4.453	-0.00251	7.953	-0.0025	0.953	-0.00453	4.453	-0.00441	7.953	-0.00437
0.954	-0.00251	4.454	-0.00251	7.954	-0.0025	0.954	-0.00453	4.454	-0.00441	7.954	-0.00437
0.955	-0.00251	4.455	-0.00251	7.955	-0.0025	0.955	-0.00453	4.455	-0.0044	7.955	-0.00437
0.956	-0.00251	4.456	-0.00251	7.956	-0.0025	0.956	-0.00453	4.456	-0.0044	7.956	-0.00436
0.957	-0.00251	4.457	-0.0025	7.957	-0.00249	0.957	-0.00453	4.457	-0.0044	7.957	-0.00436
0.958	-0.00251	4.458	-0.0025	7.958	-0.00249	0.958	-0.00453	4.458	-0.0044	7.958	-0.00436
0.959	-0.00251	4.459	-0.0025	7.959	-0.00249	0.959	-0.00453	4.459	-0.0044	7.959	-0.00436
0.96	-0.00251	4.46	-0.0025	7.96	-0.00248	0.96	-0.00453	4.46	-0.0044	7.96	-0.00435
0.961	-0.00251	4.461	-0.0025	7.961	-0.00248	0.961	-0.00453	4.461	-0.0044	7.961	-0.00435
0.962	-0.00251	4.462	-0.0025	7.962	-0.00248	0.962	-0.00453	4.462	-0.0044	7.962	-0.00435
0.963	-0.0025	4.463	-0.0025	7.963	-0.00248	0.963	-0.00453	4.463	-0.0044	7.963	-0.00434
0.964	-0.0025	4.464	-0.0025	7.964	-0.00247	0.964	-0.00453	4.464	-0.0044	7.964	-0.00434
0.965	-0.0025	4.465	-0.00249	7.965	-0.00247	0.965	-0.00453	4.465	-0.0044	7.965	-0.00434
0.966	-0.0025	4.466	-0.00249	7.966	-0.00247	0.966	-0.00453	4.466	-0.00439	7.966	-0.00433
0.967	-0.0025	4.467	-0.00249	7.967	-0.00246	0.967	-0.00453	4.467	-0.00439	7.967	-0.00433
0.968	-0.0025	4.468	-0.00249	7.968	-0.00246	0.968	-0.00453	4.468	-0.00439	7.968	-0.00433
0.969	-0.0025	4.469	-0.00249	7.969	-0.00246	0.969	-0.00453	4.469	-0.00439	7.969	-0.00432
0.97	-0.0025	4.47	-0.00248	7.97	-0.00246	0.97	-0.00453	4.47	-0.00439	7.97	-0.00432
0.971	-0.0025	4.471	-0.00248	7.971	-0.00245	0.971	-0.00453	4.471	-0.00439	7.971	-0.00432
0.972	-0.0025	4.472	-0.00248	7.972	-0.00245	0.972	-0.00453	4.472	-0.00438	7.972	-0.00431
0.973	-0.0025	4.473	-0.00248	7.973	-0.00245	0.973	-0.00453	4.473	-0.00438	7.973	-0.00431
0.974	-0.00249	4.474	-0.00248	7.974	-0.00244	0.974	-0.00453	4.474	-0.00438	7.974	-0.00431
0.975	-0.00249	4.475	-0.00247	7.975	-0.00244	0.975	-0.00453	4.475	-0.00438	7.975	-0.0043
0.976	-0.00249	4.476	-0.00247	7.976	-0.00244	0.976	-0.00453	4.476	-0.00438	7.976	-0.0043
0.977	-0.00249	4.477	-0.00247	7.977	-0.00243	0.977	-0.00453	4.477	-0.00437	7.977	-0.0043
0.978	-0.00249	4.478	-0.00247	7.978	-0.00243	0.978	-0.00453	4.478	-0.00437	7.978	-0.0043
0.979	-0.00249	4.479	-0.00247	7.979	-0.00243	0.979	-0.00453	4.479	-0.00437	7.979	-0.00429
0.98	-0.00249	4.48	-0.00246	7.98	-0.00242	0.98	-0.00453	4.48	-0.00437	7.98	-0.00429
0.981	-0.00249	4.481	-0.00246	7.981	-0.00242	0.981	-0.00453	4.481	-0.00436	7.981	-0.00429
0.982	-0.00248	4.482	-0.00246	7.982	-0.00242	0.982	-0.00453	4.482	-0.00436	7.982	-0.00428
0.983	-0.00248	4.483	-0.00245	7.983	-0.00241	0.983	-0.00453	4.483	-0.00436	7.983	-0.00428
0.984	-0.00248	4.484	-0.00245	7.984	-0.00241	0.984	-0.00453	4.484	-0.00436	7.984	-0.00428
0.985	-0.00248	4.485	-0.00245	7.985	-0.00241	0.985	-0.00453	4.485	-0.00435	7.985	-0.00427
0.986	-0.00248	4.486	-0.00244	7.986	-0.0024	0.986	-0.00453	4.486	-0.00435	7.986	-0.00427
0.987	-0.00248	4.487	-0.00244	7.987	-0.0024	0.987	-0.00453	4.487	-0.00435	7.987	-0.00427
0.988	-0.00247	4.488	-0.00244	7.988	-0.0024	0.988	-0.00453	4.488	-0.00434	7.988	-0.00426
0.989	-0.00247	4.489	-0.00243	7.989	-0.00239	0.989	-0.00453	4.489	-0.00434	7.989	-0.00426
0.99	-0.00247	4.49	-0.00243	7.99	-0.00239	0.99	-0.00453	4.49	-0.00434	7.99	-0.00426
0.991	-0.00247	4.491	-0.00243	7.991	-0.00239	0.991	-0.00453	4.491	-0.00433	7.991	-0.00425
0.992	-0.00247	4.492	-0.00243	7.992	-0.00238	0.992	-0.00453	4.492	-0.00433	7.992	-0.00425
0.993	-0.00246	4.493	-0.00242	7.993	-0.00238	0.993	-0.00453	4.493	-0.00433	7.993	-0.00425
0.994	-0.00246	4.494	-0.00242	7.994	-0.00237	0.994	-0.00453	4.494	-0.00432	7.994	-0.00424
0.995	-0.00246	4.495	-0.00242	7.995	-0.00237	0.995	-0.00453	4.495	-0.00432	7.995	-0.00424
0.996	-0.00246	4.496	-0.00241	7.996	-0.00237	0.996	-0.00453	4.496	-0.00432	7.996	-0.00424
0.997	-0.00245	4.497	-0.00241	7.997	-0.00236	0.997	-0.00453	4.497	-0.00431	7.997	-0.00423
0.998	-0.00245	4.498	-0.00241	7.998	-0.00236	0.998	-0.00453	4.498	-0.00431	7.998	-0.00423
0.999	-0.00245	4.499	-0.0024	7.999	-0.00235	0.999	-0.00453	4.499	-0.00431	7.999	-0.00423
1	-0.00245	4.5	-0.0024	8	-0.00235	1	-0.00453	4.5	-0.0043	8	-0.00423
1.001	-0.00244	4.501	-0.00239	8.001	-0.00235	1.001	-0.00453	4.501	-0.0043	8.001	-0.00422
1.002	-0.00244	4.502	-0.00239	8.002	-0.00234	1.002	-0.00453	4.502	-0.0043	8.002	-0.00422
1.003	-0.00244	4.503	-0.00238	8.003	-0.00234	1.003	-0.00453	4.503	-0.00429	8.003	-0.00422
1.004	-0.00243	4.504	-0.00238	8.004	-0.00234	1.004	-0.00453	4.504	-0.00429	8.004	-0.00421
1.005	-0.00243	4.505	-0.00238	8.005	-0.00233	1.005	-0.00453	4.505	-0.00429	8.005	-0.00421
1.006	-0.00243	4.506	-0.00237	8.006	-0.00233	1.006	-0.00454	4.506	-0.00428	8.006	-0.00421
1.007	-0.00242	4.507	-0.00237	8.007	-0.00232	1.007	-0.00454	4.507	-0.00428	8.007	-0.00421
1.008	-0.00242	4.508	-0.00237	8.008	-0.00232	1.008	-0.00454	4.508	-0.00428	8.008	-0.0042
1.009	-0.00241	4.509	-0.00236	8.009	-0.00232	1.009	-0.00454	4.509	-0.00427	8.009	-0.0042
1.01	-0.00241	4.51	-0.00236	8.01	-0.00231	1.01	-0.00454	4.51	-0.00427	8.01	-0.0042
1.011	-0.00241	4.511	-0.00236	8.011	-0.00231	1.011	-0.00454	4.511	-0.00427	8.011	-0.00419
1.012	-0.0024	4.512	-0.00235	8.012	-0.00231	1.012	-0.00454	4.512	-0.00426	8.012	-0.00419
1.013	-0.0024	4.513	-0.00235	8.013	-0.0023	1.013	-0.00454	4.513	-0.00426	8.013	-0.00419
1.014	-0.0024	4.514	-0.00234	8.014	-0.0023	1.014	-0.00454	4.514	-0.00426	8.014	-0.00419
1.015	-0.00239	4.515	-0.00234	8.015	-0.0023	1.015	-0.00454	4.515	-0.00425	8.015	-0.00418
1.016	-0.00239	4.516	-0.00234	8.016	-0.00229	1.016	-0.00454	4.516	-0.00425	8.016	-0.00418
1.017	-0.00238	4.517	-0.00233	8.017	-0.00229	1.017	-0.00454	4.517	-0.00425	8.017	-0.00418
1.018	-0.00238	4.518	-0.00233	8.018	-0.00229	1.018	-0.00454	4.518	-0.00425	8.018	-0.00417
1.019	-0.00238	4.519	-0.00232	8.019	-0.00229	1.019	-0.00454	4.519	-0.00424	8.019	-0.00417
1.02	-0.00237	4.52	-0.00232	8.02	-0.00228	1.02	-0.00455	4.52	-0.00424	8.02	-0.00417
1.021	-0.00237	4.521	-0.00231	8.021	-0.00228	1.021	-0.00455	4.521	-0.00424	8.021	-0.00417
1.022	-0.00236	4.522	-0.00231	8.022	-0.00228	1.022	-0.00455	4.522	-0.00424	8.022	-0.00416
1.023	-0.00236	4.523	-0.0023	8.023	-0.00228	1.023	-0.00455	4.523	-0.00423	8.023	-0.00416
1.024	-0.00235	4.524	-0.0023	8.024	-0.00228	1.024	-0.00455	4.524	-0.00423	8.024	-0.00416
1.025	-0.00235	4.525	-0.0023	8.025	-0.00227	1.025	-0.00455	4.525	-0.00423	8.025	-0.00416
1.026	-0.00234	4.526	-0.00229	8.026	-0.00227	1.026	-0.00455	4.526	-0.00423	8.026	-0.00416
1.027	-0.00234	4.527	-0.00229	8.027	-0.00227	1.027	-0.00455	4.527	-0.00422	8.027	-0.00415
1.028	-0.00234	4.528	-0.00228	8.028	-0.00227	1.028	-0.00455	4.528	-0.00422	8.028	-0.00415
1.029	-0.00233	4.529	-0.00228	8.029	-0.00226	1.029	-0.00455	4.529	-0.00422	8.029	-0.00415
1.03	-0.00233	4.53	-0.00228	8.03	-0.00226	1.03	-0.00455	4.53	-0.00422	8.03	-0.00415
1.031	-0.00232	4.531	-0.00227	8.031	-0.00226	1.031	-0.00455	4.531	-0.00421	8.031	-0.00415
1.032	-0.00232	4.532	-0.00227	8.032	-0.00226	1.032	-0.00455	4.532	-0.00421	8.032	-0.00415
1.033	-0.00231	4.533	-0.00226	8.033	-0.00226	1.033	-0.00455	4.533	-0.00421	8.033	-0.00414
1.034	-0.00231	4.534	-0.00226	8.034	-0.00226	1.034	-0.00455	4.534	-0.00421	8.034	-0.00414
1.035	-0.00231	4.535	-0.00225	8.035	-0.00225	1.035	-0.00455	4.535	-0.00421	8.035	-0.00414
1.036	-0.0023	4.536	-0.00225	8.036	-0.00225	1.036	-0.00455	4.536	-0.00421	8.036	-0.00414
1.037	-0.0023	4.537	-0.00225	8.037	-0.00225	1.037	-0.00455	4.537	-0.0042	8.037	-0.00414
1.038	-0.00229	4.538	-0.00224	8.038	-0.00225	1.038	-0.00455	4.538	-0.0042	8.038	-0.00414
1.039	-0.00229	4.539	-0.00224	8.039	-0.00225	1.039	-0.00455	4.539	-0.0042	8.039	-0.00414
1.04	-0.00228	4.54	-0.00224	8.04	-0.00225	1.04	-0.00455	4.54	-0.0042	8.04	-0.00414
1.041	-0.00228	4.541	-0.00223	8.041	-0.00225	1.041	-0.00455	4.541	-0.00419	8.041	-0.00414
1.042	-0.00228	4.542	-0.00223	8.042	-0.00225	1.042	-0.00455	4.542	-0.00419	8.042	-0.00414
1.043	-0.00227	4.543	-0.00223	8.043	-0.00225	1.043	-0.00455	4.543	-0.00419	8.043	-0.00414
1.044	-0.00227	4.544	-0.00222	8.044	-0.00224	1.044	-0.00455	4.544	-0.00419	8.044	-0.00414
1.045	-0.00227	4.545	-0.00222	8.045	-0.00224	1.045	-0.00455	4.545	-0.00419	8.045	-0.00414
1.046	-0.00226	4.546	-0.00222	8.046	-0.00224	1.046	-0.00455	4.546	-0.00418	8.046	-0.00414
1.047	-0.00226	4.547	-0.00222	8.047	-0.00224	1.047	-0.00455	4.547	-0.00418	8.047	-0.00414
1.048	-0.00226	4.548	-0.00221	8.048	-0.00224	1.048	-0.00455	4.548	-0.00418	8.048	-0.00414
1.049	-0.00225	4.549	-0.00221	8.049	-0.00224	1.049	-0.00455	4.549	-0.00418	8.049	-0.00414
1.05	-0.00225	4.55	-0.00221	8.05	-0.00224	1.05	-0.00455	4.55	-0.00418	8.05	-0.00414
1.051	-0.00225	4.551	-0.00221	8.051	-0.00224	1.051	-0.00455	4.551	-0.00417	8.051	-0.00414
1.052	-0.00224	4.552	-0.0022	8.052	-0.00224	1.052	-0.00455	4.552	-0.00417	8.052	-0.00414
1.053	-0.00224	4.553	-0.0022	8.053	-0.00224	1.053	-0.00454	4.553	-0.00417	8.053	-0.00414
1.054	-0.00224	4.554	-0.0022	8.054	-0.00224	1.054	-0.00454	4.554	-0.00417	8.054	-0.00414
1.055	-0.00223	4.555	-0.0022	8.055	-0.00224	1.055	-0.00454	4.555	-0.00417	8.055	-0.00414
1.056	-0.00223	4.556	-0.0022	8.056	-0.00224	1.056	-0.00454	4.556	-0.00416	8.056	-0.00414
1.057	-0.00223	4.557	-0.0022	8.057	-0.00224	1.057	-0.00454	4.557	-0.00416	8.057	-0.00414
1.058	-0.00223	4.558	-0.0022	8.058	-0.00224	1.058	-0.00454	4.558	-0.00416	8.058	-0.00414
1.059	-0.00222	4.559	-0.00219	8.059	-0.00224	1.059	-0.00454	4.559	-0.00416	8.059	-0.00414
1.06	-0.00222	4.56	-0.00219	8.06	-0.00224	1.06	-0.00453	4.56	-0.00416	8.06	-0.00414
1.061	-0.00222	4.561	-0.00219	8.061	-0.00224	1.061	-0.00453	4.561	-0.00415	8.061	-0.00414
1.062	-0.00222	4.562	-0.00219	8.062	-0.00224	1.062	-0.00453	4.562	-0.00415	8.062	-0.00414
1.063	-0.00221	4.563	-0.00219	8.063	-0.00224	1.063	-0.00453	4.563	-0.00415	8.063	-0.00414
1.064	-0.00221	4.564	-0.00219	8.064	-0.00224	1.064	-0.00453	4.564	-0.00415	8.064	-0.00414
1.065	-0.00221	4.565	-0.00219	8.065	-0.00224	1.065	-0.00452	4.565	-0.00415	8.065	-0.00414
1.066	-0.00221	4.566	-0.00219	8.066	-0.00224	1.066	-0.00452	4.566	-0.00414	8.066	-0.00414
1.067	-0.00221	4.567	-0.00218	8.067	-0.00224	1.067	-0.00452	4.567	-0.00414	8.067	-0.00414
1.068	-0.0022	4.568	-0.00218	8.068	-0.00224	1.068	-0.00452	4.568	-0.00414	8.068	-0.00414
1.069	-0.0022	4.569	-0.00218	8.069	-0.00224	1.069	-0.00451	4.569	-0.00414	8.069	-0.00414
1.07	-0.0022	4.57	-0.00218	8.07	-0.00224	1.07	-0.00451	4.57	-0.00414	8.07	-0.00414
1.071	-0.0022	4.571	-0.00218	8.071	-0.00224	1.071	-0.00451	4.571	-0.00414	8.071	-0.00414
1.072	-0.0022	4.572	-0.00218	8.072	-0.00224	1.072	-0.00451	4.572	-0.00413	8.072	-0.00414
1.073	-0.00219	4.573	-0.00218	8.073	-0.00224	1.073	-0.0045	4.573	-0.00413	8.073	-0.00414
1.074	-0.00219	4.574	-0.00218	8.074	-0.00224	1.074	-0.0045	4.574	-0.00413	8.074	-0.00414
1.075	-0.00219	4.575	-0.00218	8.075	-0.00224	1.075	-0.0045	4.575	-0.00413	8.075	-0.00414
1.076	-0.00219	4.576	-0.00218	8.076	-0.00224	1.076	-0.0045	4.576	-0.00413	8.076	-0.00414
1.077	-0.00219	4.577	-0.00218	8.077	-0.00224	1.077	-0.00449	4.577	-0.00413	8.077	-0.00414
1.078	-0.00219	4.578	-0.00218	8.078	-0.00224	1.078	-0.00449	4.578	-0.00413	8.078	-0.00414
1.079	-0.00218	4.579	-0.00218	8.079	-0.00223	1.079	-0.00449	4.579	-0.00412	8.079	-0.00414
1.08	-0.00218	4.58	-0.00218	8.08	-0.00223	1.08	-0.00448	4.58	-0.00412	8.08	-0.00414
1.081	-0.00218	4.581	-0.00218	8.081	-0.00223	1.081	-0.00448	4.581	-0.00412	8.081	-0.00414
1.082	-0.00218	4.582	-0.00218	8.082	-0.00223	1.082	-0.00448	4.582	-0.00412	8.082	-0.00414
1.083	-0.00218	4.583	-0.00218	8.083	-0.00223	1.083	-0.00447	4.583	-0.00412	8.083	-0.00414
1.084	-0.00218	4.584	-0.00218	8.084	-0.00223	1.084	-0.00447	4.584	-0.00412	8.084	-0.00414
1.085	-0.00218	4.585	-0.00218	8.085	-0.00223	1.085	-0.00446	4.585	-0.00412	8.085	-0.00414
1.086	-0.00217	4.586	-0.00218	8.086	-0.00223	1.086	-0.00446	4.586	-0.00412	8.086	-0.00414
1.087	-0.00217	4.587	-0.00218	8.087	-0.00223	1.087	-0.00446	4.587	-0.00411	8.087	-0.00414
1.088	-0.00217	4.588	-0.00217	8.088	-0.00223	1.088	-0.00445	4.588	-0.00411	8.088	-0.00414
1.089	-0.00217	4.589	-0.00217	8.089	-0.00222	1.089	-0.00445	4.589	-0.00411	8.089	-0.00414
1.09	-0.00217	4.59	-0.00217	8.09	-0.00222	1.09	-0.00445	4.59	-0.00411	8.09	-0.00414
1.091	-0.00217	4.591	-0.00217	8.091	-0.00222	1.091	-0.00444	4.591	-0.00411	8.091	-0.00414
1.092	-0.00217	4.592	-0.00217	8.092	-0.00222	1.092	-0.00444	4.592	-0.00411	8.092	-0.00414
1.093	-0.00217	4.593	-0.00217	8.093	-0.00222	1.093	-0.00443	4.593	-0.0041	8.093	-0.00414
1.094	-0.00217	4.594	-0.00217	8.094	-0.00222	1.094	-0.00443	4.594	-0.0041	8.094	-0.00414
1.095	-0.00217	4.595	-0.00217	8.095	-0.00222	1.095	-0.00443	4.595	-0.0041	8.095	-0.00414
1.096	-0.00216	4.596	-0.00217	8.096	-0.00222	1.096	-0.00442	4.596	-0.0041	8.096	-0.00414
1.097	-0.00216	4.597	-0.00217	8.097	-0.00222	1.097	-0.00442	4.597	-0.0041	8.097	-0.00414
1.098	-0.00216	4.598	-0.00217	8.098	-0.00222	1.098	-0.00441	4.598	-0.0041	8.098	-0.00414
1.099	-0.00216	4.599	-0.00217	8.099	-0.00222	1.099	-0.00441	4.599	-0.0041	8.099	-0.00414
1.1	-0.00216	4.6	-0.00217	8.1	-0.00221	1.1	-0.00441	4.6	-0.0041	8.1	-0.00414
1.101	-0.00216	4.601	-0.00217	8.101	-0.00221	1.101	-0.0044	4.601	-0.00409	8.101	-0.00414
1.102	-0.00216	4.602	-0.00217	8.102	-0.00221	1.102	-0.0044	4.602	-0.00409	8.102	-0.00414
1.103	-0.00216	4.603	-0.00217	8.103	-0.00221	1.103	-0.00439	4.603	-0.00409	8.103	-0.00414
1.104	-0.00216	4.604	-0.00217	8.104	-0.00221	1.104	-0.00439	4.604	-0.00409	8.104	-0.00414
1.105	-0.00216	4.605	-0.00216	8.105	-0.00221	1.105	-0.00439	4.605	-0.00409	8.105	-0.00414
1.106	-0.00216	4.606	-0.00216	8.106	-0.00221	1.106	-0.00438	4.606	-0.00409	8.106	-0.00413
1.107	-0.00216	4.607	-0.00216	8.107	-0.00221	1.107	-0.00438	4.607	-0.00408	8.107	-0.00413
1.108	-0.00216	4.608	-0.00216	8.108	-0.00221	1.108	-0.00437	4.608	-0.00408	8.108	-0.00414
1.109	-0.00216	4.609	-0.00216	8.109	-0.00221	1.109	-0.00437	4.609	-0.00408	8.109	-0.00414
1.11	-0.00215	4.61	-0.00216	8.11	-0.00221	1.11	-0.00436	4.61	-0.00408	8.11	-0.00414
1.111	-0.00215	4.611	-0.00216	8.111	-0.00221	1.111	-0.00436	4.611	-0.00408	8.111	-0.00414
1.112	-0.00215	4.612	-0.00216	8.112	-0.00221	1.112	-0.00436	4.612	-0.00408	8.112	-0.00414
1.113	-0.00215	4.613	-0.00216	8.113	-0.00221	1.113	-0.00435	4.613	-0.00408	8.113	-0.00414
1.114	-0.00215	4.614	-0.00216	8.114	-0.00221	1.114	-0.00435	4.614	-0.00408	8.114	-0.00414
1.115	-0.00215	4.615	-0.00216	8.115	-0.00221	1.115	-0.00434	4.615	-0.00407	8.115	-0.00414
1.116	-0.00215	4.616	-0.00215	8.116	-0.00221	1.116	-0.00434	4.616	-0.00407	8.116	-0.00414
1.117	-0.00215	4.617	-0.00215	8.117	-0.00222	1.117	-0.00433	4.617	-0.00407	8.117	-0.00414
1.118	-0.00215	4.618	-0.00215	8.118	-0.00222	1.118	-0.00433	4.618	-0.00407	8.118	-0.00414
1.119	-0.00215	4.619	-0.00215	8.119	-0.00222	1.119	-0.00432	4.619	-0.00407	8.119	-0.00414
1.12	-0.00215	4.62	-0.00215	8.12	-0.00222	1.12	-0.00432	4.62	-0.00407	8.12	-0.00414
1.121	-0.00215	4.621	-0.00215	8.121	-0.00222	1.121	-0.00431	4.621	-0.00407	8.121	-0.00414
1.122	-0.00215	4.622	-0.00215	8.122	-0.00222	1.122	-0.00431	4.622	-0.00407	8.122	-0.00414
1.123	-0.00215	4.623	-0.00215	8.123	-0.00222	1.123	-0.0043	4.623	-0.00407	8.123	-0.00414
1.124	-0.00214	4.624	-0.00215	8.124	-0.00222	1.124	-0.0043	4.624	-0.00407	8.124	-0.00414
1.125	-0.00214	4.625	-0.00215	8.125	-0.00222	1.125	-0.00429	4.625	-0.00407	8.125	-0.00414
1.126	-0.00214	4.626	-0.00215	8.126	-0.00222	1.126	-0.00429	4.626	-0.00407	8.126	-0.00414
1.127	-0.00214	4.627	-0.00214	8.127	-0.00222	1.127	-0.00428	4.627	-0.00407	8.127	-0.00414
1.128	-0.00214	4.628	-0.00214	8.128	-0.00222	1.128	-0.00428	4.628	-0.00407	8.128	-0.00414
1.129	-0.00214	4.629	-0.00214	8.129	-0.00222	1.129	-0.00427	4.629	-0.00407	8.129	-0.00414
1.13	-0.00214	4.63	-0.00214	8.13	-0.00222	1.13	-0.00427	4.63	-0.00408	8.13	-0.00414
1.131	-0.00214	4.631	-0.00214	8.131	-0.00222	1.131	-0.00427	4.631	-0.00408	8.131	-0.00414
1.132	-0.00214	4.632	-0.00214	8.132	-0.00222	1.132	-0.00426	4.632	-0.00408	8.132	-0.00414
1.133	-0.00214	4.633	-0.00214	8.133	-0.00222	1.133	-0.00426	4.633	-0.00408	8.133	-0.00415
1.134	-0.00214	4.634	-0.00214	8.134	-0.00222	1.134	-0.00425	4.634	-0.00408	8.134	-0.00415
1.135	-0.00214	4.635	-0.00214	8.135	-0.00222	1.135	-0.00425	4.635	-0.00408	8.135	-0.00415
1.136	-0.00213	4.636	-0.00214	8.136	-0.00222	1.136	-0.00424	4.636	-0.00408	8.136	-0.00415
1.137	-0.00213	4.637	-0.00214	8.137	-0.00222	1.137	-0.00424	4.637	-0.00408	8.137	-0.00415
1.138	-0.00213	4.638	-0.00214	8.138	-0.00222	1.138	-0.00423	4.638	-0.00409	8.138	-0.00415
1.139	-0.00213	4.639	-0.00214	8.139	-0.00222	1.139	-0.00423	4.639	-0.00409	8.139	-0.00415
1.14	-0.00213	4.64	-0.00214	8.14	-0.00222	1.14	-0.00423	4.64	-0.00409	8.14	-0.00416
1.141	-0.00213	4.641	-0.00214	8.141	-0.00222	1.141	-0.00422	4.641	-0.00409	8.141	-0.00416
1.142	-0.00213	4.642	-0.00214	8.142	-0.00222	1.142	-0.00422	4.642	-0.00409	8.142	-0.00416
1.143	-0.00213	4.643	-0.00214	8.143	-0.00222	1.143	-0.00421	4.643	-0.00409	8.143	-0.00416
1.144	-0.00213	4.644	-0.00214	8.144	-0.00222	1.144	-0.00421	4.644	-0.00409	8.144	-0.00416
1.145	-0.00213	4.645	-0.00214	8.145	-0.00222	1.145	-0.00421	4.645	-0.00409	8.145	-0.00417
1.146	-0.00213	4.646	-0.00214	8.146	-0.00222	1.146	-0.00421	4.646	-0.0041	8.146	-0.00417
1.147	-0.00213	4.647	-0.00214	8.147	-0.00222	1.147	-0.0042	4.647	-0.0041	8.147	-0.00417
1.148	-0.00213	4.648	-0.00214	8.148	-0.00222	1.148	-0.0042	4.648	-0.0041	8.148	-0.00417
1.149	-0.00213	4.649	-0.00214	8.149	-0.00222	1.149	-0.0042	4.649	-0.0041	8.149	-0.00417
1.15	-0.00213	4.65	-0.00214	8.15	-0.00222	1.15	-0.00419	4.65	-0.0041	8.15	-0.00417
1.151	-0.00213	4.651	-0.00214	8.151	-0.00222	1.151	-0.00419	4.651	-0.0041	8.151	-0.00418
1.152	-0.00213	4.652	-0.00214	8.152	-0.00222	1.152	-0.00419	4.652	-0.0041	8.152	-0.00418
1.153	-0.00213	4.653	-0.00214	8.153	-0.00222	1.153	-0.00419	4.653	-0.00411	8.153	-0.00418
1.154	-0.00213	4.654	-0.00214	8.154	-0.00222	1.154	-0.00418	4.654	-0.00411	8.154	-0.00418
1.155	-0.00213	4.655	-0.00214	8.155	-0.00222	1.155	-0.00418	4.655	-0.00411	8.155	-0.00418
1.156	-0.00213	4.656	-0.00214	8.156	-0.00222	1.156	-0.00418	4.656	-0.00411	8.156	-0.00418
1.157	-0.00213	4.657	-0.00214	8.157	-0.00222	1.157	-0.00418	4.657	-0.00411	8.157	-0.00419
1.158	-0.00213	4.658	-0.00214	8.158	-0.00223	1.158	-0.00418	4.658	-0.00411	8.158	-0.00419
1.159	-0.00213	4.659	-0.00214	8.159	-0.00223	1.159	-0.00417	4.659	-0.00411	8.159	-0.00419
1.16	-0.00213	4.66	-0.00214	8.16	-0.00223	1.16	-0.00417	4.66	-0.00411	8.16	-0.00419
1.161	-0.00213	4.661	-0.00214	8.161	-0.00223	1.161	-0.00417	4.661	-0.00411	8.161	-0.00419
1.162	-0.00213	4.662	-0.00214	8.162	-0.00223	1.162	-0.00417	4.662	-0.00411	8.162	-0.00419
1.163	-0.00213	4.663	-0.00214	8.163	-0.00223	1.163	-0.00417	4.663	-0.00412	8.163	-0.00419
1.164	-0.00213	4.664	-0.00214	8.164	-0.00223	1.164	-0.00417	4.664	-0.00412	8.164	-0.00419
1.165	-0.00213	4.665	-0.00214	8.165	-0.00223	1.165	-0.00417	4.665	-0.00412	8.165	-0.00419
1.166	-0.00213	4.666	-0.00214	8.166	-0.00223	1.166	-0.00416	4.666	-0.00412	8.166	-0.0042
1.167	-0.00213	4.667	-0.00214	8.167	-0.00223	1.167	-0.00416	4.667	-0.00412	8.167	-0.0042
1.168	-0.00213	4.668	-0.00214	8.168	-0.00223	1.168	-0.00416	4.668	-0.00412	8.168	-0.0042
1.169	-0.00213	4.669	-0.00214	8.169	-0.00223	1.169	-0.00416	4.669	-0.00412	8.169	-0.0042
1.17	-0.00213	4.67	-0.00214	8.17	-0.00224	1.17	-0.00416	4.67	-0.00412	8.17	-0.0042
1.171	-0.00213	4.671	-0.00214	8.171	-0.00224	1.171	-0.00416	4.671	-0.00412	8.171	-0.0042
1.172	-0.00213	4.672	-0.00214	8.172	-0.00224	1.172	-0.00416	4.672	-0.00412	8.172	-0.0042
1.173	-0.00213	4.673	-0.00214	8.173	-0.00224	1.173	-0.00416	4.673	-0.00412	8.173	-0.0042
1.174	-0.00213	4.674	-0.00214	8.174	-0.00224	1.174	-0.00416	4.674	-0.00412	8.174	-0.0042
1.175	-0.00213	4.675	-0.00214	8.175	-0.00224	1.175	-0.00416	4.675	-0.00412	8.175	-0.0042
1.176	-0.00212	4.676	-0.00214	8.176	-0.00224	1.176	-0.00416	4.676	-0.00413	8.176	-0.0042
1.177	-0.00212	4.677	-0.00214	8.177	-0.00224	1.177	-0.00415	4.677	-0.00413	8.177	-0.0042
1.178	-0.00212	4.678	-0.00214	8.178	-0.00225	1.178	-0.00415	4.678	-0.00413	8.178	-0.0042
1.179	-0.00213	4.679	-0.00214	8.179	-0.00225	1.179	-0.00415	4.679	-0.00413	8.179	-0.0042
1.18	-0.00213	4.68	-0.00214	8.18	-0.00225	1.18	-0.00415	4.68	-0.00413	8.18	-0.0042
1.181	-0.00213	4.681	-0.00214	8.181	-0.00225	1.181	-0.00415	4.681	-0.00413	8.181	-0.0042
1.182	-0.00213	4.682	-0.00215	8.182	-0.00225	1.182	-0.00415	4.682	-0.00413	8.182	-0.0042
1.183	-0.00213	4.683	-0.00215	8.183	-0.00225	1.183	-0.00415	4.683	-0.00413	8.183	-0.0042
1.184	-0.00213	4.684	-0.00215	8.184	-0.00225	1.184	-0.00415	4.684	-0.00413	8.184	-0.0042
1.185	-0.00213	4.685	-0.00215	8.185	-0.00225	1.185	-0.00415	4.685	-0.00413	8.185	-0.0042
1.186	-0.00213	4.686	-0.00215	8.186	-0.00226	1.186	-0.00415	4.686	-0.00413	8.186	-0.0042
1.187	-0.00213	4.687	-0.00215	8.187	-0.00226	1.187	-0.00415	4.687	-0.00414	8.187	-0.00421
1.188	-0.00213	4.688	-0.00215	8.188	-0.00226	1.188	-0.00415	4.688	-0.00414	8.188	-0.00421
1.189	-0.00213	4.689	-0.00215	8.189	-0.00226	1.189	-0.00415	4.689	-0.00414	8.189	-0.00421
1.19	-0.00213	4.69	-0.00215	8.19	-0.00226	1.19	-0.00415	4.69	-0.00414	8.19	-0.00421
1.191	-0.00213	4.691	-0.00215	8.191	-0.00226	1.191	-0.00415	4.691	-0.00414	8.191	-0.00421
1.192	-0.00213	4.692	-0.00216	8.192	-0.00226	1.192	-0.00415	4.692	-0.00414	8.192	-0.00421
1.193	-0.00213	4.693	-0.00216	8.193	-0.00226	1.193	-0.00415	4.693	-0.00414	8.193	-0.00421
1.194	-0.00213	4.694	-0.00216	8.194	-0.00226	1.194	-0.00415	4.694	-0.00414	8.194	-0.00421
1.195	-0.00213	4.695	-0.00216	8.195	-0.00226	1.195	-0.00415	4.695	-0.00414	8.195	-0.00421
1.196	-0.00213	4.696	-0.00216	8.196	-0.00227	1.196	-0.00415	4.696	-0.00414	8.196	-0.00421
1.197	-0.00213	4.697	-0.00216	8.197	-0.00227	1.197	-0.00415	4.697	-0.00414	8.197	-0.00422
1.198	-0.00213	4.698	-0.00216	8.198	-0.00227	1.198	-0.00415	4.698	-0.00415	8.198	-0.00422
1.199	-0.00213	4.699	-0.00217	8.199	-0.00227	1.199	-0.00415	4.699	-0.00415	8.199	-0.00422
1.2	-0.00214	4.7	-0.00217	8.2	-0.00227	1.2	-0.00415	4.7	-0.00415	8.2	-0.00422
1.201	-0.00214	4.701	-0.00217	8.201	-0.00227	1.201	-0.00415	4.701	-0.00415	8.201	-0.00422
1.202	-0.00214	4.702	-0.00217	8.202	-0.00227	1.202	-0.00415	4.702	-0.00415	8.202	-0.00422
1.203	-0.00214	4.703	-0.00217	8.203	-0.00227	1.203	-0.00415	4.703	-0.00415	8.203	-0.00422
1.204	-0.00214	4.704	-0.00217	8.204	-0.00227	1.204	-0.00415	4.704	-0.00415	8.204	-0.00422
1.205	-0.00214	4.705	-0.00217	8.205	-0.00227	1.205	-0.00415	4.705	-0.00415	8.205	-0.00422
1.206	-0.00214	4.706	-0.00217	8.206	-0.00228	1.206	-0.00415	4.706	-0.00415	8.206	-0.00422
1.207	-0.00214	4.707	-0.00218	8.207	-0.00228	1.207	-0.00415	4.707	-0.00415	8.207	-0.00423
1.208	-0.00215	4.708	-0.00218	8.208	-0.00228	1.208	-0.00415	4.708	-0.00415	8.208	-0.00423
1.209	-0.00215	4.709	-0.00218	8.209	-0.00228	1.209	-0.00415	4.709	-0.00415	8.209	-0.00423
1.21	-0.00215	4.71	-0.00218	8.21	-0.00228	1.21	-0.00415	4.71	-0.00415	8.21	-0.00423
1.211	-0.00215	4.711	-0.00218	8.211	-0.00228	1.211	-0.00415	4.711	-0.00415	8.211	-0.00423
1.212	-0.00215	4.712	-0.00218	8.212	-0.00228	1.212	-0.00415	4.712	-0.00415	8.212	-0.00423
1.213	-0.00215	4.713	-0.00218	8.213	-0.00228	1.213	-0.00415	4.713	-0.00415	8.213	-0.00423
1.214	-0.00215	4.714	-0.00218	8.214	-0.00228	1.214	-0.00415	4.714	-0.00415	8.214	-0.00423
1.215	-0.00216	4.715	-0.00219	8.215	-0.00228	1.215	-0.00415	4.715	-0.00415	8.215	-0.00423
1.216	-0.00216	4.716	-0.00219	8.216	-0.00228	1.216	-0.00415	4.716	-0.00415	8.216	-0.00423
1.217	-0.00216	4.717	-0.00219	8.217	-0.00228	1.217	-0.00415	4.717	-0.00415	8.217	-0.00423
1.218	-0.00216	4.718	-0.00219	8.218	-0.00229	1.218	-0.00415	4.718	-0.00416	8.218	-0.00423
1.219	-0.00216	4.719	-0.00219	8.219	-0.00229	1.219	-0.00415	4.719	-0.00416	8.219	-0.00423
1.22	-0.00216	4.72	-0.00219	8.22	-0.00229	1.22	-0.00414	4.72	-0.00416	8.22	-0.00423
1.221	-0.00216	4.721	-0.00219	8.221	-0.00229	1.221	-0.00414	4.721	-0.00416	8.221	-0.00423
1.222	-0.00216	4.722	-0.00219	8.222	-0.00229	1.222	-0.00414	4.722	-0.00416	8.222	-0.00423
1.223	-0.00217	4.723	-0.00219	8.223	-0.00229	1.223	-0.00414	4.723	-0.00416	8.223	-0.00424
1.224	-0.00217	4.724	-0.0022	8.224	-0.00229	1.224	-0.00414	4.724	-0.00416	8.224	-0.00424
1.225	-0.00217	4.725	-0.0022	8.225	-0.00229	1.225	-0.00414	4.725	-0.00416	8.225	-0.00424
1.226	-0.00217	4.726	-0.0022	8.226	-0.00229	1.226	-0.00414	4.726	-0.00416	8.226	-0.00424
1.227	-0.00217	4.727	-0.0022	8.227	-0.0023	1.227	-0.00414	4.727	-0.00416	8.227	-0.00424
1.228	-0.00217	4.728	-0.0022	8.228	-0.0023	1.228	-0.00414	4.728	-0.00416	8.228	-0.00424
1.229	-0.00217	4.729	-0.0022	8.229	-0.0023	1.229	-0.00414	4.729	-0.00416	8.229	-0.00424
1.23	-0.00217	4.73	-0.0022	8.23	-0.0023	1.23	-0.00414	4.73	-0.00416	8.23	-0.00424
1.231	-0.00217	4.731	-0.0022	8.231	-0.0023	1.231	-0.00414	4.731	-0.00417	8.231	-0.00424
1.232	-0.00217	4.732	-0.0022	8.232	-0.0023	1.232	-0.00414	4.732	-0.00417	8.232	-0.00424
1.233	-0.00217	4.733	-0.0022	8.233	-0.0023	1.233	-0.00413	4.733	-0.00417	8.233	-0.00424
1.234	-0.00218	4.734	-0.0022	8.234	-0.0023	1.234	-0.00413	4.734	-0.00417	8.234	-0.00424
1.235	-0.00218	4.735	-0.00221	8.235	-0.0023	1.235	-0.00413	4.735	-0.00417	8.235	-0.00424
1.236	-0.00218	4.736	-0.00221	8.236	-0.0023	1.236	-0.00413	4.736	-0.00418	8.236	-0.00424
1.237	-0.00218	4.737	-0.00221	8.237	-0.0023	1.237	-0.00413	4.737	-0.00418	8.237	-0.00424
1.238	-0.00218	4.738	-0.00221	8.238	-0.0023	1.238	-0.00413	4.738	-0.00418	8.238	-0.00424
1.239	-0.00218	4.739	-0.00221	8.239	-0.0023	1.239	-0.00413	4.739	-0.00418	8.239	-0.00424
1.24	-0.00218	4.74	-0.00221	8.24	-0.0023	1.24	-0.00413	4.74	-0.00418	8.24	-0.00424
1.241	-0.00218	4.741	-0.00221	8.241	-0.0023	1.241	-0.00413	4.741	-0.00418	8.241	-0.00424
1.242	-0.00218	4.742	-0.00221	8.242	-0.0023	1.242	-0.00412	4.742	-0.00418	8.242	-0.00424
1.243	-0.00218	4.743	-0.00221	8.243	-0.0023	1.243	-0.00412	4.743	-0.00419	8.243	-0.00424
1.244	-0.00218	4.744	-0.00221	8.244	-0.0023	1.244	-0.00412	4.744	-0.00419	8.244	-0.00424
1.245	-0.00218	4.745	-0.00221	8.245	-0.0023	1.245	-0.00412	4.745	-0.00419	8.245	-0.00424
1.246	-0.00219	4.746	-0.00221	8.246	-0.0023	1.246	-0.00412	4.746	-0.00419	8.246	-0.00424
1.247	-0.00219	4.747	-0.00221	8.247	-0.0023	1.247	-0.00412	4.747	-0.0042	8.247	-0.00424
1.248	-0.00219	4.748	-0.00221	8.248	-0.0023	1.248	-0.00412	4.748	-0.0042	8.248	-0.00424
1.249	-0.00219	4.749	-0.00221	8.249	-0.0023	1.249	-0.00412	4.749	-0.0042	8.249	-0.00424
1.25	-0.00219	4.75	-0.00221	8.25	-0.0023	1.25	-0.00412	4.75	-0.0042	8.25	-0.00424
1.251	-0.00219	4.751	-0.00221	8.251	-0.0023	1.251	-0.00412	4.751	-0.0042	8.251	-0.00424
1.252	-0.00219	4.752	-0.00221	8.252	-0.0023	1.252	-0.00412	4.752	-0.00421	8.252	-0.00424
1.253	-0.0022	4.753	-0.00221	8.253	-0.0023	1.253	-0.00412	4.753	-0.00421	8.253	-0.00424
1.254	-0.0022	4.754	-0.00221	8.254	-0.0023	1.254	-0.00412	4.754	-0.00421	8.254	-0.00424
1.255	-0.0022	4.755	-0.00221	8.255	-0.0023	1.255	-0.00412	4.755	-0.00421	8.255	-0.00424
1.256	-0.0022	4.756	-0.00221	8.256	-0.0023	1.256	-0.00412	4.756	-0.00421	8.256	-0.00424
1.257	-0.0022	4.757	-0.00221	8.257	-0.0023	1.257	-0.00412	4.757	-0.00422	8.257	-0.00424
1.258	-0.0022	4.758	-0.00221	8.258	-0.0023	1.258	-0.00412	4.758	-0.00422	8.258	-0.00424
1.259	-0.0022	4.759	-0.00221	8.259	-0.0023	1.259	-0.00412	4.759	-0.00422	8.259	-0.00424
1.26	-0.0022	4.76	-0.00221	8.26	-0.0023	1.26	-0.00412	4.76	-0.00422	8.26	-0.00424
1.261	-0.00221	4.761	-0.00221	8.261	-0.0023	1.261	-0.00412	4.761	-0.00422	8.261	-0.00424
1.262	-0.00221	4.762	-0.00221	8.262	-0.0023	1.262	-0.00413	4.762	-0.00422	8.262	-0.00424
1.263	-0.00221	4.763	-0.00221	8.263	-0.0023	1.263	-0.00413	4.763	-0.00422	8.263	-0.00425
1.264	-0.00221	4.764	-0.00221	8.264	-0.0023	1.264	-0.00413	4.764	-0.00423	8.264	-0.00425
1.265	-0.00221	4.765	-0.00221	8.265	-0.00231	1.265	-0.00413	4.765	-0.00423	8.265	-0.00425
1.266	-0.00221	4.766	-0.00221	8.266	-0.00231	1.266	-0.00413	4.766	-0.00423	8.266	-0.00425
1.267	-0.00221	4.767	-0.00221	8.267	-0.00231	1.267	-0.00413	4.767	-0.00423	8.267	-0.00425
1.268	-0.00221	4.768	-0.00221	8.268	-0.00231	1.268	-0.00413	4.768	-0.00423	8.268	-0.00425
1.269	-0.00221	4.769	-0.00221	8.269	-0.00231	1.269	-0.00414	4.769	-0.00423	8.269	-0.00425
1.27	-0.00221	4.77	-0.00221	8.27	-0.00231	1.27	-0.00414	4.77	-0.00423	8.27	-0.00425
1.271	-0.00221	4.771	-0.00221	8.271	-0.00231	1.271	-0.00414	4.771	-0.00423	8.271	-0.00425
1.272	-0.00221	4.772	-0.00221	8.272	-0.00231	1.272	-0.00414	4.772	-0.00424	8.272	-0.00425
1.273	-0.00221	4.773	-0.00221	8.273	-0.00231	1.273	-0.00414	4.773	-0.00424	8.273	-0.00425
1.274	-0.00222	4.774	-0.00221	8.274	-0.00231	1.274	-0.00415	4.774	-0.00424	8.274	-0.00425
1.275	-0.00222	4.775	-0.00221	8.275	-0.00231	1.275	-0.00415	4.775	-0.00424	8.275	-0.00425
1.276	-0.00222	4.776	-0.00221	8.276	-0.00231	1.276	-0.00415	4.776	-0.00424	8.276	-0.00425
1.277	-0.00222	4.777	-0.00221	8.277	-0.00231	1.277	-0.00415	4.777	-0.00424	8.277	-0.00425
1.278	-0.00222	4.778	-0.00221	8.278	-0.00231	1.278	-0.00415	4.778	-0.00424	8.278	-0.00425
1.279	-0.00222	4.779	-0.00221	8.279	-0.00231	1.279	-0.00416	4.779	-0.00424	8.279	-0.00425
1.28	-0.00222	4.78	-0.00221	8.28	-0.00231	1.28	-0.00416	4.78	-0.00424	8.28	-0.00425
1.281	-0.00222	4.781	-0.00221	8.281	-0.00231	1.281	-0.00416	4.781	-0.00424	8.281	-0.00425
1.282	-0.00222	4.782	-0.00221	8.282	-0.00231	1.282	-0.00416	4.782	-0.00424	8.282	-0.00425
1.283	-0.00222	4.783	-0.00221	8.283	-0.00231	1.283	-0.00417	4.783	-0.00424	8.283	-0.00426
1.284	-0.00222	4.784	-0.00221	8.284	-0.00231	1.284	-0.00417	4.784	-0.00424	8.284	-0.00426
1.285	-0.00222	4.785	-0.00221	8.285	-0.00231	1.285	-0.00417	4.785	-0.00424	8.285	-0.00426
1.286	-0.00222	4.786	-0.00221	8.286	-0.00231	1.286	-0.00417	4.786	-0.00424	8.286	-0.00426
1.287	-0.00222	4.787	-0.00221	8.287	-0.00231	1.287	-0.00417	4.787	-0.00424	8.287	-0.00426
1.288	-0.00222	4.788	-0.00221	8.288	-0.00231	1.288	-0.00418	4.788	-0.00424	8.288	-0.00426
1.289	-0.00222	4.789	-0.00221	8.289	-0.00231	1.289	-0.00418	4.789	-0.00424	8.289	-0.00426
1.29	-0.00222	4.79	-0.00221	8.29	-0.00231	1.29	-0.00418	4.79	-0.00424	8.29	-0.00426
1.291	-0.00222	4.791	-0.00221	8.291	-0.00231	1.291	-0.00418	4.791	-0.00424	8.291	-0.00426
1.292	-0.00222	4.792	-0.00221	8.292	-0.00231	1.292	-0.00418	4.792	-0.00424	8.292	-0.00426
1.293	-0.00222	4.793	-0.00221	8.293	-0.00231	1.293	-0.00419	4.793	-0.00424	8.293	-0.00426
1.294	-0.00222	4.794	-0.00221	8.294	-0.00231	1.294	-0.00419	4.794	-0.00424	8.294	-0.00427
1.295	-0.00222	4.795	-0.00221	8.295	-0.00231	1.295	-0.00419	4.795	-0.00424	8.295	-0.00427
1.296	-0.00222	4.796	-0.00221	8.296	-0.00231	1.296	-0.00419	4.796	-0.00424	8.296	-0.00427
1.297	-0.00222	4.797	-0.00221	8.297	-0.00231	1.297	-0.00419	4.797	-0.00424	8.297	-0.00427
1.298	-0.00222	4.798	-0.00221	8.298	-0.00231	1.298	-0.00419	4.798	-0.00424	8.298	-0.00427
1.299	-0.00222	4.799	-0.00221	8.299	-0.00231	1.299	-0.00419	4.799	-0.00424	8.299	-0.00427
1.3	-0.00222	4.8	-0.00221	8.3	-0.00231	1.3	-0.0042	4.8	-0.00424	8.3	-0.00427
1.301	-0.00222	4.801	-0.00221	8.301	-0.00231	1.301	-0.0042	4.801	-0.00424	8.301	-0.00428
1.302	-0.00222	4.802	-0.00222	8.302	-0.00231	1.302	-0.0042	4.802	-0.00424	8.302	-0.00428
1.303	-0.00222	4.803	-0.00222	8.303	-0.00231	1.303	-0.0042	4.803	-0.00424	8.303	-0.00428
1.304	-0.00222	4.804	-0.00222	8.304	-0.00231	1.304	-0.0042	4.804	-0.00424	8.304	-0.00428
1.305	-0.00222	4.805	-0.00222	8.305	-0.00231	1.305	-0.0042	4.805	-0.00424	8.305	-0.00428
1.306	-0.00222	4.806	-0.00222	8.306	-0.00231	1.306	-0.0042	4.806	-0.00424	8.306	-0.00428
1.307	-0.00222	4.807	-0.00222	8.307	-0.00231	1.307	-0.0042	4.807	-0.00424	8.307	-0.00428
1.308	-0.00222	4.808	-0.00222	8.308	-0.00232	1.308	-0.00421	4.808	-0.00424	8.308	-0.00428
1.309	-0.00222	4.809	-0.00222	8.309	-0.00232	1.309	-0.00421	4.809	-0.00424	8.309	-0.00429
1.31	-0.00222	4.81	-0.00222	8.31	-0.00232	1.31	-0.00421	4.81	-0.00424	8.31	-0.00429
1.311	-0.00222	4.811	-0.00222	8.311	-0.00232	1.311	-0.00421	4.811	-0.00424	8.311	-0.00429
1.312	-0.00222	4.812	-0.00222	8.312	-0.00232	1.312	-0.00421	4.812	-0.00424	8.312	-0.00429
1.313	-0.00222	4.813	-0.00222	8.313	-0.00232	1.313	-0.00421	4.813	-0.00424	8.313	-0.00429
1.314	-0.00222	4.814	-0.00222	8.314	-0.00232	1.314	-0.00421	4.814	-0.00424	8.314	-0.00429
1.315	-0.00222	4.815	-0.00222	8.315	-0.00232	1.315	-0.00421	4.815	-0.00424	8.315	-0.00429
1.316	-0.00222	4.816	-0.00222	8.316	-0.00232	1.316	-0.00421	4.816	-0.00424	8.316	-0.00429
1.317	-0.00222	4.817	-0.00222	8.317	-0.00232	1.317	-0.00421	4.817	-0.00424	8.317	-0.00429
1.318	-0.00222	4.818	-0.00222	8.318	-0.00232	1.318	-0.00421	4.818	-0.00424	8.318	-0.0043
1.319	-0.00223	4.819	-0.00222	8.319	-0.00232	1.319	-0.00421	4.819	-0.00424	8.319	-0.0043
1.32	-0.00223	4.82	-0.00223	8.32	-0.00232	1.32	-0.00422	4.82	-0.00424	8.32	-0.0043
1.321	-0.00223	4.821	-0.00223	8.321	-0.00232	1.321	-0.00422	4.821	-0.00424	8.321	-0.0043
1.322	-0.00223	4.822	-0.00223	8.322	-0.00232	1.322	-0.00422	4.822	-0.00424	8.322	-0.0043
1.323	-0.00223	4.823	-0.00223	8.323	-0.00232	1.323	-0.00422	4.823	-0.00424	8.323	-0.0043
1.324	-0.00223	4.824	-0.00223	8.324	-0.00232	1.324	-0.00422	4.824	-0.00424	8.324	-0.0043
1.325	-0.00223	4.825	-0.00223	8.325	-0.00232	1.325	-0.00422	4.825	-0.00424	8.325	-0.0043
1.326	-0.00223	4.826	-0.00223	8.326	-0.00232	1.326	-0.00422	4.826	-0.00424	8.326	-0.0043
1.327	-0.00223	4.827	-0.00223	8.327	-0.00232	1.327	-0.00422	4.827	-0.00424	8.327	-0.0043
1.328	-0.00223	4.828	-0.00223	8.328	-0.00233	1.328	-0.00422	4.828	-0.00424	8.328	-0.0043
1.329	-0.00223	4.829	-0.00224	8.329	-0.00233	1.329	-0.00422	4.829	-0.00424	8.329	-0.0043
1.33	-0.00223	4.83	-0.00224	8.33	-0.00233	1.33	-0.00423	4.83	-0.00424	8.33	-0.0043
1.331	-0.00223	4.831	-0.00224	8.331	-0.00233	1.331	-0.00423	4.831	-0.00424	8.331	-0.00431
1.332	-0.00223	4.832	-0.00224	8.332	-0.00233	1.332	-0.00423	4.832	-0.00424	8.332	-0.00431
1.333	-0.00223	4.833	-0.00224	8.333	-0.00233	1.333	-0.00423	4.833	-0.00425	8.333	-0.00431
1.334	-0.00223	4.834	-0.00224	8.334	-0.00233	1.334	-0.00423	4.834	-0.00425	8.334	-0.00431
1.335	-0.00223	4.835	-0.00224	8.335	-0.00233	1.335	-0.00423	4.835	-0.00425	8.335	-0.00431
1.336	-0.00223	4.836	-0.00224	8.336	-0.00233	1.336	-0.00423	4.836	-0.00425	8.336	-0.00431
1.337	-0.00223	4.837	-0.00224	8.337	-0.00233	1.337	-0.00423	4.837	-0.00425	8.337	-0.00431
1.338	-0.00223	4.838	-0.00224	8.338	-0.00233	1.338	-0.00423	4.838	-0.00425	8.338	-0.00431
1.339	-0.00223	4.839	-0.00225	8.339	-0.00233	1.339	-0.00424	4.839	-0.00425	8.339	-0.00431
1.34	-0.00223	4.84	-0.00225	8.34	-0.00233	1.34	-0.00424	4.84	-0.00425	8.34	-0.00431
1.341	-0.00223	4.841	-0.00225	8.341	-0.00234	1.341	-0.00424	4.841	-0.00425	8.341	-0.00431
1.342	-0.00223	4.842	-0.00225	8.342	-0.00234	1.342	-0.00424	4.842	-0.00425	8.342	-0.00431
1.343	-0.00223	4.843	-0.00225	8.343	-0.00234	1.343	-0.00424	4.843	-0.00425	8.343	-0.00431
1.344	-0.00223	4.844	-0.00225	8.344	-0.00234	1.344	-0.00424	4.844	-0.00425	8.344	-0.00432
1.345	-0.00223	4.845	-0.00225	8.345	-0.00234	1.345	-0.00425	4.845	-0.00425	8.345	-0.00432
1.346	-0.00223	4.846	-0.00225	8.346	-0.00234	1.346	-0.00425	4.846	-0.00425	8.346	-0.00432
1.347	-0.00223	4.847	-0.00226	8.347	-0.00234	1.347	-0.00425	4.847	-0.00425	8.347	-0.00432
1.348	-0.00223	4.848	-0.00226	8.348	-0.00234	1.348	-0.00425	4.848	-0.00425	8.348	-0.00432
1.349	-0.00223	4.849	-0.00226	8.349	-0.00234	1.349	-0.00425	4.849	-0.00425	8.349	-0.00432
1.35	-0.00223	4.85	-0.00226	8.35	-0.00234	1.35	-0.00425	4.85	-0.00425	8.35	-0.00432
1.351	-0.00223	4.851	-0.00226	8.351	-0.00234	1.351	-0.00425	4.851	-0.00425	8.351	-0.00432
1.352	-0.00223	4.852	-0.00226	8.352	-0.00234	1.352	-0.00426	4.852	-0.00426	8.352	-0.00432
1.353	-0.00223	4.853	-0.00226	8.353	-0.00234	1.353	-0.00426	4.853	-0.00426	8.353	-0.00432
1.354	-0.00223	4.854	-0.00226	8.354	-0.00234	1.354	-0.00426	4.854	-0.00426	8.354	-0.00432
1.355	-0.00224	4.855	-0.00226	8.355	-0.00234	1.355	-0.00426	4.855	-0.00426	8.355	-0.00433
1.356	-0.00224	4.856	-0.00226	8.356	-0.00235	1.356	-0.00426	4.856	-0.00426	8.356	-0.00433
1.357	-0.00224	4.857	-0.00226	8.357	-0.00235	1.357	-0.00427	4.857	-0.00426	8.357	-0.00433
1.358	-0.00224	4.858	-0.00227	8.358	-0.00235	1.358	-0.00427	4.858	-0.00426	8.358	-0.00433
1.359	-0.00224	4.859	-0.00227	8.359	-0.00235	1.359	-0.00427	4.859	-0.00426	8.359	-0.00433
1.36	-0.00224	4.86	-0.00227	8.36	-0.00235	1.36	-0.00427	4.86	-0.00426	8.36	-0.00433
1.361	-0.00224	4.861	-0.00227	8.361	-0.00235	1.361	-0.00428	4.861	-0.00426	8.361	-0.00433
1.362	-0.00224	4.862	-0.00227	8.362	-0.00235	1.362	-0.00428	4.862	-0.00426	8.362	-0.00433
1.363	-0.00224	4.863	-0.00227	8.363	-0.00235	1.363	-0.00428	4.863	-0.00426	8.363	-0.00433
1.364	-0.00224	4.864	-0.00227	8.364	-0.00235	1.364	-0.00428	4.864	-0.00426	8.364	-0.00433
1.365	-0.00224	4.865	-0.00228	8.365	-0.00235	1.365	-0.00428	4.865	-0.00427	8.365	-0.00433
1.366	-0.00225	4.866	-0.00228	8.366	-0.00235	1.366	-0.00429	4.866	-0.00427	8.366	-0.00433
1.367	-0.00225	4.867	-0.00228	8.367	-0.00235	1.367	-0.00429	4.867	-0.00427	8.367	-0.00433
1.368	-0.00225	4.868	-0.00228	8.368	-0.00235	1.368	-0.00429	4.868	-0.00427	8.368	-0.00433
1.369	-0.00225	4.869	-0.00228	8.369	-0.00235	1.369	-0.00429	4.869	-0.00427	8.369	-0.00433
1.37	-0.00225	4.87	-0.00228	8.37	-0.00235	1.37	-0.0043	4.87	-0.00427	8.37	-0.00433
1.371	-0.00225	4.871	-0.00228	8.371	-0.00235	1.371	-0.0043	4.871	-0.00427	8.371	-0.00433
1.372	-0.00225	4.872	-0.00228	8.372	-0.00235	1.372	-0.0043	4.872	-0.00427	8.372	-0.00434
1.373	-0.00225	4.873	-0.00228	8.373	-0.00235	1.373	-0.0043	4.873	-0.00427	8.373	-0.00434
1.374	-0.00226	4.874	-0.00228	8.374	-0.00235	1.374	-0.0043	4.874	-0.00427	8.374	-0.00434
1.375	-0.00226	4.875	-0.00229	8.375	-0.00236	1.375	-0.00431	4.875	-0.00427	8.375	-0.00434
1.376	-0.00226	4.876	-0.00229	8.376	-0.00236	1.376	-0.00431	4.876	-0.00427	8.376	-0.00434
1.377	-0.00226	4.877	-0.00229	8.377	-0.00236	1.377	-0.00431	4.877	-0.00427	8.377	-0.00434
1.378	-0.00226	4.878	-0.00229	8.378	-0.00236	1.378	-0.00431	4.878	-0.00427	8.378	-0.00434
1.379	-0.00226	4.879	-0.00229	8.379	-0.00236	1.379	-0.00431	4.879	-0.00427	8.379	-0.00434
1.38	-0.00227	4.88	-0.00229	8.38	-0.00236	1.38	-0.00431	4.88	-0.00427	8.38	-0.00434
1.381	-0.00227	4.881	-0.00229	8.381	-0.00236	1.381	-0.00432	4.881	-0.00427	8.381	-0.00434
1.382	-0.00227	4.882	-0.00229	8.382	-0.00236	1.382	-0.00432	4.882	-0.00428	8.382	-0.00434
1.383	-0.00227	4.883	-0.00229	8.383	-0.00236	1.383	-0.00432	4.883	-0.00428	8.383	-0.00434
1.384	-0.00227	4.884	-0.0023	8.384	-0.00236	1.384	-0.00432	4.884	-0.00428	8.384	-0.00434
1.385	-0.00227	4.885	-0.0023	8.385	-0.00236	1.385	-0.00432	4.885	-0.00428	8.385	-0.00434
1.386	-0.00227	4.886	-0.0023	8.386	-0.00236	1.386	-0.00432	4.886	-0.00428	8.386	-0.00434
1.387	-0.00227	4.887	-0.0023	8.387	-0.00236	1.387	-0.00432	4.887	-0.00428	8.387	-0.00434
1.388	-0.00228	4.888	-0.0023	8.388	-0.00236	1.388	-0.00433	4.888	-0.00428	8.388	-0.00434
1.389	-0.00228	4.889	-0.0023	8.389	-0.00237	1.389	-0.00433	4.889	-0.00428	8.389	-0.00434
1.39	-0.00228	4.89	-0.0023	8.39	-0.00237	1.39	-0.00433	4.89	-0.00428	8.39	-0.00434
1.391	-0.00228	4.891	-0.0023	8.391	-0.00237	1.391	-0.00433	4.891	-0.00428	8.391	-0.00434
1.392	-0.00228	4.892	-0.0023	8.392	-0.00237	1.392	-0.00433	4.892	-0.00427	8.392	-0.00435
1.393	-0.00228	4.893	-0.0023	8.393	-0.00237	1.393	-0.00433	4.893	-0.00427	8.393	-0.00435
1.394	-0.00228	4.894	-0.00231	8.394	-0.00237	1.394	-0.00433	4.894	-0.00427	8.394	-0.00435
1.395	-0.00228	4.895	-0.00231	8.395	-0.00237	1.395	-0.00433	4.895	-0.00427	8.395	-0.00435
1.396	-0.00229	4.896	-0.00231	8.396	-0.00237	1.396	-0.00433	4.896	-0.00427	8.396	-0.00435
1.397	-0.00229	4.897	-0.00231	8.397	-0.00237	1.397	-0.00434	4.897	-0.00427	8.397	-0.00435
1.398	-0.00229	4.898	-0.00231	8.398	-0.00237	1.398	-0.00434	4.898	-0.00427	8.398	-0.00435
1.399	-0.00229	4.899	-0.00231	8.399	-0.00237	1.399	-0.00434	4.899	-0.00428	8.399	-0.00435
1.4	-0.00229	4.9	-0.00231	8.4	-0.00237	1.4	-0.00434	4.9	-0.00428	8.4	-0.00435
1.401	-0.00229	4.901	-0.00231	8.401	-0.00237	1.401	-0.00434	4.901	-0.00428	8.401	-0.00436
1.402	-0.00229	4.902	-0.00231	8.402	-0.00237	1.402	-0.00434	4.902	-0.00428	8.402	-0.00436
1.403	-0.00229	4.903	-0.00231	8.403	-0.00237	1.403	-0.00434	4.903	-0.00428	8.403	-0.00436
1.404	-0.00229	4.904	-0.00231	8.404	-0.00237	1.404	-0.00434	4.904	-0.00428	8.404	-0.00436
1.405	-0.00229	4.905	-0.00231	8.405	-0.00237	1.405	-0.00434	4.905	-0.00428	8.405	-0.00436
1.406	-0.00229	4.906	-0.00231	8.406	-0.00237	1.406	-0.00434	4.906	-0.00428	8.406	-0.00436
1.407	-0.0023	4.907	-0.00231	8.407	-0.00237	1.407	-0.00434	4.907	-0.00428	8.407	-0.00436
1.408	-0.0023	4.908	-0.00231	8.408	-0.00238	1.408	-0.00434	4.908	-0.00428	8.408	-0.00436
1.409	-0.0023	4.909	-0.00231	8.409	-0.00238	1.409	-0.00434	4.909	-0.00428	8.409	-0.00437
1.41	-0.0023	4.91	-0.00231	8.41	-0.00238	1.41	-0.00434	4.91	-0.00428	8.41	-0.00437
1.411	-0.0023	4.911	-0.00231	8.411	-0.00238	1.411	-0.00434	4.911	-0.00428	8.411	-0.00437
1.412	-0.0023	4.912	-0.00231	8.412	-0.00238	1.412	-0.00434	4.912	-0.00428	8.412	-0.00437
1.413	-0.0023	4.913	-0.00231	8.413	-0.00238	1.413	-0.00434	4.913	-0.00428	8.413	-0.00437
1.414	-0.0023	4.914	-0.00232	8.414	-0.00238	1.414	-0.00434	4.914	-0.00428	8.414	-0.00437
1.415	-0.0023	4.915	-0.00232	8.415	-0.00238	1.415	-0.00434	4.915	-0.00428	8.415	-0.00437
1.416	-0.0023	4.916	-0.00232	8.416	-0.00238	1.416	-0.00434	4.916	-0.00428	8.416	-0.00437
1.417	-0.0023	4.917	-0.00232	8.417	-0.00238	1.417	-0.00434	4.917	-0.00428	8.417	-0.00437
1.418	-0.00231	4.918	-0.00232	8.418	-0.00238	1.418	-0.00434	4.918	-0.00429	8.418	-0.00437
1.419	-0.00231	4.919	-0.00232	8.419	-0.00238	1.419	-0.00434	4.919	-0.00429	8.419	-0.00437
1.42	-0.00231	4.92	-0.00232	8.42	-0.00238	1.42	-0.00434	4.92	-0.00429	8.42	-0.00437
1.421	-0.00231	4.921	-0.00232	8.421	-0.00238	1.421	-0.00434	4.921	-0.00429	8.421	-0.00437
1.422	-0.00231	4.922	-0.00232	8.422	-0.00238	1.422	-0.00434	4.922	-0.00429	8.422	-0.00437
1.423	-0.00231	4.923	-0.00232	8.423	-0.00238	1.423	-0.00434	4.923	-0.00429	8.423	-0.00437
1.424	-0.00231	4.924	-0.00232	8.424	-0.00238	1.424	-0.00434	4.924	-0.00429	8.424	-0.00437
1.425	-0.00231	4.925	-0.00232	8.425	-0.00238	1.425	-0.00434	4.925	-0.00429	8.425	-0.00437
1.426	-0.00231	4.926	-0.00232	8.426	-0.00238	1.426	-0.00434	4.926	-0.00429	8.426	-0.00437
1.427	-0.00231	4.927	-0.00232	8.427	-0.00238	1.427	-0.00434	4.927	-0.00429	8.427	-0.00437
1.428	-0.00231	4.928	-0.00232	8.428	-0.00238	1.428	-0.00434	4.928	-0.0043	8.428	-0.00437
1.429	-0.00231	4.929	-0.00232	8.429	-0.00238	1.429	-0.00434	4.929	-0.0043	8.429	-0.00437
1.43	-0.00231	4.93	-0.00233	8.43	-0.00238	1.43	-0.00434	4.93	-0.0043	8.43	-0.00437
1.431	-0.00232	4.931	-0.00233	8.431	-0.00238	1.431	-0.00434	4.931	-0.0043	8.431	-0.00437
1.432	-0.00232	4.932	-0.00233	8.432	-0.00238	1.432	-0.00434	4.932	-0.0043	8.432	-0.00437
1.433	-0.00232	4.933	-0.00233	8.433	-0.00238	1.433	-0.00434	4.933	-0.0043	8.433	-0.00437
1.434	-0.00232	4.934	-0.00233	8.434	-0.00238	1.434	-0.00434	4.934	-0.0043	8.434	-0.00437
1.435	-0.00232	4.935	-0.00233	8.435	-0.00238	1.435	-0.00434	4.935	-0.0043	8.435	-0.00437
1.436	-0.00232	4.936	-0.00233	8.436	-0.00238	1.436	-0.00434	4.936	-0.0043	8.436	-0.00437
1.437	-0.00232	4.937	-0.00233	8.437	-0.00239	1.437	-0.00434	4.937	-0.0043	8.437	-0.00437
1.438	-0.00232	4.938	-0.00233	8.438	-0.00239	1.438	-0.00434	4.938	-0.0043	8.438	-0.00437
1.439	-0.00232	4.939	-0.00233	8.439	-0.00239	1.439	-0.00434	4.939	-0.0043	8.439	-0.00437
1.44	-0.00232	4.94	-0.00233	8.44	-0.00239	1.44	-0.00434	4.94	-0.0043	8.44	-0.00437
1.441	-0.00232	4.941	-0.00233	8.441	-0.00239	1.441	-0.00434	4.941	-0.00431	8.441	-0.00437
1.442	-0.00232	4.942	-0.00233	8.442	-0.00239	1.442	-0.00434	4.942	-0.00431	8.442	-0.00438
1.443	-0.00232	4.943	-0.00234	8.443	-0.00239	1.443	-0.00434	4.943	-0.00431	8.443	-0.00438
1.444	-0.00232	4.944	-0.00234	8.444	-0.00239	1.444	-0.00434	4.944	-0.00431	8.444	-0.00438
1.445	-0.00232	4.945	-0.00234	8.445	-0.00239	1.445	-0.00434	4.945	-0.00431	8.445	-0.00438
1.446	-0.00232	4.946	-0.00234	8.446	-0.00239	1.446	-0.00434	4.946	-0.00431	8.446	-0.00438
1.447	-0.00232	4.947	-0.00234	8.447	-0.00239	1.447	-0.00434	4.947	-0.00431	8.447	-0.00438
1.448	-0.00232	4.948	-0.00234	8.448	-0.00239	1.448	-0.00435	4.948	-0.00431	8.448	-0.00438
1.449	-0.00232	4.949	-0.00234	8.449	-0.00239	1.449	-0.00435	4.949	-0.00431	8.449	-0.00438
1.45	-0.00232	4.95	-0.00234	8.45	-0.00239	1.45	-0.00435	4.95	-0.00431	8.45	-0.00438
1.451	-0.00232	4.951	-0.00234	8.451	-0.0024	1.451	-0.00435	4.951	-0.00431	8.451	-0.00438
1.452	-0.00232	4.952	-0.00234	8.452	-0.0024	1.452	-0.00435	4.952	-0.00431	8.452	-0.00438
1.453	-0.00232	4.953	-0.00234	8.453	-0.0024	1.453	-0.00435	4.953	-0.00431	8.453	-0.00439
1.454	-0.00232	4.954	-0.00234	8.454	-0.0024	1.454	-0.00435	4.954	-0.00431	8.454	-0.00439
1.455	-0.00232	4.955	-0.00235	8.455	-0.0024	1.455	-0.00435	4.955	-0.00431	8.455	-0.00439
1.456	-0.00232	4.956	-0.00235	8.456	-0.0024	1.456	-0.00435	4.956	-0.00431	8.456	-0.00439
1.457	-0.00232	4.957	-0.00235	8.457	-0.0024	1.457	-0.00435	4.957	-0.00431	8.457	-0.00439
1.458	-0.00232	4.958	-0.00235	8.458	-0.0024	1.458	-0.00435	4.958	-0.00431	8.458	-0.00439
1.459	-0.00232	4.959	-0.00235	8.459	-0.0024	1.459	-0.00435	4.959	-0.00431	8.459	-0.00439
1.46	-0.00232	4.96	-0.00235	8.46	-0.0024	1.46	-0.00435	4.96	-0.00431	8.46	-0.00439
1.461	-0.00232	4.961	-0.00235	8.461	-0.0024	1.461	-0.00436	4.961	-0.00431	8.461	-0.00439
1.462	-0.00232	4.962	-0.00235	8.462	-0.0024	1.462	-0.00436	4.962	-0.00431	8.462	-0.00439
1.463	-0.00232	4.963	-0.00235	8.463	-0.0024	1.463	-0.00436	4.963	-0.00431	8.463	-0.0044
1.464	-0.00233	4.964	-0.00236	8.464	-0.00241	1.464	-0.00436	4.964	-0.00431	8.464	-0.0044
1.465	-0.00233	4.965	-0.00236	8.465	-0.00241	1.465	-0.00436	4.965	-0.00432	8.465	-0.0044
1.466	-0.00233	4.966	-0.00236	8.466	-0.00241	1.466	-0.00436	4.966	-0.00432	8.466	-0.0044
1.467	-0.00233	4.967	-0.00236	8.467	-0.00241	1.467	-0.00436	4.967	-0.00432	8.467	-0.0044
1.468	-0.00233	4.968	-0.00236	8.468	-0.00241	1.468	-0.00436	4.968	-0.00432	8.468	-0.0044
1.469	-0.00233	4.969	-0.00236	8.469	-0.00241	1.469	-0.00436	4.969	-0.00432	8.469	-0.0044
1.47	-0.00233	4.97	-0.00236	8.47	-0.00241	1.47	-0.00436	4.97	-0.00432	8.47	-0.0044
1.471	-0.00233	4.971	-0.00236	8.471	-0.00241	1.471	-0.00437	4.971	-0.00432	8.471	-0.0044
1.472	-0.00233	4.972	-0.00236	8.472	-0.00241	1.472	-0.00437	4.972	-0.00432	8.472	-0.0044
1.473	-0.00233	4.973	-0.00237	8.473	-0.00241	1.473	-0.00437	4.973	-0.00432	8.473	-0.0044
1.474	-0.00233	4.974	-0.00237	8.474	-0.00241	1.474	-0.00437	4.974	-0.00432	8.474	-0.0044
1.475	-0.00234	4.975	-0.00237	8.475	-0.00241	1.475	-0.00437	4.975	-0.00432	8.475	-0.0044
1.476	-0.00234	4.976	-0.00237	8.476	-0.00241	1.476	-0.00437	4.976	-0.00432	8.476	-0.0044
1.477	-0.00234	4.977	-0.00237	8.477	-0.00241	1.477	-0.00437	4.977	-0.00432	8.477	-0.0044
1.478	-0.00234	4.978	-0.00237	8.478	-0.00241	1.478	-0.00437	4.978	-0.00432	8.478	-0.0044
1.479	-0.00234	4.979	-0.00237	8.479	-0.00241	1.479	-0.00438	4.979	-0.00432	8.479	-0.0044
1.48	-0.00234	4.98	-0.00237	8.48	-0.00241	1.48	-0.00438	4.98	-0.00432	8.48	-0.0044
1.481	-0.00234	4.981	-0.00237	8.481	-0.00241	1.481	-0.00438	4.981	-0.00432	8.481	-0.0044
1.482	-0.00234	4.982	-0.00237	8.482	-0.00241	1.482	-0.00438	4.982	-0.00432	8.482	-0.0044
1.483	-0.00235	4.983	-0.00238	8.483	-0.00241	1.483	-0.00438	4.983	-0.00432	8.483	-0.0044
1.484	-0.00235	4.984	-0.00238	8.484	-0.00241	1.484	-0.00438	4.984	-0.00432	8.484	-0.0044
1.485	-0.00235	4.985	-0.00238	8.485	-0.00242	1.485	-0.00438	4.985	-0.00432	8.485	-0.00439
1.486	-0.00235	4.986	-0.00238	8.486	-0.00242	1.486	-0.00438	4.986	-0.00432	8.486	-0.00439
1.487	-0.00235	4.987	-0.00238	8.487	-0.00242	1.487	-0.00438	4.987	-0.00432	8.487	-0.00439
1.488	-0.00235	4.988	-0.00238	8.488	-0.00242	1.488	-0.00438	4.988	-0.00432	8.488	-0.00439
1.489	-0.00235	4.989	-0.00238	8.489	-0.00242	1.489	-0.00438	4.989	-0.00432	8.489	-0.00439
1.49	-0.00235	4.99	-0.00238	8.49	-0.00242	1.49	-0.00439	4.99	-0.00432	8.49	-0.00439
1.491	-0.00235	4.991	-0.00238	8.491	-0.00242	1.491	-0.00439	4.991	-0.00432	8.491	-0.00439
1.492	-0.00235	4.992	-0.00238	8.492	-0.00242	1.492	-0.00439	4.992	-0.00432	8.492	-0.00439
1.493	-0.00236	4.993	-0.00238	8.493	-0.00242	1.493	-0.00439	4.993	-0.00432	8.493	-0.00439
1.494	-0.00236	4.994	-0.00238	8.494	-0.00242	1.494	-0.00439	4.994	-0.00432	8.494	-0.00439
1.495	-0.00236	4.995	-0.00238	8.495	-0.00242	1.495	-0.00439	4.995	-0.00432	8.495	-0.00439
1.496	-0.00236	4.996	-0.00239	8.496	-0.00242	1.496	-0.00439	4.996	-0.00432	8.496	-0.00439
1.497	-0.00236	4.997	-0.00239	8.497	-0.00242	1.497	-0.00439	4.997	-0.00432	8.497	-0.00439
1.498	-0.00236	4.998	-0.00239	8.498	-0.00242	1.498	-0.00439	4.998	-0.00432	8.498	-0.00439
1.499	-0.00236	4.999	-0.00238	8.499	-0.00243	1.499	-0.00439	4.999	-0.00432	8.499	-0.00439
1.5	-0.00236	5	-0.00238	8.5	-0.00243	1.5	-0.00439	5	-0.00432	8.5	-0.00439
1.501	-0.00236	5.001	-0.00238	8.501	-0.00243	1.501	-0.00439	5.001	-0.00432	8.501	-0.00439
1.502	-0.00236	5.002	-0.00238	8.502	-0.00243	1.502	-0.0044	5.002	-0.00432	8.502	-0.00439
1.503	-0.00236	5.003	-0.00238	8.503	-0.00243	1.503	-0.0044	5.003	-0.00432	8.503	-0.00439
1.504	-0.00236	5.004	-0.00238	8.504	-0.00243	1.504	-0.0044	5.004	-0.00432	8.504	-0.00439
1.505	-0.00237	5.005	-0.00238	8.505	-0.00243	1.505	-0.0044	5.005	-0.00432	8.505	-0.00439
1.506	-0.00237	5.006	-0.00238	8.506	-0.00243	1.506	-0.0044	5.006	-0.00432	8.506	-0.00439
1.507	-0.00237	5.007	-0.00238	8.507	-0.00243	1.507	-0.0044	5.007	-0.00432	8.507	-0.00439
1.508	-0.00237	5.008	-0.00238	8.508	-0.00243	1.508	-0.0044	5.008	-0.00432	8.508	-0.00439
1.509	-0.00237	5.009	-0.00238	8.509	-0.00243	1.509	-0.0044	5.009	-0.00432	8.509	-0.00439
1.51	-0.00237	5.01	-0.00238	8.51	-0.00243	1.51	-0.0044	5.01	-0.00432	8.51	-0.00439
1.511	-0.00237	5.011	-0.00238	8.511	-0.00243	1.511	-0.0044	5.011	-0.00432	8.511	-0.00439
1.512	-0.00237	5.012	-0.00238	8.512	-0.00243	1.512	-0.0044	5.012	-0.00432	8.512	-0.00439
1.513	-0.00237	5.013	-0.00238	8.513	-0.00243	1.513	-0.0044	5.013	-0.00432	8.513	-0.00439
1.514	-0.00237	5.014	-0.00238	8.514	-0.00243	1.514	-0.0044	5.014	-0.00432	8.514	-0.00439
1.515	-0.00237	5.015	-0.00238	8.515	-0.00243	1.515	-0.0044	5.015	-0.00432	8.515	-0.00439
1.516	-0.00237	5.016	-0.00238	8.516	-0.00243	1.516	-0.0044	5.016	-0.00433	8.516	-0.00439
1.517	-0.00237	5.017	-0.00238	8.517	-0.00243	1.517	-0.00441	5.017	-0.00433	8.517	-0.00439
1.518	-0.00237	5.018	-0.00238	8.518	-0.00243	1.518	-0.00441	5.018	-0.00433	8.518	-0.00439
1.519	-0.00237	5.019	-0.00238	8.519	-0.00243	1.519	-0.00441	5.019	-0.00433	8.519	-0.00439
1.52	-0.00238	5.02	-0.00238	8.52	-0.00243	1.52	-0.00441	5.02	-0.00433	8.52	-0.00439
1.521	-0.00238	5.021	-0.00238	8.521	-0.00243	1.521	-0.00441	5.021	-0.00433	8.521	-0.00439
1.522	-0.00238	5.022	-0.00238	8.522	-0.00243	1.522	-0.00441	5.022	-0.00433	8.522	-0.00438
1.523	-0.00238	5.023	-0.00238	8.523	-0.00243	1.523	-0.00441	5.023	-0.00433	8.523	-0.00438
1.524	-0.00238	5.024	-0.00238	8.524	-0.00243	1.524	-0.00441	5.024	-0.00433	8.524	-0.00438
1.525	-0.00238	5.025	-0.00238	8.525	-0.00243	1.525	-0.00441	5.025	-0.00434	8.525	-0.00438
1.526	-0.00238	5.026	-0.00238	8.526	-0.00243	1.526	-0.00441	5.026	-0.00434	8.526	-0.00438
1.527	-0.00238	5.027	-0.00238	8.527	-0.00243	1.527	-0.00441	5.027	-0.00434	8.527	-0.00438
1.528	-0.00238	5.028	-0.00238	8.528	-0.00243	1.528	-0.00441	5.028	-0.00434	8.528	-0.00438
1.529	-0.00238	5.029	-0.00238	8.529	-0.00243	1.529	-0.00441	5.029	-0.00434	8.529	-0.00438
1.53	-0.00238	5.03	-0.00238	8.53	-0.00243	1.53	-0.00441	5.03	-0.00434	8.53	-0.00438
1.531	-0.00238	5.031	-0.00238	8.531	-0.00243	1.531	-0.00441	5.031	-0.00434	8.531	-0.00438
1.532	-0.00238	5.032	-0.00238	8.532	-0.00243	1.532	-0.00441	5.032	-0.00434	8.532	-0.00438
1.533	-0.00238	5.033	-0.00238	8.533	-0.00243	1.533	-0.00441	5.033	-0.00434	8.533	-0.00438
1.534	-0.00238	5.034	-0.00238	8.534	-0.00243	1.534	-0.00441	5.034	-0.00435	8.534	-0.00438
1.535	-0.00238	5.035	-0.00238	8.535	-0.00243	1.535	-0.0044	5.035	-0.00435	8.535	-0.00438
1.536	-0.00238	5.036	-0.00238	8.536	-0.00243	1.536	-0.0044	5.036	-0.00435	8.536	-0.00438
1.537	-0.00238	5.037	-0.00238	8.537	-0.00243	1.537	-0.0044	5.037	-0.00435	8.537	-0.00438
1.538	-0.00238	5.038	-0.00238	8.538	-0.00243	1.538	-0.0044	5.038	-0.00435	8.538	-0.00438
1.539	-0.00238	5.039	-0.00238	8.539	-0.00243	1.539	-0.0044	5.039	-0.00435	8.539	-0.00438
1.54	-0.00238	5.04	-0.00238	8.54	-0.00243	1.54	-0.0044	5.04	-0.00435	8.54	-0.00438
1.541	-0.00239	5.041	-0.00238	8.541	-0.00243	1.541	-0.0044	5.041	-0.00436	8.541	-0.00438
1.542	-0.00239	5.042	-0.00238	8.542	-0.00243	1.542	-0.0044	5.042	-0.00436	8.542	-0.00438
1.543	-0.00239	5.043	-0.00238	8.543	-0.00243	1.543	-0.0044	5.043	-0.00436	8.543	-0.00438
1.544	-0.00239	5.044	-0.00238	8.544	-0.00243	1.544	-0.0044	5.044	-0.00436	8.544	-0.00438
1.545	-0.00239	5.045	-0.00238	8.545	-0.00243	1.545	-0.0044	5.045	-0.00436	8.545	-0.00438
1.546	-0.00239	5.046	-0.00238	8.546	-0.00243	1.546	-0.0044	5.046	-0.00436	8.546	-0.00438
1.547	-0.00239	5.047	-0.00238	8.547	-0.00243	1.547	-0.0044	5.047	-0.00436	8.547	-0.00438
1.548	-0.00239	5.048	-0.00238	8.548	-0.00243	1.548	-0.0044	5.048	-0.00436	8.548	-0.00438
1.549	-0.00239	5.049	-0.00238	8.549	-0.00243	1.549	-0.0044	5.049	-0.00436	8.549	-0.00438
1.55	-0.00239	5.05	-0.00238	8.55	-0.00243	1.55	-0.0044	5.05	-0.00436	8.55	-0.00438
1.551	-0.00239	5.051	-0.00238	8.551	-0.00244	1.551	-0.0044	5.051	-0.00436	8.551	-0.00438
1.552	-0.00239	5.052	-0.00238	8.552	-0.00244	1.552	-0.0044	5.052	-0.00437	8.552	-0.00438
1.553	-0.00239	5.053	-0.00238	8.553	-0.00244	1.553	-0.0044	5.053	-0.00437	8.553	-0.00438
1.554	-0.00239	5.054	-0.00237	8.554	-0.00244	1.554	-0.0044	5.054	-0.00437	8.554	-0.00438
1.555	-0.00239	5.055	-0.00237	8.555	-0.00244	1.555	-0.0044	5.055	-0.00437	8.555	-0.00438
1.556	-0.00239	5.056	-0.00237	8.556	-0.00244	1.556	-0.00441	5.056	-0.00437	8.556	-0.00438
1.557	-0.00239	5.057	-0.00237	8.557	-0.00244	1.557	-0.00441	5.057	-0.00437	8.557	-0.00438
1.558	-0.0024	5.058	-0.00237	8.558	-0.00244	1.558	-0.00441	5.058	-0.00437	8.558	-0.00438
1.559	-0.0024	5.059	-0.00237	8.559	-0.00244	1.559	-0.00441	5.059	-0.00437	8.559	-0.00438
1.56	-0.0024	5.06	-0.00237	8.56	-0.00244	1.56	-0.00441	5.06	-0.00437	8.56	-0.00439
1.561	-0.0024	5.061	-0.00237	8.561	-0.00244	1.561	-0.00441	5.061	-0.00437	8.561	-0.00439
1.562	-0.0024	5.062	-0.00237	8.562	-0.00244	1.562	-0.00441	5.062	-0.00437	8.562	-0.00439
1.563	-0.0024	5.063	-0.00237	8.563	-0.00244	1.563	-0.00441	5.063	-0.00437	8.563	-0.00439
1.564	-0.0024	5.064	-0.00237	8.564	-0.00244	1.564	-0.00441	5.064	-0.00437	8.564	-0.00439
1.565	-0.0024	5.065	-0.00238	8.565	-0.00244	1.565	-0.00442	5.065	-0.00437	8.565	-0.00439
1.566	-0.0024	5.066	-0.00238	8.566	-0.00244	1.566	-0.00442	5.066	-0.00437	8.566	-0.00439
1.567	-0.0024	5.067	-0.00238	8.567	-0.00244	1.567	-0.00442	5.067	-0.00437	8.567	-0.00439
1.568	-0.0024	5.068	-0.00238	8.568	-0.00244	1.568	-0.00442	5.068	-0.00437	8.568	-0.00439
1.569	-0.0024	5.069	-0.00238	8.569	-0.00244	1.569	-0.00442	5.069	-0.00437	8.569	-0.00439
1.57	-0.0024	5.07	-0.00238	8.57	-0.00243	1.57	-0.00442	5.07	-0.00437	8.57	-0.0044
1.571	-0.0024	5.071	-0.00238	8.571	-0.00243	1.571	-0.00442	5.071	-0.00437	8.571	-0.0044
1.572	-0.0024	5.072	-0.00238	8.572	-0.00243	1.572	-0.00442	5.072	-0.00437	8.572	-0.0044
1.573	-0.0024	5.073	-0.00238	8.573	-0.00243	1.573	-0.00442	5.073	-0.00437	8.573	-0.0044
1.574	-0.0024	5.074	-0.00238	8.574	-0.00243	1.574	-0.00442	5.074	-0.00437	8.574	-0.0044
1.575	-0.0024	5.075	-0.00238	8.575	-0.00243	1.575	-0.00443	5.075	-0.00437	8.575	-0.0044
1.576	-0.0024	5.076	-0.00238	8.576	-0.00243	1.576	-0.00443	5.076	-0.00437	8.576	-0.0044
1.577	-0.0024	5.077	-0.00239	8.577	-0.00243	1.577	-0.00443	5.077	-0.00437	8.577	-0.0044
1.578	-0.0024	5.078	-0.00239	8.578	-0.00243	1.578	-0.00443	5.078	-0.00437	8.578	-0.0044
1.579	-0.0024	5.079	-0.00239	8.579	-0.00243	1.579	-0.00443	5.079	-0.00437	8.579	-0.0044
1.58	-0.0024	5.08	-0.00239	8.58	-0.00243	1.58	-0.00443	5.08	-0.00437	8.58	-0.00441
1.581	-0.00241	5.081	-0.00239	8.581	-0.00243	1.581	-0.00443	5.081	-0.00437	8.581	-0.00441
1.582	-0.00241	5.082	-0.00239	8.582	-0.00243	1.582	-0.00443	5.082	-0.00438	8.582	-0.00441
1.583	-0.00241	5.083	-0.00239	8.583	-0.00243	1.583	-0.00443	5.083	-0.00438	8.583	-0.00441
1.584	-0.00241	5.084	-0.00239	8.584	-0.00243	1.584	-0.00443	5.084	-0.00438	8.584	-0.00441
1.585	-0.00241	5.085	-0.0024	8.585	-0.00243	1.585	-0.00443	5.085	-0.00438	8.585	-0.00441
1.586	-0.00241	5.086	-0.0024	8.586	-0.00243	1.586	-0.00443	5.086	-0.00438	8.586	-0.00441
1.587	-0.00241	5.087	-0.0024	8.587	-0.00243	1.587	-0.00443	5.087	-0.00438	8.587	-0.00441
1.588	-0.00241	5.088	-0.0024	8.588	-0.00243	1.588	-0.00443	5.088	-0.00438	8.588	-0.00441
1.589	-0.00241	5.089	-0.0024	8.589	-0.00243	1.589	-0.00443	5.089	-0.00438	8.589	-0.00441
1.59	-0.00241	5.09	-0.0024	8.59	-0.00243	1.59	-0.00443	5.09	-0.00438	8.59	-0.00441
1.591	-0.00241	5.091	-0.0024	8.591	-0.00243	1.591	-0.00443	5.091	-0.00438	8.591	-0.00441
1.592	-0.00241	5.092	-0.0024	8.592	-0.00243	1.592	-0.00443	5.092	-0.00438	8.592	-0.00441
1.593	-0.00241	5.093	-0.0024	8.593	-0.00243	1.593	-0.00443	5.093	-0.00438	8.593	-0.00441
1.594	-0.00241	5.094	-0.00241	8.594	-0.00243	1.594	-0.00443	5.094	-0.00438	8.594	-0.00441
1.595	-0.00241	5.095	-0.00241	8.595	-0.00243	1.595	-0.00443	5.095	-0.00438	8.595	-0.00441
1.596	-0.00241	5.096	-0.00241	8.596	-0.00243	1.596	-0.00443	5.096	-0.00438	8.596	-0.00441
1.597	-0.00241	5.097	-0.00241	8.597	-0.00243	1.597	-0.00444	5.097	-0.00438	8.597	-0.00441
1.598	-0.00241	5.098	-0.00241	8.598	-0.00243	1.598	-0.00444	5.098	-0.00438	8.598	-0.00441
1.599	-0.00241	5.099	-0.00241	8.599	-0.00243	1.599	-0.00444	5.099	-0.00438	8.599	-0.00441
1.6	-0.00241	5.1	-0.00241	8.6	-0.00243	1.6	-0.00444	5.1	-0.00438	8.6	-0.00441
1.601	-0.00241	5.101	-0.00241	8.601	-0.00243	1.601	-0.00444	5.101	-0.00438	8.601	-0.00441
1.602	-0.00241	5.102	-0.00241	8.602	-0.00243	1.602	-0.00444	5.102	-0.00438	8.602	-0.00441
1.603	-0.00241	5.103	-0.00241	8.603	-0.00243	1.603	-0.00444	5.103	-0.00438	8.603	-0.00441
1.604	-0.00241	5.104	-0.00241	8.604	-0.00243	1.604	-0.00444	5.104	-0.00438	8.604	-0.00441
1.605	-0.00241	5.105	-0.00241	8.605	-0.00243	1.605	-0.00444	5.105	-0.00438	8.605	-0.00441
1.606	-0.00241	5.106	-0.00241	8.606	-0.00243	1.606	-0.00444	5.106	-0.00438	8.606	-0.00441
1.607	-0.00241	5.107	-0.00241	8.607	-0.00243	1.607	-0.00444	5.107	-0.00438	8.607	-0.00441
1.608	-0.00241	5.108	-0.00241	8.608	-0.00243	1.608	-0.00444	5.108	-0.00438	8.608	-0.00441
1.609	-0.00241	5.109	-0.00241	8.609	-0.00243	1.609	-0.00444	5.109	-0.00438	8.609	-0.00441
1.61	-0.00241	5.11	-0.00241	8.61	-0.00244	1.61	-0.00444	5.11	-0.00438	8.61	-0.00441
1.611	-0.00241	5.111	-0.00241	8.611	-0.00244	1.611	-0.00444	5.111	-0.00438	8.611	-0.00441
1.612	-0.00241	5.112	-0.00241	8.612	-0.00244	1.612	-0.00444	5.112	-0.00438	8.612	-0.00441
1.613	-0.00241	5.113	-0.00241	8.613	-0.00244	1.613	-0.00444	5.113	-0.00438	8.613	-0.00441
1.614	-0.00241	5.114	-0.00241	8.614	-0.00244	1.614	-0.00444	5.114	-0.00438	8.614	-0.00441
1.615	-0.00242	5.115	-0.00241	8.615	-0.00244	1.615	-0.00444	5.115	-0.00438	8.615	-0.00441
1.616	-0.00242	5.116	-0.00241	8.616	-0.00244	1.616	-0.00444	5.116	-0.00438	8.616	-0.00441
1.617	-0.00242	5.117	-0.00241	8.617	-0.00244	1.617	-0.00444	5.117	-0.00438	8.617	-0.00441
1.618	-0.00242	5.118	-0.00241	8.618	-0.00244	1.618	-0.00444	5.118	-0.00438	8.618	-0.00441
1.619	-0.00242	5.119	-0.00241	8.619	-0.00244	1.619	-0.00444	5.119	-0.00438	8.619	-0.00441
1.62	-0.00242	5.12	-0.00241	8.62	-0.00244	1.62	-0.00444	5.12	-0.00438	8.62	-0.0044
1.621	-0.00242	5.121	-0.00241	8.621	-0.00244	1.621	-0.00444	5.121	-0.00438	8.621	-0.00441
1.622	-0.00242	5.122	-0.0024	8.622	-0.00244	1.622	-0.00444	5.122	-0.00438	8.622	-0.00441
1.623	-0.00242	5.123	-0.0024	8.623	-0.00244	1.623	-0.00444	5.123	-0.00438	8.623	-0.00441
1.624	-0.00242	5.124	-0.0024	8.624	-0.00244	1.624	-0.00444	5.124	-0.00438	8.624	-0.00441
1.625	-0.00242	5.125	-0.0024	8.625	-0.00244	1.625	-0.00444	5.125	-0.00438	8.625	-0.00441
1.626	-0.00242	5.126	-0.0024	8.626	-0.00244	1.626	-0.00444	5.126	-0.00438	8.626	-0.00441
1.627	-0.00242	5.127	-0.0024	8.627	-0.00244	1.627	-0.00444	5.127	-0.00438	8.627	-0.00441
1.628	-0.00242	5.128	-0.0024	8.628	-0.00244	1.628	-0.00444	5.128	-0.00438	8.628	-0.00441
1.629	-0.00242	5.129	-0.0024	8.629	-0.00244	1.629	-0.00444	5.129	-0.00438	8.629	-0.00441
1.63	-0.00242	5.13	-0.0024	8.63	-0.00245	1.63	-0.00444	5.13	-0.00438	8.63	-0.00441
1.631	-0.00242	5.131	-0.0024	8.631	-0.00245	1.631	-0.00444	5.131	-0.00438	8.631	-0.00441
1.632	-0.00242	5.132	-0.0024	8.632	-0.00245	1.632	-0.00444	5.132	-0.00438	8.632	-0.00441
1.633	-0.00242	5.133	-0.0024	8.633	-0.00245	1.633	-0.00444	5.133	-0.00438	8.633	-0.00441
1.634	-0.00242	5.134	-0.0024	8.634	-0.00245	1.634	-0.00444	5.134	-0.00438	8.634	-0.00441
1.635	-0.00242	5.135	-0.0024	8.635	-0.00245	1.635	-0.00444	5.135	-0.00438	8.635	-0.00441
1.636	-0.00242	5.136	-0.0024	8.636	-0.00245	1.636	-0.00444	5.136	-0.00438	8.636	-0.00441
1.637	-0.00242	5.137	-0.0024	8.637	-0.00245	1.637	-0.00444	5.137	-0.00438	8.637	-0.00441
1.638	-0.00242	5.138	-0.0024	8.638	-0.00245	1.638	-0.00444	5.138	-0.00438	8.638	-0.00441
1.639	-0.00242	5.139	-0.0024	8.639	-0.00245	1.639	-0.00444	5.139	-0.00438	8.639	-0.00441
1.64	-0.00243	5.14	-0.0024	8.64	-0.00245	1.64	-0.00444	5.14	-0.00438	8.64	-0.00441
1.641	-0.00243	5.141	-0.0024	8.641	-0.00245	1.641	-0.00444	5.141	-0.00438	8.641	-0.00441
1.642	-0.00243	5.142	-0.00239	8.642	-0.00245	1.642	-0.00444	5.142	-0.00438	8.642	-0.00441
1.643	-0.00243	5.143	-0.00239	8.643	-0.00245	1.643	-0.00444	5.143	-0.00438	8.643	-0.00441
1.644	-0.00243	5.144	-0.00239	8.644	-0.00245	1.644	-0.00444	5.144	-0.00438	8.644	-0.00441
1.645	-0.00243	5.145	-0.00239	8.645	-0.00245	1.645	-0.00444	5.145	-0.00438	8.645	-0.00441
1.646	-0.00243	5.146	-0.00239	8.646	-0.00245	1.646	-0.00444	5.146	-0.00438	8.646	-0.00441
1.647	-0.00243	5.147	-0.00239	8.647	-0.00245	1.647	-0.00444	5.147	-0.00438	8.647	-0.00441
1.648	-0.00243	5.148	-0.00239	8.648	-0.00245	1.648	-0.00444	5.148	-0.00438	8.648	-0.00441
1.649	-0.00243	5.149	-0.00239	8.649	-0.00245	1.649	-0.00444	5.149	-0.00438	8.649	-0.00442
1.65	-0.00243	5.15	-0.00239	8.65	-0.00245	1.65	-0.00444	5.15	-0.00438	8.65	-0.00442
1.651	-0.00243	5.151	-0.00239	8.651	-0.00245	1.651	-0.00444	5.151	-0.00438	8.651	-0.00442
1.652	-0.00243	5.152	-0.00239	8.652	-0.00245	1.652	-0.00444	5.152	-0.00438	8.652	-0.00442
1.653	-0.00243	5.153	-0.00239	8.653	-0.00245	1.653	-0.00444	5.153	-0.00438	8.653	-0.00442
1.654	-0.00243	5.154	-0.00239	8.654	-0.00245	1.654	-0.00444	5.154	-0.00438	8.654	-0.00442
1.655	-0.00243	5.155	-0.00239	8.655	-0.00245	1.655	-0.00444	5.155	-0.00438	8.655	-0.00442
1.656	-0.00243	5.156	-0.00239	8.656	-0.00245	1.656	-0.00444	5.156	-0.00438	8.656	-0.00442
1.657	-0.00243	5.157	-0.00239	8.657	-0.00245	1.657	-0.00444	5.157	-0.00438	8.657	-0.00442
1.658	-0.00243	5.158	-0.00239	8.658	-0.00245	1.658	-0.00444	5.158	-0.00438	8.658	-0.00442
1.659	-0.00243	5.159	-0.00239	8.659	-0.00245	1.659	-0.00444	5.159	-0.00438	8.659	-0.00442
1.66	-0.00243	5.16	-0.00239	8.66	-0.00245	1.66	-0.00444	5.16	-0.00438	8.66	-0.00442
1.661	-0.00243	5.161	-0.00239	8.661	-0.00245	1.661	-0.00444	5.161	-0.00438	8.661	-0.00442
1.662	-0.00243	5.162	-0.00239	8.662	-0.00245	1.662	-0.00444	5.162	-0.00438	8.662	-0.00442
1.663	-0.00243	5.163	-0.00239	8.663	-0.00245	1.663	-0.00444	5.163	-0.00438	8.663	-0.00442
1.664	-0.00244	5.164	-0.00239	8.664	-0.00245	1.664	-0.00444	5.164	-0.00438	8.664	-0.00442
1.665	-0.00244	5.165	-0.00239	8.665	-0.00245	1.665	-0.00444	5.165	-0.00438	8.665	-0.00442
1.666	-0.00244	5.166	-0.00239	8.666	-0.00245	1.666	-0.00444	5.166	-0.00438	8.666	-0.00442
1.667	-0.00244	5.167	-0.00239	8.667	-0.00245	1.667	-0.00444	5.167	-0.00438	8.667	-0.00442
1.668	-0.00244	5.168	-0.00239	8.668	-0.00245	1.668	-0.00444	5.168	-0.00438	8.668	-0.00442
1.669	-0.00244	5.169	-0.00239	8.669	-0.00245	1.669	-0.00444	5.169	-0.00438	8.669	-0.00442
1.67	-0.00244	5.17	-0.00239	8.67	-0.00245	1.67	-0.00444	5.17	-0.00438	8.67	-0.00442
1.671	-0.00244	5.171	-0.00239	8.671	-0.00245	1.671	-0.00444	5.171	-0.00438	8.671	-0.00442
1.672	-0.00244	5.172	-0.00239	8.672	-0.00245	1.672	-0.00445	5.172	-0.00438	8.672	-0.00442
1.673	-0.00244	5.173	-0.00239	8.673	-0.00245	1.673	-0.00445	5.173	-0.00438	8.673	-0.00442
1.674	-0.00244	5.174	-0.00239	8.674	-0.00245	1.674	-0.00445	5.174	-0.00438	8.674	-0.00443
1.675	-0.00244	5.175	-0.00239	8.675	-0.00245	1.675	-0.00445	5.175	-0.00438	8.675	-0.00443
1.676	-0.00244	5.176	-0.00239	8.676	-0.00245	1.676	-0.00445	5.176	-0.00438	8.676	-0.00443
1.677	-0.00244	5.177	-0.0024	8.677	-0.00245	1.677	-0.00445	5.177	-0.00438	8.677	-0.00443
1.678	-0.00244	5.178	-0.0024	8.678	-0.00245	1.678	-0.00445	5.178	-0.00438	8.678	-0.00443
1.679	-0.00244	5.179	-0.0024	8.679	-0.00245	1.679	-0.00445	5.179	-0.00438	8.679	-0.00443
1.68	-0.00244	5.18	-0.0024	8.68	-0.00245	1.68	-0.00445	5.18	-0.00438	8.68	-0.00443
1.681	-0.00244	5.181	-0.0024	8.681	-0.00245	1.681	-0.00445	5.181	-0.00438	8.681	-0.00443
1.682	-0.00244	5.182	-0.0024	8.682	-0.00245	1.682	-0.00445	5.182	-0.00438	8.682	-0.00443
1.683	-0.00245	5.183	-0.0024	8.683	-0.00245	1.683	-0.00445	5.183	-0.00438	8.683	-0.00443
1.684	-0.00245	5.184	-0.0024	8.684	-0.00245	1.684	-0.00445	5.184	-0.00438	8.684	-0.00443
1.685	-0.00245	5.185	-0.0024	8.685	-0.00245	1.685	-0.00445	5.185	-0.00438	8.685	-0.00443
1.686	-0.00245	5.186	-0.0024	8.686	-0.00245	1.686	-0.00445	5.186	-0.00438	8.686	-0.00443
1.687	-0.00245	5.187	-0.0024	8.687	-0.00245	1.687	-0.00445	5.187	-0.00438	8.687	-0.00443
1.688	-0.00245	5.188	-0.0024	8.688	-0.00245	1.688	-0.00445	5.188	-0.00438	8.688	-0.00443
1.689	-0.00245	5.189	-0.0024	8.689	-0.00245	1.689	-0.00445	5.189	-0.00438	8.689	-0.00444
1.69	-0.00245	5.19	-0.00241	8.69	-0.00245	1.69	-0.00445	5.19	-0.00438	8.69	-0.00444
1.691	-0.00245	5.191	-0.00241	8.691	-0.00245	1.691	-0.00445	5.191	-0.00438	8.691	-0.00444
1.692	-0.00245	5.192	-0.00241	8.692	-0.00245	1.692	-0.00445	5.192	-0.00438	8.692	-0.00444
1.693	-0.00245	5.193	-0.00241	8.693	-0.00245	1.693	-0.00445	5.193	-0.00438	8.693	-0.00444
1.694	-0.00245	5.194	-0.00241	8.694	-0.00245	1.694	-0.00445	5.194	-0.00438	8.694	-0.00444
1.695	-0.00245	5.195	-0.00241	8.695	-0.00245	1.695	-0.00445	5.195	-0.00438	8.695	-0.00444
1.696	-0.00245	5.196	-0.00241	8.696	-0.00245	1.696	-0.00445	5.196	-0.00438	8.696	-0.00444
1.697	-0.00245	5.197	-0.00241	8.697	-0.00245	1.697	-0.00445	5.197	-0.00438	8.697	-0.00444
1.698	-0.00245	5.198	-0.00241	8.698	-0.00245	1.698	-0.00445	5.198	-0.00438	8.698	-0.00444
1.699	-0.00245	5.199	-0.00241	8.699	-0.00245	1.699	-0.00445	5.199	-0.00438	8.699	-0.00444
1.7	-0.00245	5.2	-0.00241	8.7	-0.00245	1.7	-0.00445	5.2	-0.00438	8.7	-0.00444
1.701	-0.00245	5.201	-0.00241	8.701	-0.00245	1.701	-0.00445	5.201	-0.00438	8.701	-0.00444
1.702	-0.00245	5.202	-0.00241	8.702	-0.00245	1.702	-0.00445	5.202	-0.00438	8.702	-0.00444
1.703	-0.00245	5.203	-0.00241	8.703	-0.00245	1.703	-0.00445	5.203	-0.00438	8.703	-0.00444
1.704	-0.00245	5.204	-0.00241	8.704	-0.00245	1.704	-0.00445	5.204	-0.00438	8.704	-0.00444
1.705	-0.00245	5.205	-0.00241	8.705	-0.00245	1.705	-0.00445	5.205	-0.00438	8.705	-0.00444
1.706	-0.00245	5.206	-0.00241	8.706	-0.00245	1.706	-0.00445	5.206	-0.00438	8.706	-0.00444
1.707	-0.00245	5.207	-0.00241	8.707	-0.00245	1.707	-0.00445	5.207	-0.00438	8.707	-0.00444
1.708	-0.00245	5.208	-0.00241	8.708	-0.00245	1.708	-0.00445	5.208	-0.00438	8.708	-0.00444
1.709	-0.00245	5.209	-0.00241	8.709	-0.00245	1.709	-0.00445	5.209	-0.00438	8.709	-0.00444
1.71	-0.00245	5.21	-0.00241	8.71	-0.00245	1.71	-0.00445	5.21	-0.00438	8.71	-0.00444
1.711	-0.00246	5.211	-0.00241	8.711	-0.00245	1.711	-0.00445	5.211	-0.00438	8.711	-0.00444
1.712	-0.00246	5.212	-0.00241	8.712	-0.00245	1.712	-0.00446	5.212	-0.00438	8.712	-0.00444
1.713	-0.00246	5.213	-0.0024	8.713	-0.00245	1.713	-0.00446	5.213	-0.00438	8.713	-0.00444
1.714	-0.00246	5.214	-0.0024	8.714	-0.00246	1.714	-0.00445	5.214	-0.00438	8.714	-0.00444
1.715	-0.00246	5.215	-0.0024	8.715	-0.00246	1.715	-0.00445	5.215	-0.00438	8.715	-0.00444
1.716	-0.00246	5.216	-0.0024	8.716	-0.00246	1.716	-0.00446	5.216	-0.00438	8.716	-0.00444
1.717	-0.00246	5.217	-0.0024	8.717	-0.00246	1.717	-0.00445	5.217	-0.00438	8.717	-0.00444
1.718	-0.00246	5.218	-0.0024	8.718	-0.00246	1.718	-0.00445	5.218	-0.00438	8.718	-0.00444
1.719	-0.00246	5.219	-0.0024	8.719	-0.00246	1.719	-0.00445	5.219	-0.00438	8.719	-0.00444
1.72	-0.00246	5.22	-0.0024	8.72	-0.00246	1.72	-0.00445	5.22	-0.00439	8.72	-0.00444
1.721	-0.00246	5.221	-0.0024	8.721	-0.00246	1.721	-0.00445	5.221	-0.00439	8.721	-0.00444
1.722	-0.00246	5.222	-0.0024	8.722	-0.00246	1.722	-0.00445	5.222	-0.00439	8.722	-0.00444
1.723	-0.00246	5.223	-0.0024	8.723	-0.00246	1.723	-0.00445	5.223	-0.00439	8.723	-0.00444
1.724	-0.00246	5.224	-0.0024	8.724	-0.00247	1.724	-0.00445	5.224	-0.00439	8.724	-0.00444
1.725	-0.00246	5.225	-0.0024	8.725	-0.00247	1.725	-0.00445	5.225	-0.00439	8.725	-0.00444
1.726	-0.00246	5.226	-0.0024	8.726	-0.00247	1.726	-0.00445	5.226	-0.00439	8.726	-0.00444
1.727	-0.00246	5.227	-0.0024	8.727	-0.00247	1.727	-0.00445	5.227	-0.00439	8.727	-0.00444
1.728	-0.00246	5.228	-0.0024	8.728	-0.00247	1.728	-0.00445	5.228	-0.00439	8.728	-0.00445
1.729	-0.00246	5.229	-0.0024	8.729	-0.00247	1.729	-0.00445	5.229	-0.00439	8.729	-0.00445
1.73	-0.00246	5.23	-0.00239	8.73	-0.00247	1.73	-0.00445	5.23	-0.00439	8.73	-0.00445
1.731	-0.00246	5.231	-0.00239	8.731	-0.00247	1.731	-0.00445	5.231	-0.00439	8.731	-0.00445
1.732	-0.00246	5.232	-0.00239	8.732	-0.00247	1.732	-0.00445	5.232	-0.00439	8.732	-0.00445
1.733	-0.00246	5.233	-0.00239	8.733	-0.00247	1.733	-0.00445	5.233	-0.00439	8.733	-0.00445
1.734	-0.00246	5.234	-0.00239	8.734	-0.00248	1.734	-0.00445	5.234	-0.00439	8.734	-0.00445
1.735	-0.00246	5.235	-0.00239	8.735	-0.00248	1.735	-0.00445	5.235	-0.00439	8.735	-0.00445
1.736	-0.00246	5.236	-0.00239	8.736	-0.00248	1.736	-0.00445	5.236	-0.00439	8.736	-0.00445
1.737	-0.00247	5.237	-0.00239	8.737	-0.00248	1.737	-0.00445	5.237	-0.0044	8.737	-0.00445
1.738	-0.00247	5.238	-0.00239	8.738	-0.00248	1.738	-0.00445	5.238	-0.0044	8.738	-0.00445
1.739	-0.00247	5.239	-0.00239	8.739	-0.00248	1.739	-0.00445	5.239	-0.00439	8.739	-0.00445
1.74	-0.00247	5.24	-0.00239	8.74	-0.00248	1.74	-0.00445	5.24	-0.00439	8.74	-0.00445
1.741	-0.00247	5.241	-0.00239	8.741	-0.00249	1.741	-0.00445	5.241	-0.00439	8.741	-0.00445
1.742	-0.00247	5.242	-0.00239	8.742	-0.00249	1.742	-0.00445	5.242	-0.00439	8.742	-0.00446
1.743	-0.00247	5.243	-0.00239	8.743	-0.00249	1.743	-0.00445	5.243	-0.00439	8.743	-0.00446
1.744	-0.00247	5.244	-0.00239	8.744	-0.00249	1.744	-0.00445	5.244	-0.00439	8.744	-0.00446
1.745	-0.00247	5.245	-0.00239	8.745	-0.00249	1.745	-0.00444	5.245	-0.00439	8.745	-0.00446
1.746	-0.00247	5.246	-0.00239	8.746	-0.00249	1.746	-0.00444	5.246	-0.00439	8.746	-0.00446
1.747	-0.00247	5.247	-0.00239	8.747	-0.00249	1.747	-0.00444	5.247	-0.0044	8.747	-0.00446
1.748	-0.00247	5.248	-0.00239	8.748	-0.00249	1.748	-0.00444	5.248	-0.0044	8.748	-0.00446
1.749	-0.00247	5.249	-0.00239	8.749	-0.0025	1.749	-0.00444	5.249	-0.0044	8.749	-0.00446
1.75	-0.00247	5.25	-0.00239	8.75	-0.0025	1.75	-0.00444	5.25	-0.0044	8.75	-0.00446
1.751	-0.00247	5.251	-0.00239	8.751	-0.0025	1.751	-0.00444	5.251	-0.0044	8.751	-0.00446
1.752	-0.00247	5.252	-0.00239	8.752	-0.0025	1.752	-0.00444	5.252	-0.0044	8.752	-0.00446
1.753	-0.00247	5.253	-0.00239	8.753	-0.0025	1.753	-0.00444	5.253	-0.0044	8.753	-0.00447
1.754	-0.00247	5.254	-0.00239	8.754	-0.0025	1.754	-0.00444	5.254	-0.0044	8.754	-0.00447
1.755	-0.00247	5.255	-0.00239	8.755	-0.0025	1.755	-0.00444	5.255	-0.0044	8.755	-0.00447
1.756	-0.00247	5.256	-0.00239	8.756	-0.0025	1.756	-0.00444	5.256	-0.0044	8.756	-0.00447
1.757	-0.00247	5.257	-0.00239	8.757	-0.00251	1.757	-0.00444	5.257	-0.0044	8.757	-0.00447
1.758	-0.00247	5.258	-0.00239	8.758	-0.00251	1.758	-0.00444	5.258	-0.0044	8.758	-0.00447
1.759	-0.00247	5.259	-0.00239	8.759	-0.00251	1.759	-0.00444	5.259	-0.0044	8.759	-0.00447
1.76	-0.00247	5.26	-0.00239	8.76	-0.00251	1.76	-0.00444	5.26	-0.0044	8.76	-0.00447
1.761	-0.00247	5.261	-0.00239	8.761	-0.00251	1.761	-0.00444	5.261	-0.0044	8.761	-0.00447
1.762	-0.00247	5.262	-0.00239	8.762	-0.00251	1.762	-0.00444	5.262	-0.0044	8.762	-0.00447
1.763	-0.00247	5.263	-0.00239	8.763	-0.00251	1.763	-0.00444	5.263	-0.0044	8.763	-0.00447
1.764	-0.00247	5.264	-0.00239	8.764	-0.00251	1.764	-0.00444	5.264	-0.0044	8.764	-0.00447
1.765	-0.00247	5.265	-0.00239	8.765	-0.00251	1.765	-0.00444	5.265	-0.0044	8.765	-0.00447
1.766	-0.00247	5.266	-0.00239	8.766	-0.00251	1.766	-0.00444	5.266	-0.0044	8.766	-0.00448
1.767	-0.00247	5.267	-0.00239	8.767	-0.00251	1.767	-0.00444	5.267	-0.0044	8.767	-0.00448
1.768	-0.00247	5.268	-0.00239	8.768	-0.00252	1.768	-0.00444	5.268	-0.0044	8.768	-0.00448
1.769	-0.00247	5.269	-0.00239	8.769	-0.00252	1.769	-0.00444	5.269	-0.0044	8.769	-0.00448
1.77	-0.00247	5.27	-0.00239	8.77	-0.00252	1.77	-0.00443	5.27	-0.0044	8.77	-0.00448
1.771	-0.00247	5.271	-0.00239	8.771	-0.00252	1.771	-0.00443	5.271	-0.0044	8.771	-0.00448
1.772	-0.00247	5.272	-0.00239	8.772	-0.00252	1.772	-0.00443	5.272	-0.0044	8.772	-0.00448
1.773	-0.00247	5.273	-0.00239	8.773	-0.00252	1.773	-0.00443	5.273	-0.0044	8.773	-0.00448
1.774	-0.00247	5.274	-0.00239	8.774	-0.00252	1.774	-0.00443	5.274	-0.00441	8.774	-0.00448
1.775	-0.00247	5.275	-0.00239	8.775	-0.00252	1.775	-0.00444	5.275	-0.00441	8.775	-0.00448
1.776	-0.00247	5.276	-0.00239	8.776	-0.00252	1.776	-0.00444	5.276	-0.00441	8.776	-0.00448
1.777	-0.00247	5.277	-0.00239	8.777	-0.00252	1.777	-0.00444	5.277	-0.00441	8.777	-0.00448
1.778	-0.00247	5.278	-0.00239	8.778	-0.00252	1.778	-0.00444	5.278	-0.00441	8.778	-0.00448
1.779	-0.00247	5.279	-0.00239	8.779	-0.00252	1.779	-0.00444	5.279	-0.00441	8.779	-0.00448
1.78	-0.00247	5.28	-0.00239	8.78	-0.00252	1.78	-0.00444	5.28	-0.00441	8.78	-0.00448
1.781	-0.00247	5.281	-0.00239	8.781	-0.00252	1.781	-0.00444	5.281	-0.00441	8.781	-0.00448
1.782	-0.00247	5.282	-0.0024	8.782	-0.00252	1.782	-0.00444	5.282	-0.00441	8.782	-0.00448
1.783	-0.00247	5.283	-0.0024	8.783	-0.00252	1.783	-0.00444	5.283	-0.00441	8.783	-0.00448
1.784	-0.00247	5.284	-0.0024	8.784	-0.00252	1.784	-0.00444	5.284	-0.00441	8.784	-0.00448
1.785	-0.00247	5.285	-0.0024	8.785	-0.00252	1.785	-0.00444	5.285	-0.00442	8.785	-0.00448
1.786	-0.00247	5.286	-0.0024	8.786	-0.00252	1.786	-0.00444	5.286	-0.00442	8.786	-0.00448
1.787	-0.00247	5.287	-0.0024	8.787	-0.00252	1.787	-0.00444	5.287	-0.00442	8.787	-0.00448
1.788	-0.00247	5.288	-0.0024	8.788	-0.00252	1.788	-0.00444	5.288	-0.00442	8.788	-0.00448
1.789	-0.00247	5.289	-0.0024	8.789	-0.00251	1.789	-0.00444	5.289	-0.00442	8.789	-0.00448
1.79	-0.00247	5.29	-0.0024	8.79	-0.00251	1.79	-0.00444	5.29	-0.00442	8.79	-0.00448
1.791	-0.00247	5.291	-0.00241	8.791	-0.00251	1.791	-0.00444	5.291	-0.00442	8.791	-0.00448
1.792	-0.00247	5.292	-0.00241	8.792	-0.00251	1.792	-0.00444	5.292	-0.00442	8.792	-0.00448
1.793	-0.00247	5.293	-0.00241	8.793	-0.00251	1.793	-0.00444	5.293	-0.00442	8.793	-0.00449
1.794	-0.00247	5.294	-0.00241	8.794	-0.00251	1.794	-0.00444	5.294	-0.00442	8.794	-0.00449
1.795	-0.00247	5.295	-0.00241	8.795	-0.00251	1.795	-0.00444	5.295	-0.00443	8.795	-0.00449
1.796	-0.00247	5.296	-0.00241	8.796	-0.00251	1.796	-0.00444	5.296	-0.00443	8.796	-0.00449
1.797	-0.00247	5.297	-0.00241	8.797	-0.00251	1.797	-0.00444	5.297	-0.00443	8.797	-0.00449
1.798	-0.00247	5.298	-0.00241	8.798	-0.0025	1.798	-0.00444	5.298	-0.00443	8.798	-0.00448
1.799	-0.00247	5.299	-0.00241	8.799	-0.0025	1.799	-0.00444	5.299	-0.00443	8.799	-0.00448
1.8	-0.00247	5.3	-0.00241	8.8	-0.0025	1.8	-0.00444	5.3	-0.00443	8.8	-0.00448
1.801	-0.00247	5.301	-0.00241	8.801	-0.0025	1.801	-0.00444	5.301	-0.00443	8.801	-0.00448
1.802	-0.00247	5.302	-0.00241	8.802	-0.0025	1.802	-0.00444	5.302	-0.00443	8.802	-0.00448
1.803	-0.00247	5.303	-0.00242	8.803	-0.0025	1.803	-0.00444	5.303	-0.00443	8.803	-0.00448
1.804	-0.00247	5.304	-0.00242	8.804	-0.00249	1.804	-0.00444	5.304	-0.00443	8.804	-0.00448
1.805	-0.00247	5.305	-0.00242	8.805	-0.00249	1.805	-0.00444	5.305	-0.00443	8.805	-0.00448
1.806	-0.00247	5.306	-0.00242	8.806	-0.00249	1.806	-0.00444	5.306	-0.00443	8.806	-0.00448
1.807	-0.00247	5.307	-0.00242	8.807	-0.00249	1.807	-0.00444	5.307	-0.00443	8.807	-0.00448
1.808	-0.00247	5.308	-0.00242	8.808	-0.00249	1.808	-0.00444	5.308	-0.00443	8.808	-0.00448
1.809	-0.00247	5.309	-0.00242	8.809	-0.00248	1.809	-0.00444	5.309	-0.00443	8.809	-0.00448
1.81	-0.00247	5.31	-0.00242	8.81	-0.00248	1.81	-0.00444	5.31	-0.00444	8.81	-0.00448
1.811	-0.00248	5.311	-0.00242	8.811	-0.00248	1.811	-0.00444	5.311	-0.00444	8.811	-0.00448
1.812	-0.00248	5.312	-0.00242	8.812	-0.00248	1.812	-0.00444	5.312	-0.00444	8.812	-0.00448
1.813	-0.00248	5.313	-0.00241	8.813	-0.00248	1.813	-0.00444	5.313	-0.00444	8.813	-0.00448
1.814	-0.00248	5.314	-0.00241	8.814	-0.00247	1.814	-0.00444	5.314	-0.00444	8.814	-0.00448
1.815	-0.00248	5.315	-0.00241	8.815	-0.00247	1.815	-0.00444	5.315	-0.00444	8.815	-0.00448
1.816	-0.00248	5.316	-0.00241	8.816	-0.00247	1.816	-0.00444	5.316	-0.00444	8.816	-0.00448
1.817	-0.00248	5.317	-0.00241	8.817	-0.00247	1.817	-0.00444	5.317	-0.00444	8.817	-0.00447
1.818	-0.00248	5.318	-0.00241	8.818	-0.00247	1.818	-0.00444	5.318	-0.00444	8.818	-0.00447
1.819	-0.00248	5.319	-0.00241	8.819	-0.00246	1.819	-0.00444	5.319	-0.00444	8.819	-0.00447
1.82	-0.00248	5.32	-0.00241	8.82	-0.00246	1.82	-0.00444	5.32	-0.00444	8.82	-0.00447
1.821	-0.00248	5.321	-0.00241	8.821	-0.00246	1.821	-0.00444	5.321	-0.00444	8.821	-0.00447
1.822	-0.00248	5.322	-0.00241	8.822	-0.00246	1.822	-0.00444	5.322	-0.00444	8.822	-0.00447
1.823	-0.00248	5.323	-0.0024	8.823	-0.00245	1.823	-0.00444	5.323	-0.00444	8.823	-0.00447
1.824	-0.00248	5.324	-0.0024	8.824	-0.00245	1.824	-0.00444	5.324	-0.00444	8.824	-0.00447
1.825	-0.00248	5.325	-0.0024	8.825	-0.00245	1.825	-0.00444	5.325	-0.00444	8.825	-0.00447
1.826	-0.00248	5.326	-0.0024	8.826	-0.00245	1.826	-0.00444	5.326	-0.00444	8.826	-0.00447
1.827	-0.00248	5.327	-0.0024	8.827	-0.00244	1.827	-0.00444	5.327	-0.00444	8.827	-0.00447
1.828	-0.00248	5.328	-0.0024	8.828	-0.00244	1.828	-0.00444	5.328	-0.00444	8.828	-0.00447
1.829	-0.00248	5.329	-0.0024	8.829	-0.00244	1.829	-0.00444	5.329	-0.00444	8.829	-0.00447
1.83	-0.00248	5.33	-0.0024	8.83	-0.00244	1.83	-0.00444	5.33	-0.00444	8.83	-0.00447
1.831	-0.00248	5.331	-0.0024	8.831	-0.00243	1.831	-0.00444	5.331	-0.00444	8.831	-0.00447
1.832	-0.00248	5.332	-0.00239	8.832	-0.00243	1.832	-0.00444	5.332	-0.00444	8.832	-0.00447
1.833	-0.00248	5.333	-0.00239	8.833	-0.00243	1.833	-0.00444	5.333	-0.00444	8.833	-0.00447
1.834	-0.00248	5.334	-0.00239	8.834	-0.00242	1.834	-0.00444	5.334	-0.00444	8.834	-0.00447
1.835	-0.00248	5.335	-0.00239	8.835	-0.00242	1.835	-0.00444	5.335	-0.00444	8.835	-0.00447
1.836	-0.00248	5.336	-0.00239	8.836	-0.00242	1.836	-0.00444	5.336	-0.00444	8.836	-0.00447
1.837	-0.00248	5.337	-0.00239	8.837	-0.00242	1.837	-0.00444	5.337	-0.00444	8.837	-0.00447
1.838	-0.00248	5.338	-0.00238	8.838	-0.00242	1.838	-0.00444	5.338	-0.00444	8.838	-0.00447
1.839	-0.00248	5.339	-0.00238	8.839	-0.00241	1.839	-0.00444	5.339	-0.00444	8.839	-0.00447
1.84	-0.00248	5.34	-0.00238	8.84	-0.00241	1.84	-0.00444	5.34	-0.00444	8.84	-0.00447
1.841	-0.00248	5.341	-0.00238	8.841	-0.00241	1.841	-0.00444	5.341	-0.00444	8.841	-0.00447
1.842	-0.00248	5.342	-0.00238	8.842	-0.0024	1.842	-0.00444	5.342	-0.00444	8.842	-0.00447
1.843	-0.00248	5.343	-0.00237	8.843	-0.0024	1.843	-0.00444	5.343	-0.00444	8.843	-0.00447
1.844	-0.00248	5.344	-0.00237	8.844	-0.0024	1.844	-0.00444	5.344	-0.00444	8.844	-0.00447
1.845	-0.00248	5.345	-0.00237	8.845	-0.00239	1.845	-0.00444	5.345	-0.00444	8.845	-0.00447
1.846	-0.00248	5.346	-0.00237	8.846	-0.00239	1.846	-0.00444	5.346	-0.00444	8.846	-0.00447
1.847	-0.00248	5.347	-0.00237	8.847	-0.00239	1.847	-0.00444	5.347	-0.00444	8.847	-0.00447
1.848	-0.00249	5.348	-0.00236	8.848	-0.00239	1.848	-0.00444	5.348	-0.00444	8.848	-0.00447
1.849	-0.00249	5.349	-0.00236	8.849	-0.00238	1.849	-0.00444	5.349	-0.00444	8.849	-0.00447
1.85	-0.00249	5.35	-0.00236	8.85	-0.00238	1.85	-0.00443	5.35	-0.00444	8.85	-0.00447
1.851	-0.00249	5.351	-0.00236	8.851	-0.00238	1.851	-0.00443	5.351	-0.00444	8.851	-0.00447
1.852	-0.00249	5.352	-0.00235	8.852	-0.00238	1.852	-0.00443	5.352	-0.00444	8.852	-0.00447
1.853	-0.00249	5.353	-0.00235	8.853	-0.00237	1.853	-0.00443	5.353	-0.00444	8.853	-0.00447
1.854	-0.00249	5.354	-0.00235	8.854	-0.00237	1.854	-0.00443	5.354	-0.00444	8.854	-0.00448
1.855	-0.00249	5.355	-0.00235	8.855	-0.00237	1.855	-0.00443	5.355	-0.00444	8.855	-0.00448
1.856	-0.00249	5.356	-0.00234	8.856	-0.00236	1.856	-0.00443	5.356	-0.00444	8.856	-0.00448
1.857	-0.00249	5.357	-0.00234	8.857	-0.00236	1.857	-0.00443	5.357	-0.00444	8.857	-0.00448
1.858	-0.00249	5.358	-0.00234	8.858	-0.00236	1.858	-0.00443	5.358	-0.00444	8.858	-0.00448
1.859	-0.00249	5.359	-0.00234	8.859	-0.00236	1.859	-0.00443	5.359	-0.00444	8.859	-0.00448
1.86	-0.00249	5.36	-0.00233	8.86	-0.00235	1.86	-0.00443	5.36	-0.00444	8.86	-0.00448
1.861	-0.00249	5.361	-0.00233	8.861	-0.00235	1.861	-0.00443	5.361	-0.00444	8.861	-0.00448
1.862	-0.00249	5.362	-0.00233	8.862	-0.00235	1.862	-0.00443	5.362	-0.00444	8.862	-0.00448
1.863	-0.00249	5.363	-0.00233	8.863	-0.00234	1.863	-0.00443	5.363	-0.00444	8.863	-0.00448
1.864	-0.00249	5.364	-0.00233	8.864	-0.00234	1.864	-0.00443	5.364	-0.00444	8.864	-0.00448
1.865	-0.00249	5.365	-0.00232	8.865	-0.00234	1.865	-0.00443	5.365	-0.00444	8.865	-0.00448
1.866	-0.00249	5.366	-0.00232	8.866	-0.00234	1.866	-0.00443	5.366	-0.00444	8.866	-0.00448
1.867	-0.00249	5.367	-0.00232	8.867	-0.00233	1.867	-0.00443	5.367	-0.00444	8.867	-0.00448
1.868	-0.00249	5.368	-0.00232	8.868	-0.00233	1.868	-0.00443	5.368	-0.00444	8.868	-0.00448
1.869	-0.00249	5.369	-0.00231	8.869	-0.00233	1.869	-0.00443	5.369	-0.00444	8.869	-0.00448
1.87	-0.00249	5.37	-0.00231	8.87	-0.00233	1.87	-0.00443	5.37	-0.00444	8.87	-0.00448
1.871	-0.00249	5.371	-0.00231	8.871	-0.00233	1.871	-0.00443	5.371	-0.00444	8.871	-0.00448
1.872	-0.00249	5.372	-0.0023	8.872	-0.00232	1.872	-0.00443	5.372	-0.00444	8.872	-0.00448
1.873	-0.00249	5.373	-0.0023	8.873	-0.00232	1.873	-0.00443	5.373	-0.00444	8.873	-0.00447
1.874	-0.00249	5.374	-0.0023	8.874	-0.00232	1.874	-0.00443	5.374	-0.00444	8.874	-0.00447
1.875	-0.00249	5.375	-0.0023	8.875	-0.00231	1.875	-0.00443	5.375	-0.00444	8.875	-0.00447
1.876	-0.00249	5.376	-0.00229	8.876	-0.00231	1.876	-0.00443	5.376	-0.00444	8.876	-0.00447
1.877	-0.00249	5.377	-0.00229	8.877	-0.00231	1.877	-0.00443	5.377	-0.00444	8.877	-0.00447
1.878	-0.00249	5.378	-0.00229	8.878	-0.00231	1.878	-0.00443	5.378	-0.00444	8.878	-0.00447
1.879	-0.00249	5.379	-0.00229	8.879	-0.0023	1.879	-0.00443	5.379	-0.00444	8.879	-0.00447
1.88	-0.0025	5.38	-0.00228	8.88	-0.0023	1.88	-0.00443	5.38	-0.00444	8.88	-0.00447
1.881	-0.0025	5.381	-0.00228	8.881	-0.0023	1.881	-0.00443	5.381	-0.00444	8.881	-0.00447
1.882	-0.0025	5.382	-0.00228	8.882	-0.00229	1.882	-0.00443	5.382	-0.00444	8.882	-0.00446
1.883	-0.0025	5.383	-0.00227	8.883	-0.00229	1.883	-0.00443	5.383	-0.00444	8.883	-0.00446
1.884	-0.0025	5.384	-0.00227	8.884	-0.00229	1.884	-0.00443	5.384	-0.00444	8.884	-0.00446
1.885	-0.0025	5.385	-0.00227	8.885	-0.00229	1.885	-0.00443	5.385	-0.00444	8.885	-0.00446
1.886	-0.0025	5.386	-0.00226	8.886	-0.00229	1.886	-0.00443	5.386	-0.00444	8.886	-0.00446
1.887	-0.0025	5.387	-0.00226	8.887	-0.00228	1.887	-0.00443	5.387	-0.00444	8.887	-0.00446
1.888	-0.0025	5.388	-0.00226	8.888	-0.00228	1.888	-0.00443	5.388	-0.00444	8.888	-0.00445
1.889	-0.0025	5.389	-0.00225	8.889	-0.00228	1.889	-0.00443	5.389	-0.00444	8.889	-0.00445
1.89	-0.0025	5.39	-0.00225	8.89	-0.00228	1.89	-0.00443	5.39	-0.00444	8.89	-0.00445
1.891	-0.0025	5.391	-0.00225	8.891	-0.00227	1.891	-0.00444	5.391	-0.00444	8.891	-0.00445
1.892	-0.0025	5.392	-0.00225	8.892	-0.00227	1.892	-0.00444	5.392	-0.00444	8.892	-0.00445
1.893	-0.0025	5.393	-0.00224	8.893	-0.00227	1.893	-0.00444	5.393	-0.00444	8.893	-0.00445
1.894	-0.0025	5.394	-0.00224	8.894	-0.00227	1.894	-0.00444	5.394	-0.00444	8.894	-0.00444
1.895	-0.0025	5.395	-0.00224	8.895	-0.00226	1.895	-0.00444	5.395	-0.00444	8.895	-0.00444
1.896	-0.0025	5.396	-0.00223	8.896	-0.00226	1.896	-0.00444	5.396	-0.00444	8.896	-0.00444
1.897	-0.0025	5.397	-0.00223	8.897	-0.00226	1.897	-0.00444	5.397	-0.00444	8.897	-0.00444
1.898	-0.00251	5.398	-0.00223	8.898	-0.00226	1.898	-0.00444	5.398	-0.00444	8.898	-0.00444
1.899	-0.00251	5.399	-0.00222	8.899	-0.00226	1.899	-0.00444	5.399	-0.00444	8.899	-0.00443
1.9	-0.00251	5.4	-0.00222	8.9	-0.00226	1.9	-0.00445	5.4	-0.00444	8.9	-0.00443
1.901	-0.00251	5.401	-0.00222	8.901	-0.00226	1.901	-0.00445	5.401	-0.00444	8.901	-0.00443
1.902	-0.00251	5.402	-0.00221	8.902	-0.00226	1.902	-0.00445	5.402	-0.00444	8.902	-0.00443
1.903	-0.00251	5.403	-0.00221	8.903	-0.00225	1.903	-0.00445	5.403	-0.00444	8.903	-0.00443
1.904	-0.00251	5.404	-0.00221	8.904	-0.00225	1.904	-0.00445	5.404	-0.00444	8.904	-0.00442
1.905	-0.00251	5.405	-0.00221	8.905	-0.00225	1.905	-0.00445	5.405	-0.00444	8.905	-0.00442
1.906	-0.00251	5.406	-0.0022	8.906	-0.00225	1.906	-0.00445	5.406	-0.00444	8.906	-0.00442
1.907	-0.0025	5.407	-0.0022	8.907	-0.00225	1.907	-0.00445	5.407	-0.00444	8.907	-0.00442
1.908	-0.0025	5.408	-0.0022	8.908	-0.00225	1.908	-0.00445	5.408	-0.00444	8.908	-0.00442
1.909	-0.0025	5.409	-0.0022	8.909	-0.00225	1.909	-0.00446	5.409	-0.00444	8.909	-0.00441
1.91	-0.0025	5.41	-0.00219	8.91	-0.00225	1.91	-0.00446	5.41	-0.00444	8.91	-0.00441
1.911	-0.0025	5.411	-0.00219	8.911	-0.00225	1.911	-0.00446	5.411	-0.00444	8.911	-0.00441
1.912	-0.0025	5.412	-0.00219	8.912	-0.00225	1.912	-0.00446	5.412	-0.00444	8.912	-0.00441
1.913	-0.0025	5.413	-0.00219	8.913	-0.00225	1.913	-0.00446	5.413	-0.00444	8.913	-0.0044
1.914	-0.0025	5.414	-0.00219	8.914	-0.00225	1.914	-0.00446	5.414	-0.00444	8.914	-0.0044
1.915	-0.0025	5.415	-0.00218	8.915	-0.00225	1.915	-0.00446	5.415	-0.00444	8.915	-0.0044
1.916	-0.0025	5.416	-0.00218	8.916	-0.00225	1.916	-0.00446	5.416	-0.00444	8.916	-0.0044
1.917	-0.0025	5.417	-0.00218	8.917	-0.00225	1.917	-0.00446	5.417	-0.00443	8.917	-0.00439
1.918	-0.0025	5.418	-0.00218	8.918	-0.00225	1.918	-0.00446	5.418	-0.00443	8.918	-0.00439
1.919	-0.0025	5.419	-0.00218	8.919	-0.00225	1.919	-0.00446	5.419	-0.00443	8.919	-0.00439
1.92	-0.0025	5.42	-0.00217	8.92	-0.00225	1.92	-0.00446	5.42	-0.00443	8.92	-0.00439
1.921	-0.0025	5.421	-0.00217	8.921	-0.00225	1.921	-0.00446	5.421	-0.00443	8.921	-0.00438
1.922	-0.0025	5.422	-0.00217	8.922	-0.00224	1.922	-0.00446	5.422	-0.00443	8.922	-0.00438
1.923	-0.00249	5.423	-0.00217	8.923	-0.00224	1.923	-0.00446	5.423	-0.00443	8.923	-0.00438
1.924	-0.00249	5.424	-0.00217	8.924	-0.00224	1.924	-0.00446	5.424	-0.00443	8.924	-0.00438
1.925	-0.00249	5.425	-0.00217	8.925	-0.00224	1.925	-0.00446	5.425	-0.00443	8.925	-0.00437
1.926	-0.00249	5.426	-0.00216	8.926	-0.00224	1.926	-0.00446	5.426	-0.00443	8.926	-0.00437
1.927	-0.00249	5.427	-0.00216	8.927	-0.00224	1.927	-0.00446	5.427	-0.00442	8.927	-0.00437
1.928	-0.00249	5.428	-0.00216	8.928	-0.00224	1.928	-0.00446	5.428	-0.00442	8.928	-0.00436
1.929	-0.00249	5.429	-0.00216	8.929	-0.00224	1.929	-0.00446	5.429	-0.00442	8.929	-0.00436
1.93	-0.00249	5.43	-0.00216	8.93	-0.00224	1.93	-0.00446	5.43	-0.00442	8.93	-0.00436
1.931	-0.00249	5.431	-0.00216	8.931	-0.00224	1.931	-0.00446	5.431	-0.00442	8.931	-0.00435
1.932	-0.00249	5.432	-0.00216	8.932	-0.00224	1.932	-0.00446	5.432	-0.00442	8.932	-0.00435
1.933	-0.00249	5.433	-0.00216	8.933	-0.00224	1.933	-0.00446	5.433	-0.00442	8.933	-0.00435
1.934	-0.00249	5.434	-0.00215	8.934	-0.00224	1.934	-0.00446	5.434	-0.00442	8.934	-0.00434
1.935	-0.00248	5.435	-0.00215	8.935	-0.00224	1.935	-0.00446	5.435	-0.00442	8.935	-0.00434
1.936	-0.00248	5.436	-0.00215	8.936	-0.00224	1.936	-0.00445	5.436	-0.00441	8.936	-0.00434
1.937	-0.00248	5.437	-0.00215	8.937	-0.00224	1.937	-0.00445	5.437	-0.00441	8.937	-0.00433
1.938	-0.00248	5.438	-0.00215	8.938	-0.00224	1.938	-0.00445	5.438	-0.00441	8.938	-0.00433
1.939	-0.00248	5.439	-0.00215	8.939	-0.00224	1.939	-0.00445	5.439	-0.00441	8.939	-0.00433
1.94	-0.00248	5.44	-0.00215	8.94	-0.00224	1.94	-0.00445	5.44	-0.00441	8.94	-0.00432
1.941	-0.00248	5.441	-0.00215	8.941	-0.00224	1.941	-0.00445	5.441	-0.00441	8.941	-0.00432
1.942	-0.00248	5.442	-0.00215	8.942	-0.00224	1.942	-0.00445	5.442	-0.00441	8.942	-0.00432
1.943	-0.00247	5.443	-0.00215	8.943	-0.00224	1.943	-0.00445	5.443	-0.0044	8.943	-0.00431
1.944	-0.00247	5.444	-0.00215	8.944	-0.00223	1.944	-0.00445	5.444	-0.0044	8.944	-0.00431
1.945	-0.00247	5.445	-0.00214	8.945	-0.00223	1.945	-0.00445	5.445	-0.0044	8.945	-0.0043
1.946	-0.00247	5.446	-0.00214	8.946	-0.00223	1.946	-0.00445	5.446	-0.0044	8.946	-0.0043
1.947	-0.00247	5.447	-0.00214	8.947	-0.00223	1.947	-0.00445	5.447	-0.00439	8.947	-0.0043
1.948	-0.00247	5.448	-0.00214	8.948	-0.00223	1.948	-0.00445	5.448	-0.00439	8.948	-0.00429
1.949	-0.00247	5.449	-0.00214	8.949	-0.00223	1.949	-0.00445	5.449	-0.00439	8.949	-0.00429
1.95	-0.00246	5.45	-0.00214	8.95	-0.00223	1.95	-0.00444	5.45	-0.00439	8.95	-0.00429
1.951	-0.00246	5.451	-0.00214	8.951	-0.00223	1.951	-0.00444	5.451	-0.00438	8.951	-0.00428
1.952	-0.00246	5.452	-0.00214	8.952	-0.00223	1.952	-0.00444	5.452	-0.00438	8.952	-0.00428
1.953	-0.00246	5.453	-0.00214	8.953	-0.00223	1.953	-0.00444	5.453	-0.00438	8.953	-0.00427
1.954	-0.00246	5.454	-0.00214	8.954	-0.00223	1.954	-0.00444	5.454	-0.00438	8.954	-0.00427
1.955	-0.00245	5.455	-0.00214	8.955	-0.00223	1.955	-0.00444	5.455	-0.00437	8.955	-0.00427
1.956	-0.00245	5.456	-0.00214	8.956	-0.00223	1.956	-0.00444	5.456	-0.00437	8.956	-0.00426
1.957	-0.00245	5.457	-0.00214	8.957	-0.00223	1.957	-0.00444	5.457	-0.00437	8.957	-0.00426
1.958	-0.00245	5.458	-0.00213	8.958	-0.00223	1.958	-0.00444	5.458	-0.00437	8.958	-0.00426
1.959	-0.00244	5.459	-0.00213	8.959	-0.00223	1.959	-0.00444	5.459	-0.00436	8.959	-0.00425
1.96	-0.00244	5.46	-0.00213	8.96	-0.00223	1.96	-0.00444	5.46	-0.00436	8.96	-0.00425
1.961	-0.00244	5.461	-0.00213	8.961	-0.00223	1.961	-0.00444	5.461	-0.00435	8.961	-0.00425
1.962	-0.00244	5.462	-0.00213	8.962	-0.00223	1.962	-0.00444	5.462	-0.00435	8.962	-0.00424
1.963	-0.00243	5.463	-0.00213	8.963	-0.00223	1.963	-0.00444	5.463	-0.00435	8.963	-0.00424
1.964	-0.00243	5.464	-0.00213	8.964	-0.00223	1.964	-0.00444	5.464	-0.00434	8.964	-0.00424
1.965	-0.00243	5.465	-0.00213	8.965	-0.00222	1.965	-0.00444	5.465	-0.00434	8.965	-0.00424
1.966	-0.00243	5.466	-0.00213	8.966	-0.00222	1.966	-0.00444	5.466	-0.00434	8.966	-0.00423
1.967	-0.00242	5.467	-0.00214	8.967	-0.00222	1.967	-0.00444	5.467	-0.00433	8.967	-0.00423
1.968	-0.00242	5.468	-0.00214	8.968	-0.00222	1.968	-0.00444	5.468	-0.00433	8.968	-0.00423
1.969	-0.00242	5.469	-0.00214	8.969	-0.00222	1.969	-0.00444	5.469	-0.00432	8.969	-0.00422
1.97	-0.00242	5.47	-0.00214	8.97	-0.00222	1.97	-0.00443	5.47	-0.00432	8.97	-0.00422
1.971	-0.00241	5.471	-0.00214	8.971	-0.00222	1.971	-0.00443	5.471	-0.00432	8.971	-0.00422
1.972	-0.00241	5.472	-0.00214	8.972	-0.00222	1.972	-0.00443	5.472	-0.00431	8.972	-0.00422
1.973	-0.00241	5.473	-0.00214	8.973	-0.00222	1.973	-0.00443	5.473	-0.00431	8.973	-0.00422
1.974	-0.0024	5.474	-0.00214	8.974	-0.00222	1.974	-0.00443	5.474	-0.0043	8.974	-0.00421
1.975	-0.0024	5.475	-0.00214	8.975	-0.00222	1.975	-0.00443	5.475	-0.0043	8.975	-0.00421
1.976	-0.0024	5.476	-0.00214	8.976	-0.00222	1.976	-0.00444	5.476	-0.00429	8.976	-0.00421
1.977	-0.00239	5.477	-0.00214	8.977	-0.00222	1.977	-0.00444	5.477	-0.00429	8.977	-0.00421
1.978	-0.00239	5.478	-0.00214	8.978	-0.00222	1.978	-0.00444	5.478	-0.00428	8.978	-0.00421
1.979	-0.00239	5.479	-0.00214	8.979	-0.00222	1.979	-0.00444	5.479	-0.00428	8.979	-0.0042
1.98	-0.00239	5.48	-0.00214	8.98	-0.00222	1.98	-0.00444	5.48	-0.00427	8.98	-0.0042
1.981	-0.00238	5.481	-0.00214	8.981	-0.00222	1.981	-0.00444	5.481	-0.00427	8.981	-0.0042
1.982	-0.00238	5.482	-0.00214	8.982	-0.00222	1.982	-0.00444	5.482	-0.00427	8.982	-0.0042
1.983	-0.00238	5.483	-0.00215	8.983	-0.00222	1.983	-0.00444	5.483	-0.00426	8.983	-0.0042
1.984	-0.00237	5.484	-0.00215	8.984	-0.00222	1.984	-0.00444	5.484	-0.00426	8.984	-0.00419
1.985	-0.00237	5.485	-0.00215	8.985	-0.00222	1.985	-0.00444	5.485	-0.00425	8.985	-0.00419
1.986	-0.00237	5.486	-0.00215	8.986	-0.00222	1.986	-0.00444	5.486	-0.00425	8.986	-0.00419
1.987	-0.00236	5.487	-0.00215	8.987	-0.00222	1.987	-0.00444	5.487	-0.00425	8.987	-0.00419
1.988	-0.00236	5.488	-0.00215	8.988	-0.00222	1.988	-0.00444	5.488	-0.00424	8.988	-0.00419
1.989	-0.00236	5.489	-0.00215	8.989	-0.00222	1.989	-0.00444	5.489	-0.00424	8.989	-0.00419
1.99	-0.00235	5.49	-0.00215	8.99	-0.00222	1.99	-0.00444	5.49	-0.00423	8.99	-0.00418
1.991	-0.00235	5.491	-0.00215	8.991	-0.00222	1.991	-0.00444	5.491	-0.00423	8.991	-0.00418
1.992	-0.00235	5.492	-0.00215	8.992	-0.00222	1.992	-0.00444	5.492	-0.00422	8.992	-0.00418
1.993	-0.00234	5.493	-0.00215	8.993	-0.00222	1.993	-0.00444	5.493	-0.00422	8.993	-0.00418
1.994	-0.00234	5.494	-0.00215	8.994	-0.00222	1.994	-0.00444	5.494	-0.00422	8.994	-0.00418
1.995	-0.00234	5.495	-0.00215	8.995	-0.00222	1.995	-0.00444	5.495	-0.00421	8.995	-0.00418
1.996	-0.00233	5.496	-0.00215	8.996	-0.00222	1.996	-0.00444	5.496	-0.00421	8.996	-0.00418
1.997	-0.00233	5.497	-0.00215	8.997	-0.00222	1.997	-0.00444	5.497	-0.00421	8.997	-0.00418
1.998	-0.00232	5.498	-0.00215	8.998	-0.00222	1.998	-0.00444	5.498	-0.0042	8.998	-0.00418
1.999	-0.00232	5.499	-0.00215	8.999	-0.00222	1.999	-0.00444	5.499	-0.0042	8.999	-0.00418
[truncated: 856 more rows]

## Sheet: Figure 4g
Time (h)	Magnetic film	Polyamide	Cotton	Textile MEG
0	0	0	0	0
56	0.13333	0.76667	0.81806	0.99722
72.5	0.186	1.03889	1.11667	1.31528
