# Supplementary material for: Soft fibers with magnetoelasticity for wearable electronics
Source: Nat Commun. 2021 Nov 19;12:6755. doi: 10.1038/s41467-021-27066-1 (PMC8604991; doi:10.1038/s41467-021-27066-1)
Supplement: Supplementary file 7 — Source Data [file 41467_2021_27066_MOESM7_ESM.zip › 320631_2_figure_5996654_r1dlq9.xlsx]

## Sheet: Figure 1d
0	0
2.76111	15.275
5.69371	37.3418
8.62631	58.6312
11.6961	83.6434
14.6287	113.02
17.5613	146.1
20.4768	183.588
23.3751	224.484
26.2905	267.036
29.2231	310.272
32.2929	354.552
35.2255	397.668
38.1581	437.7
41.0907	475.776
43.989	511.632
46.9216	543.792
49.8542	573.564
52.924	600.624
55.8566	625.104
58.7892	645.504
61.7047	663.168
64.603	677.928
67.5356	690.696
70.4682	701.412
73.538	710.64
76.4706	718.272
79.4032	724.836
82.3186	730.656
85.2341	735.36
88.1667	739.872
91.0822	743.58
94.152	747.564
97.0845	750.972
100.017	754.284
102.915	756.192
105.831	758.484
108.764	761.388
111.696	763.344
114.783	764.748
117.716	766.86
120.648	768.744
123.529	768.9
126.462	770.244
129.395	771.804
132.31	771.408
135.38	772.332
138.33	773.592
141.262	773.34
144.161	773.904
147.11	773.724
150.026	773.652
152.941	773.328
156.045	772.368
158.961	771.048
161.859	767.532
164.774	759.036
167.707	719.292
170.64	137.22
173.555	4.74988
176.676	4.78727
179.592	4.79843
182.49	4.70869
185.423	4.77187
188.355	4.76879
191.271	4.74413
194.169	4.7275
197.273	4.76579
200.189	4.68704
203.087	4.61471
206.037	4.64525
208.952	4.61188
211.885	4.5842
214.783	4.54801
217.904	4.55808
220.837	4.59972
223.735	4.57367
226.668	4.61138
229.583	4.65444
232.516	4.65514
235.414	4.70312
238.518	4.74607
241.451	4.74982
244.349	4.78547
247.282	4.83929
250.214	4.7791
253.13	4.74991
256.028	4.78062
259.132	4.76302
262.048	4.71108
264.963	4.75002
267.896	4.67744
270.811	4.6761
273.727	4.60802
276.642	4.65396

## Sheet: Figure 1e
46.1	43	41.2	42.7	43.3
45.6	44.3	42	42.6	43.2
45.1	44.6	42.6	43.3	44.3
44.3	43.6	43.3	44.2	45.6
44	44.6	42.5	42.4	43.6
45.6	43.1	43.5	43.6	45.7

## Sheet: Figure 1f
32.6	31.2	30.5	30.3	32.7
32.6	31	30.7	29.8	31
32.2	31.8	30.8	31.6	32.6
32.1	31.9	31.5	31.4	32.5
31.6	30.5	30.2	32.3	31.2
31.1	32.6	31.2	31.5	32.6

## Sheet: Figure 1g
			0.83		0.75		0.5
Terfenol-D		0	43.1	0	31.3	0	19
Stress (kPa)	Change (%)	39.8551	42	90.5797	29.9	43.4783	18.2
10000	12.2	126.812	40	181.159	27.8	94.2029	16.9
21000	28.4	181.159	37.4	260.87	24.3	188.406	13.9
30000	48.6	217.391	36.5	307.971	22.6	271.739	12
		329.71	32.4	362.319	19.9	362.319	10.1
		398.551	28.4	434.783	18	434.783	8.3
		434.783	25.4

## Sheet: Figure 1h
Compressed state		Original state
30000.4	88.7309	30000.5	119.759
28000.3	87.5419	28000.4	118.128
26000.2	86.3395	26000.3	116.429
24000.2	85.0442	24000.4	114.684
22000.2	83.7212	22000.4	112.856
20000.5	82.3285	20000.3	110.931
18000.4	80.8728	18000.1	108.934
16000.2	79.3362	16000.5	106.805
14000.5	77.7026	14000.2	104.585
12000.4	75.9783	12000.2	102.198
10000.2	74.1239	10000.4	99.6486
8000.47	72.0835	8000.17	96.8549
6000.31	69.8003	6000.4	93.6722
4000.4	67.0687	4000.28	89.831
3000.42	65.3834	3000.26	87.3868
2000.14	63.3081	2000.4	84.4373
1800.29	62.8437	1800.2	83.7695
1599.99	62.3516	1599.84	83.087
1399.77	61.8451	1400.05	82.4026
1199.96	61.3145	1200.21	81.6925
1000.04	60.7682	999.968	80.9647
799.791	60.2109	800.048	80.2414
599.956	59.6474	600.177	79.5015
400.061	59.0676	400.048	78.7475
200.189	58.474	200.091	77.9855
0.07337	57.8715	0.30571	77.2094
-200.006	57.2521	-199.932	76.3488
-399.902	56.6377	-399.804	75.5012
-600.066	55.98	-599.687	74.6299
-799.901	55.3087	-799.938	73.7481
-999.834	54.6877	-999.858	72.8102
-1199.7	53.9258	-1199.73	71.8494
-1399.52	53.1928	-1399.59	70.837
-1599.72	52.3862	-1599.77	69.7556
-1799.78	51.5721	-1799.62	68.6341
-2000.11	50.6858	-2000.14	67.4135
-2999.6	43.0975	-2999.5	60.1229
-3999.8	33.4109	-3999.69	51.9259
-5999.91	9.15902	-5999.94	29.9419
-7999.73	-16.6556	-7999.65	-2.19682
-10000.1	-40.5254	-10000	-38.4465
-11999.7	-57.1788	-11999.6	-67.7725
-14000	-66.8281	-13999.9	-85.7648
-15999.6	-72.6685	-15999.6	-95.7842
-17999.7	-76.6589	-17999.6	-102.024
-20000	-79.652	-20000.1	-106.48
-22000.2	-82.0574	-22000.1	-109.978
-24000.3	-84.0601	-23999.7	-112.861
-26000.1	-85.8055	-25999.7	-115.317
-27999.7	-87.3548	-28000	-117.464
-29999.8	-88.7413	-29999.6	-119.389
-28000.3	-87.5342	-28000.4	-117.752
-26000.3	-86.2766	-26000.5	-116.049
-24000.4	-84.9506	-24000.4	-114.29
-22000.4	-83.5732	-22000.2	-112.422
-20000.4	-82.0956	-20000.3	-110.449
-18000.4	-80.5532	-18000.3	-108.369
-15999.8	-78.897	-15999.7	-106.182
-14000.3	-77.1104	-14000.2	-103.844
-12000.4	-75.1659	-12000.3	-101.325
-10000.3	-73.0033	-10000.5	-98.56
-8000.43	-70.4968	-8000.25	-95.4311
-6000.46	-67.4084	-6000.44	-91.726
-4000.24	-63.1285	-4000.25	-86.8374
-3000.31	-60.0294	-3000.38	-83.4912
-2000.17	-55.5721	-2000.21	-78.9625
-1800.26	-54.4592	-1800.19	-77.9073
-1600.08	-53.2236	-1600	-76.745
-1400.27	-51.8629	-1400.11	-75.4963
-1200.34	-50.3452	-1199.91	-74.1244
-1000.19	-48.6523	-1000.1	-72.6305
-800.305	-46.7547	-800.17	-70.9662
-600.25	-44.5636	-600.262	-69.088
-400.097	-41.9096	-400.134	-66.9284
-200.202	-39.1165	-200.299	-64.4373
-0.31794	-36.32	-0.39131	-61.6591
199.884	-33.532	199.822	-58.7505
399.73	-30.7624	399.682	-55.1655
599.614	-27.8824	599.846	-52.3491
799.84	-25.081	799.791	-49.5027
999.797	-22.3565	999.809	-46.9003
1199.62	-19.7421	1199.67	-44.3854
1399.7	-17.2167	1399.6	-41.9161
1599.52	-14.7523	1599.74	-39.5216
1800.14	-12.3359	1800.03	-37.1817
1999.99	-9.9588	2000.06	-34.9026
2999.57	1.10299	2999.72	-24.122
3999.52	10.5306	3999.86	-14.113
5999.81	27.1357	6000.03	7.51923
8000.15	42.1975	7999.67	33.126
9999.9	55.2337	10000.2	58.8965
12000.1	64.4021	12000.4	78.491
14000.3	70.4056	14000	90.7114
16000.4	74.5946	16000	98.24
18000.4	77.7608	18000.3	103.433
20000.4	80.2991	20000.3	107.353
22000.3	82.4279	22000.4	110.509
24000.4	84.2499	24000.4	113.2
26000.2	85.8676	26000.2	115.527
28000.3	87.3356	28000.3	117.606
30000.2	88.6743	30000.2	119.477

## Sheet: Figure 1l
	Fe-Co alloy	Terfenol-D	Galfenol	This work
Young's modulus (GPa)	200	19	54	0.629
Required field (Oe)	25	1900	100	0
d33 (10-8 T/Pa)	1.25	3.26	2.13	10.5
Applied pressure (kPa)	5000	11000	10000	450
Flexible	No	No	No	Yes
Stretchable	No	No	No	Yes
