# Supplementary material for: Soft fibers with magnetoelasticity for wearable electronics
Source: Nat Commun. 2021 Nov 19;12:6755. doi: 10.1038/s41467-021-27066-1 (PMC8604991; doi:10.1038/s41467-021-27066-1)
Supplement: Supplementary file 7 — Source Data [file 41467_2021_27066_MOESM7_ESM.zip › 320631_2_figure_5996655_r1dlq9.xlsx]

## Sheet: Figure 2i
I-Voc (mv)	I-Isc (mA)	II-Voc (mv)	II-Isc (mA)	III-Voc (mv)	III-Isc (mA)	IV-Voc (mv)	IV-Isc (mA)	V-Voc (mv)	V-Isc (mA)
24.79	0.48	29.7	0.7	42.9	0.772	91.8	1.27	143.5	2.87
23.35	0.41	29.7	0.69	51.5	0.721	89.5	1.17	117.5	2.33
29.36	0.39	38.5	0.72	47.7	0.784	90.8	1.24	102	2.84
18.1	0.33	32.9	0.55	44.6	0.99	85.6	1.46	118.7	2.84
24.19	0.4	24.2	0.96	55.2	0.787	95.3	1.04	106.1	2.46

## Sheet: Figure 2j
Cross section area (mm2)	Mean-Voc (mv)	SD	Mean-Isc (mA)	SD
0.56716	29.8	3.37076	0.418	0.02733
1.76625	58.01	6.60326	1.3637	0.3408
4.66209	78.91	10.5692	1.97	0.2774
7.41762	117.12	13.5446	2.88	0.25116
12	146.17	22.3711	3.87	0.477

## Sheet: Figure 2k
1-Voc (mv)	1-Isc (mA)	2-Voc (mv)	2-Isc (mA)	3-Voc (mv)	3-Isc (mA)	4-Voc (mv)	4-Isc (mA)	5-Voc (mv)	5-Isc (mA)	6-Voc (mv)	6-Isc (mA)
29.8	0.418	58.3	1.45	79	1.91	85.7	2.36	93.5	2.08	143.5	2.87
27.8	0.368	47.1	1.36	62.6	1.78	105.4	2.23	85.2	2.56	117.5	2.33
25.5	0.379	45.8	0.97	87.8	2.11	100.2	1.74	106.7	2.64	102	2.84
25.2	0.343	49.4	0.92	85.6	2.14	104.4	2.45	105.3	2.31	118.7	2.84
20.8	0.386	40.2	1.25	70.3	1.46	97	1.88	106.7	2.26	106.1	2.46

## Sheet: Figure 2l
13-Voc (mv)	13-Isc (mA)	26-Voc (mv)	26-Isc (mA)	39-Voc (mv)	39-Isc (mA)	52-Voc (mv)	52-Isc (mA)	65-Voc (mv)	65-Isc (mA)	78-Voc (mv)	78-Isc (mA)	91-Voc (mv)	91-Isc (mA)	104-Voc (mv)	104-Isc (mA)
13.6	0.441	31.4	0.556	48.2	1.04	72.2	1.49	101	1.74	108.3	1.87	124	2.33	153.4	2.08
16.6	0.367	29.8	0.584	51.8	0.769	75.1	1.23	63	1.33	95.5	1.66	118.8	2.1	163.9	2.56
13.3	0.324	25.9	0.698	41.1	1.18	69.4	1.24	83.3	2.04	90.7	1.36	112.1	1.81	156.3	2.64
16.4	0.333	34.2	0.547	43.9	1.11	54.3	1.53	68.7	1.59	120.3	1.56	103	2.19	133	2.63
12.5	0.32	33	0.399	49.1	1.1	60.2	1.41	74.4	1.81	102.4	1.9	100.4	2.28	167.9	2.26
